# Supplementary material for: The rapid and highly parallel identification of antibodies with defined biological activities by SLISY
Source: Nat Commun. 2023 Jan 3;14:17. doi: 10.1038/s41467-022-35668-6 (PMC9808734; doi:10.1038/s41467-022-35668-6)
Supplement: Supplementary file 4 — Supplementary Data 1 [file 41467_2022_35668_MOESM4_ESM.xlsx]

## Sheet: Supplementary Data 1
			SLISY Analysis					Traditional Analysis
CDR-H3	Starting Library	Validated Clones**	SBR Round 4	CFPAC Parental Total UIDs	CFPAC Parental Frequency	CFPAC A3 KO Total UIDs***	CFPAC A3 KO Frequency	PER Round 4	Inverted Frequency (1 out of n)	Fold Enrichment	Baseline Frequency	Round 4 Frequency	Estimated Probability of Isolating in 1,000 Random Clones****
YSDGAFDY	Nascent	HLAA3_1*****	44	22	1.92201e-05	0	3.77128e-07	3.21419	28254.3	9.28039	3.81372e-06	3.53928e-05	0.0347744
FYSSYAFDV	Nascent	HLAA3_2*****	32	16	1.39782e-05	0	3.77128e-07	3.69961	40363.3	12.9926	1.90686e-06	2.4775e-05	0.0244709
NKYYTAYYMDY*	Nascent	HLAA3_3	29.25	117	0.000102216	4	3.01702e-06	7.53646	5650.87	185.652	9.53202e-07	0.000176964	0.162203
GYYASYYFDV*	Nascent	HLAA3_4	28.45	569	0.000497101	20	1.50851e-05	8.67396	2568.57	408.435	9.53202e-07	0.000389321	0.322535
RYSSTSAFDY	Nascent		22	11	9.61003e-06	0	3.77128e-07	1.8926	282543	3.71304	9.53202e-07	3.53928e-06	0.00353303
GTYFAMDY*	Nascent	HLAA3_5	21	273	0.000238504	13	9.80532e-06	7.75058	4871.44	215.356	9.53202e-07	0.000205278	0.185596
GFSYYKGYFDY	Nascent		20	20	1.74728e-05	1	7.54255e-07	3.47757	94180.6	11.1392	9.53202e-07	1.06179e-05	0.0105618
SLSSYLPYTSYFAY	Nascent		20	10	8.73639e-06	0	3.77128e-07	3.47757	94180.6	11.1392	9.53202e-07	1.06179e-05	0.0105618
ASSAYAFDY	Nascent		18	18	1.57255e-05	1	7.54255e-07	0.892268	94180.6	1.85609	5.72057e-06	1.06179e-05	0.0105618
SWFSKSAMDY*	Nascent	HLAA3_9*****	14	28	2.44619e-05	2	1.50851e-06	3.47757	94180.6	11.1392	9.53202e-07	1.06179e-05	0.0105618
WGSYAFDY	Nascent		14	7	6.11548e-06	0	3.77128e-07	2.3073	35317.8	4.94956	5.72057e-06	2.83143e-05	0.0279176
ALYSAYFAY	Nascent	HLAA3_6*****	13.5	27	2.35883e-05	2	1.50851e-06	5.7995	18836.2	55.6957	9.53202e-07	5.30893e-05	0.051706
GDYYYSYLDY	Nascent	HLAA3_7*****	13.5	54	4.71765e-05	4	3.01702e-06	6.69996	10090.8	103.965	9.53202e-07	9.91e-05	0.0943523
GLSSHSAFDY	Nascent		12	12	1.04837e-05	1	7.54255e-07	1.8926	282543	3.71304	9.53202e-07	3.53928e-06	0.00353303
GFYYYYYSYYMAMDV	Nascent		12	6	5.24184e-06	0	3.77128e-07	2.8926	141271	7.4261	9.53202e-07	7.07857e-06	0.0070536
YMAWSYKYMDY	Nascent		12	6	5.24184e-06	0	3.77128e-07	1.8926	282543	3.71304	9.53202e-07	3.53928e-06	0.00353303
ATSYSHSYSIYYHYYMDY	Nascent		11.25	45	3.93138e-05	4	3.01702e-06	6.28492	13454.4	77.974	9.53202e-07	7.4325e-05	0.0716326
SFSRYGYMDY	Nascent	HLAA3_8	10.2133	3830	0.00334604	375	0.000282846	11.119	471.691	2224.11	9.53202e-07	0.00212003	0.880242
QMYYEYMDY	Nascent		10	5	4.3682e-06	0	3.77128e-07	3.47757	94180.6	11.1392	9.53202e-07	1.06179e-05	0.0105618
SYGSYMDY	Nascent		10	5	4.3682e-06	0	3.77128e-07	-0.429668	141271	0.742433	9.53429e-06	7.07857e-06	0.0070536
YYGYAMDY	Nascent		10	5	4.3682e-06	0	3.77128e-07	-0.309374	14127.1	0.806992	8.77155e-05	7.07857e-05	0.0683408
SFSSYGYMDY	Nascent		8.77778	79	6.90175e-05	9	6.7883e-06	5.8926	17659	59.4087	9.53202e-07	5.66285e-05	0.0550565
ETMYGFDY*	Nascent		8	16	1.39782e-05	2	1.50851e-06	4.69996	40363.3	25.9913	9.53202e-07	2.4775e-05	0.0244709
GTSSHSAFDY	Nascent		8	16	1.39782e-05	2	1.50851e-06	1.8926	282543	3.71304	9.53202e-07	3.53928e-06	0.00353303
PLYSSFYSAMDY	Nascent		8	8	6.98912e-06	1	7.54255e-07	4.21453	56508.7	18.5652	9.53202e-07	1.76964e-05	0.0175409
DSYYYMDY	Nascent		8	4	3.49456e-06	0	3.77128e-07	0.214183	56508.7	1.16005	1.52549e-05	1.76964e-05	0.0175409
GFTWRYFDV	Nascent		8	4	3.49456e-06	0	3.77128e-07	4.69996	40363.3	25.9913	9.53202e-07	2.4775e-05	0.0244709
GGIPYAFDV	Nascent		8	4	3.49456e-06	0	3.77128e-07	2.8926	141271	7.4261	9.53202e-07	7.07857e-06	0.0070536
GPSSHSAFVY	Nascent		8	4	3.49456e-06	0	3.77128e-07	1.8926	282543	3.71304	9.53202e-07	3.53928e-06	0.00353303
SGSYYFDY	Nascent		8	4	3.49456e-06	0	3.77128e-07	-0.309374	28254.3	0.806992	4.38577e-05	3.53928e-05	0.0347744
SWGVAMDY	Nascent		8	4	3.49456e-06	0	3.77128e-07	5.06253	31393.6	33.4175	9.53202e-07	3.18536e-05	0.0313521
SYTSYMDY	Nascent		8	4	3.49456e-06	0	3.77128e-07	0.570328	70635.9	1.48486	9.53429e-06	1.41571e-05	0.0140575
VGYYYFDY	Nascent		8	4	3.49456e-06	0	3.77128e-07	0.307299	141271	1.23739	5.72057e-06	7.07857e-06	0.0070536
WYSRGYMDY	A3-Clone20 spike-in		80	40	1.42587e-05	0	1.61229e-07	5.23979	13241.2	37.7863	1.99866e-06	7.55219e-05	0.0727432
QYGYPYYFDY	A3-Clone20 spike-in	HLAA3_11*****	77.5	155	5.52524e-05	2	6.44915e-07	5.35082	12260.4	40.8091	1.99866e-06	8.15636e-05	0.078329
GTYFAMDY*	A3-Clone20 spike-in	HLAA3_5	36.5455	402	0.0001433	11	3.54703e-06	7.87206	2135.68	234.275	1.99866e-06	0.000468236	0.373963
ESMYAMDY	A3-Clone20 spike-in		32	32	1.1407e-05	1	3.22457e-07	4.4535	11414.8	21.9097	3.99848e-06	8.76054e-05	0.0838812
ETMYGFDY*	A3-Clone20 spike-in		30	30	1.0694e-05	1	3.22457e-07	4.1809	27585.8	18.1374	1.99866e-06	3.62505e-05	0.035602
SNYSSYYLDY	A3-Clone20 spike-in		24.5714	172	6.13124e-05	7	2.2572e-06	6.82475	4413.72	113.359	1.99866e-06	0.000226566	0.202754
NKYYTAYYMDY*	A3-Clone20 spike-in	HLAA3_3	23.6667	213	7.59275e-05	9	2.90212e-06	7.19585	3412.68	146.611	1.99866e-06	0.000293025	0.254029
GYYASYYFDV*	A3-Clone20 spike-in	HLAA3_4	23.0385	599	0.000213524	26	8.38389e-06	7.39035	2982.25	167.771	1.99866e-06	0.000335317	0.284929
DVKSYRNYFDY	A3-Clone20 spike-in		23	69	2.45962e-05	3	9.67372e-07	3.18089	55171.8	9.06868	1.99866e-06	1.81252e-05	0.0179621
SPWYYLDY	A3-Clone20 spike-in		22	44	1.56846e-05	2	6.44915e-07	5.1809	13792.9	36.2748	1.99866e-06	7.2501e-05	0.0699376
SLWYYMDY	A3-Clone20 spike-in		18	9	3.20821e-06	0	1.61229e-07	1.59593	165515	3.0229	1.99866e-06	6.04175e-06	0.00602355
SPWDYMDY	A3-Clone20 spike-in		18	9	3.20821e-06	0	1.61229e-07	0.595931	331030	1.51145	1.99866e-06	3.02087e-06	0.00301632
SWFSKSAMDY*	A3-Clone20 spike-in	HLAA3_9	16.6667	100	3.56467e-05	6	1.93474e-06	5.95349	8073.89	61.9695	1.99866e-06	0.000123856	0.1165
DSVGYAFDY	A3-Clone20 spike-in		16	8	2.85174e-06	0	1.61229e-07	3.18089	55171.8	9.06868	1.99866e-06	1.81252e-05	0.0179621
DMYSVRSAMDY	A3-Clone20 spike-in	HLAA3_10*****	14.4	72	2.56656e-05	5	1.61229e-06	5.29637	12731.9	39.2977	1.99866e-06	7.85427e-05	0.0755403
SMYQYSSFDY	A3-Clone20 spike-in		13	13	4.63408e-06	1	3.22457e-07	3.40329	47290	10.5801	1.99866e-06	2.11461e-05	0.0209243
SRYTRYYMDY	A3-Clone20 spike-in		12.75	102	3.63597e-05	8	2.57966e-06	5.84386	8711.33	57.435	1.99866e-06	0.000114793	0.108455
ESYYGLDY	A3-Clone20 spike-in		12	6	2.1388e-06	0	1.61229e-07	4.1809	27585.8	18.1374	1.99866e-06	3.62505e-05	0.035602
ATSYTYFDV	A3-Clone20 spike-in		9.5	76	2.70915e-05	8	2.57966e-06	6.1809	6896.46	72.5496	1.99866e-06	0.000145002	0.134989
FYSGYGMDY	A3-Clone20 spike-in		8.2	82	2.92303e-05	10	3.22457e-06	5.95349	8073.89	61.9695	1.99866e-06	0.000123856	0.1165
AFSYYYYYSMYYYAVDY	A3-Clone20 spike-in		8	4	1.42587e-06	0	1.61229e-07	0.595931	331030	1.51145	1.99866e-06	3.02087e-06	0.00301632
AYWYAFDY	A3-Clone20 spike-in		8	4	1.42587e-06	0	1.61229e-07	0.595515	165515	1.51101	3.99848e-06	6.04175e-06	0.00602355
DNYYFAMDY	A3-Clone20 spike-in		8	4	1.42587e-06	0	1.61229e-07	0.595931	331030	1.51145	1.99866e-06	3.02087e-06	0.00301632
GFSAIDGYYYYFDV	A3-Clone20 spike-in		8	4	1.42587e-06	0	1.61229e-07	1.59593	165515	3.0229	1.99866e-06	6.04175e-06	0.00602355
GSWYYSYSYYYYSGYDYYMDV	A3-Clone20 spike-in		8	4	1.42587e-06	0	1.61229e-07	0.595931	331030	1.51145	1.99866e-06	3.02087e-06	0.00301632
GTYFALDY	A3-Clone20 spike-in		8	4	1.42587e-06	0	1.61229e-07	0.595931	331030	1.51145	1.99866e-06	3.02087e-06	0.00301632
GYSRYSFDY	A3-Clone20 spike-in		8	4	1.42587e-06	0	1.61229e-07	0.595931	331030	1.51145	1.99866e-06	3.02087e-06	0.00301632
PHSYQPAFDY	A3-Clone20 spike-in		8	4	1.42587e-06	0	1.61229e-07	0.595931	331030	1.51145	1.99866e-06	3.02087e-06	0.00301632
SAYYAVDY	A3-Clone20 spike-in		8	4	1.42587e-06	0	1.61229e-07	2.05495	30093.7	4.15528	7.99696e-06	3.32296e-05	0.0326841
SWYYAFDY	A3-Clone20 spike-in		8	4	1.42587e-06	0	1.61229e-07	-0.198034	22068.7	0.871738	5.19802e-05	4.53131e-05	0.0443028
YYAYSFDY	A3-Clone20 spike-in		8	4	1.42587e-06	0	1.61229e-07	-1.98945	331030	0.251836	1.19954e-05	3.02087e-06	0.00301632
YYSSAFDY	A3-Clone20 spike-in		8	4	1.42587e-06	0	1.61229e-07	-1.4716	15763.3	0.360583	0.000175933	6.34384e-05	0.06147
SPWYYMEY	A3-Clone20 spike-in		7.66667	23	8.19875e-06	3	9.67372e-07	5.80538	8946.78	55.9235	1.99866e-06	0.000111772	0.105757
SPCYYMDY	A3-Clone20 spike-in		7.26667	109	3.88549e-05	15	4.83686e-06	5.11949	14392.6	34.7633	1.99866e-06	6.94801e-05	0.0671236
SPWYYMDY	A3-Clone20 spike-in	A3-Clone20	7.01586	12832	0.00457419	1829	0.000589774	11.486	14.7537	2868.36	2.363e-05	0.0677794	1
* Indicates clones that appeared in both bio-panning strategies.
** Eleven representative clones with SBRs higher than 10 were randomly selected for validation. The average SBR of selected clones was 26.51 (range 10.21 to 77.49) where as the average SBR of 36 clones with an SBRs greater than 10 was 23.33 (range 10.21 to 79.99).
*** For clones with 0 total UIDs, 0.5 is used to calculate SBR												0.000181487
**** Estimated probability assuming the Round 4 Frequency reported in column M is an accurate reflection of the true frequency.
***** Clones with frequency less than 0.0001% in the final pool
