# Supplementary material for: The rapid and highly parallel identification of antibodies with defined biological activities by SLISY
Source: Nat Commun. 2023 Jan 3;14:17. doi: 10.1038/s41467-022-35668-6 (PMC9808734; doi:10.1038/s41467-022-35668-6)
Supplement: Supplementary file 6 — Supplementary Data 3 [file 41467_2022_35668_MOESM6_ESM.xlsx]

## Sheet: Supplementary Data 3
	Fraction of selected pools corresponding to top 100 svFCs*
Target	Round 0	Round 1	Round 2	Round 3	Round 4
RBD	0.0006	0.0006	0.002	0.011	0.04
S1	0.0004	0.0007	0.005	0.013	0.033
FL	0.0004	0.0005	0.0008	0.003	0.011
*The fractional abundance of the top 100 clones as ranked by SBR of the Round 4 pool were summed for each round for each target.
