# Supplementary material for: The rapid and highly parallel identification of antibodies with defined biological activities by SLISY
Source: Nat Commun. 2023 Jan 3;14:17. doi: 10.1038/s41467-022-35668-6 (PMC9808734; doi:10.1038/s41467-022-35668-6)
Supplement: Supplementary file 7 — Supplementary Data 4 [file 41467_2022_35668_MOESM7_ESM.xlsx]

## Sheet: Supplementary Data 4
Antibody (Ligand)	Protein (Analyte)	ka (1/Ms)	kd (1/s)	KD (nM)	Chi2	U-Value	RU
RBD_1	SARS-CoV-2 FL	0.840x104	3.710x10-4	44.2	1.35	3	~30
S1_13	SARS-CoV-2 FL	1.578x104	1.840x10-4	11.7	0.168	1	~60
FL_5	SARS-CoV-2 FL	1.146x104	4.550x10-4	39.7	0.518	2	~20
FL_10	SARS-CoV-2 FL	1.396x104	1.048x10-4	7.5	1.34	3	~120
FL_12	SARS-CoV-2 FL	1.489x104	8.860x10-5	6	3.5	5	~120
FL_13	SARS-CoV-2 FL	1.077x104	1.022x10-4	9.5	1.23	4	~100
