# Supplementary material for: The rapid and highly parallel identification of antibodies with defined biological activities by SLISY
Source: Nat Commun. 2023 Jan 3;14:17. doi: 10.1038/s41467-022-35668-6 (PMC9808734; doi:10.1038/s41467-022-35668-6)
Supplement: Supplementary file 8 — Supplementary Data 5 [file 41467_2022_35668_MOESM8_ESM.xlsx]

## Sheet: Supplementary Data 5
		Variant
		RBD	S1	FL	G476S	V483A	N439K	Y453F	N501Y	D614G	Alpha	Beta	Gamma	Delta	SARS-CoV-1
scFv	Empty	0.142	0.13	0.103	0.17	0.168	0.152	0.164	0.163	0.132	0.162	0.2	0.155	0.2	0.159
	A3_13	0.149	0.135	0.12	0.17	0.16	0.17	0.173	0.15	0.13	0.17	0.18	0.17	0.19	0.17
	RBD_1	1.82	1.911	1.915	1.96	1.87	1.961	1.943	0.874	1.926	0.189	0.364	0.608	0.357	0.177
	RBD_2	0.825	0.31125	0.3975	0.51125	0.96375	0.56625	0.3175	0.68125	0.33375	0.23375	0.355	0.18375	0.214	0.215
	RBD_3	1.9	1.85	1.89	1.92	1.96	0.235	1.82	1.86	1.95	0.212	1.261	1.99	1.41	0.177
	RBD_11	0.59875	0.23625	0.32	0.5275	0.46375	0.375	0.72375	0.545	0.24375	0.21375	0.34375	0.245	0.208	0.205
	S1_4	1.83	1.86	1.95	1.98	1.9	1.955	1.981	1.84	1.88	0.986	1.85	1.87	1.615	0.172
	S1_13	1.94	1.88	1.82	1.78	1.95	1.954	1.88	1.92	1.94	1.583	0.318	0.153	0.309	0.155
	FL_2	0.131	0.127	1.476	0.164	0.142	0.151	0.165	0.159	0.148	1.495	0.273	0.145	0.204	0.153
	FL_5	1.92	1.89	1.94	1.93	1.9	1.934	1.976	1.966	1.96	0.468	0.285	0.179	0.278	0.166
	FL_10	1.9	1.91	1.95	1.93	1.92	1.957	1.88	1.94	1.98	1.285	0.364	0.17	0.494	0.229
	FL_11	0.173	0.14	1.92	0.205	0.162	0.202	0.2	0.192	0.171	1.85	0.287	0.151	0.216	0.163
	FL_12	1.9	1.93	1.92	1.92	1.89	1.792	1.86	1.91	1.904	1.518	0.317	0.151	0.378	0.162
	FL_13	1.9	1.94	1.95	1.89	1.986	1.832	1.92	1.86	1.682	1.286	0.31	0.148	0.338	0.152
Wells pre-coated with spike protein were incubated with antibodies followed by anti-human IgG Fc-HRP antibody before being developed. A3_13, which binds to HLA-A3, serves as a phage negative control for the ELISA.
