# Supplementary material for: The rapid and highly parallel identification of antibodies with defined biological activities by SLISY
Source: Nat Commun. 2023 Jan 3;14:17. doi: 10.1038/s41467-022-35668-6 (PMC9808734; doi:10.1038/s41467-022-35668-6)
Supplement: Supplementary file 9 — Supplementary Data 6 [file 41467_2022_35668_MOESM9_ESM.xlsx]

## Sheet: Supplementary Data 6
		Variant
		RBD	S1	FL	G476S	V483A	N439K	Y453F	N501Y	D614G	Alpha	Beta	Gamma	Delta	SARS-CoV-1
scFv	ACE2	0	0	0	0	0	0	0	0	0	0	0	0	0	0
	A3_13	0	0	0.02	0.01	0	0.01	0	0.01	0	0	0.01	0	0.01	0
	RBD_1	0.71714	0.373371	0.511278	0.469404	0.428102	0.0863787	0.335178	0.178357	0.448039	0.305132	0.102542	0.0952381	0.102649	0
	RBD_2	0	0	0	0.0507246	0	0	0	0	0	0.0180305	0	0	0.0883002	0
	RBD_3	0	0	0	0	0	0	0.055336	0	0.0196078	0	0	0	0.0772627	0
	RBD_11	0	0	0	0	0	0	0	0	0.00490196	0.0429363	0	0.0328467	0.0618102	0
	S1_4	0	0	0	0	0	0	0	0	0.0166667	0.0734072	0	0.0118613	0.0529801	0
	S1_13	0.912723	0.894786	0.837406	0.791465	0.769104	0.669435	0.620553	0.682365	0.865686	0.722607	0.0245763	0	0.0551876	0
	FL_2	0	0	0	0.0297907	0	0.00166113	0.0221344	0.011022	0.0166667	0	0.020339	0	0.0198675	0.0153568
	FL_5	0.75187	0.438547	0.400376	0.489165	0.328467	0.336379	0.366798	0.222445	0.422549	0.453224	0.0491726	0.118514	0.0275938	0.134598
	FL_10	0.700354	0.640596	0.468985	0.308156	0.485906	0.306478	0.362846	0.345691	0.45098	0.757136	0.0363268	0.106653	0.0596026	0
	FL_11	0	0	0	0.00885668	0	0	0	0	0	0.0291262	0.0661017	0	0.05	0
	FL_12	0.869611	0.566108	0.485902	0.479871	0.326212	0.334718	0.361265	0.52004	0.565686	0.760055	0.0991525	0.0770563	0.0629139	0
	FL_13	0.700354	0.445996	0.351504	0.527896	0.0527822	0.297342	0.313834	0.388778	0.493137	0.624497	0.0580659	0.153186	0.0905077	0.031617
	MM42	0	0.0623836	0.0545113	0.0362319	0	0.00332226	0.027668	0	0.0147059	0	0	0	0.0706402	0.00180668
	MM57	0.914826	0.920857	0.870301	0.669082	0.733772	0.746678	0.643478	0.472946	0.909804	0.632455	0.0483051	0	0.0529801	0
Wells coated with spike protein antigens were incubated with converted antibodies for 1 hr. After vigorous washing, wells were then incubated with recombinant hACE2-His protein, followed by rabbit anti-His polyclonal antibody, and finally goat anti-rabbit IgG antibody HRP for 1 hr at each step.
