# Supplementary material for: The rapid and highly parallel identification of antibodies with defined biological activities by SLISY
Source: Nat Commun. 2023 Jan 3;14:17. doi: 10.1038/s41467-022-35668-6 (PMC9808734; doi:10.1038/s41467-022-35668-6)
Supplement: Supplementary file 10 — Supplementary Data 7 [file 41467_2022_35668_MOESM10_ESM.xlsx]

## Sheet: Supplementary Data 7
		Variant
		SARS-CoV-2	Alpha	Beta	Gamma	Delta	MERS
scFv	Empty	0.05	0.07	0.05	0.06	0.06	0.04
	A3_13	0.87	0.15	0.08	0.12	0.09	0.04
	BETA_1	1.41	0.71	1.44	1.89	0.57	0.04
	BETA_2	1.37	0.73	0.59	1.85	1.42	0.05
	BETA_3	1.4	1.98	1.39	1.28	1.46	0.04
	BETA_4	1.43	0.8	1.39	1.89	0.59	0.04
	BETA_5	1.45	1.11	1.42	1.65	0.94	0.04
	BETA_6	1.43	1.96	1.37	1.21	1.56	0.04
	BETA_7	1.4	1.93	1.42	1.93	1.62	0.04
	BETA_8	1.35	1.82	1.36	1.34	1.58	0.04
	BETA_9	1.29	0.87	1.32	1.11	0.67	0.05
	BETA_10	1.41	1.98	1.44	1.78	1.65	0.04
	BETA_11	1.3	1.92	1.41	1.77	1.61	0.05
	BETA_12	1.37	1.83	1.37	1.38	1.48	0.07
	BETA_13	1.36	0.68	1.42	1.69	0.65	0.07
	BETA_14	1.36	0.92	1.4	1.85	0.64	0.07
	BETA_15	1.38	1.92	1.39	1.67	1.62	0.04
	BETA_16	1.36	1.91	1.41	1.96	1.59	0.05
	BETA_17	1.43	1.96	1.37	1.96	1.67	0.04
	BETA_18	1.33	1.94	1.38	0.75	1.59	0.03
	BETA_19	1.33	0.77	1.38	0.63	1.56	0.04
	BETA_20	1.36	1.93	1.34	0.91	1.61	0.04
	GAMMA_1	1.26	1.18	1.34	1.62	1.3	0.05
	GAMMA_2	1.28	1.07	1.38	1.15	1.24	0.2
	GAMMA_3	1.06	0.97	1.19	1.48	1.07	0.01
	GAMMA_4	1.22	0.76	1.28	1.02	1.23	0.1
	GAMMA_5	1.24	1.35	1.44	1.25	1.38	0.1
	GAMMA_6	1.16	1.35	1.49	1.24	1.13	0.04
	GAMMA_7	1.5	0.79	1.37	1.2	1.51	0.15
	GAMMA_8	1.32	1.11	1.32	1.26	1.17	0.1
	GAMMA_9	1.36	1.19	1.4	1.29	1.36	0.09
	GAMMA_10	1.31	1.21	1.3	1.09	1.28	0.08
	GAMMA_11	1.42	1.24	1.44	1.22	1.44	0.14
	GAMMA_12	1.81	1.78	1.73	1.82	1.62	0.12
	GAMMA_13	1.75	0.82	1.57	1.8	1.59	0.09
	GAMMA_14	1.61	1.6	1.6	1.64	1.47	0.09
	GAMMA_15	1.56	1.58	1.48	1.86	1.59	0.14
	GAMMA_16	1.5	1.27	1.52	1.81	1.52	0.14
	GAMMA_17	1.69	1.01	1.61	1.8	1.61	0.07
	GAMMA_18	1.6	1.13	1.61	1.7	1.54	0.1
	GAMMA_19	1.64	1.49	1.59	1.85	1.52	0.11
	GAMMA_20	1.73	0.67	1.63	1.79	1.66	0.1
	DELTA_1	1.67	0.92	0.71	0.67	1.67	0.17
	DELTA_2	1.71	0.67	1.59	1.78	1.67	0.11
	DELTA_3	1.67	0.81	0.52	0.13	1.62	0.15
	DELTA_4	1.76	1.18	1.72	1.84	1.6	0.09
	DELTA_5	1.29	0.52	0.3	0.12	1.36	0.2
	DELTA_6	0.98	0.54	0.5	0.14	1.01	0.18
	DELTA_7	1.73	1.59	1.2	0.54	1.71	0.11
	DELTA_8	1.71	0.79	0.46	0.14	1.64	0.1
	DELTA_9	1.75	0.9	0.5	0.17	1.58	0.12
	DELTA_10	1.61	0.95	1.67	1.75	1.61	0.1
	DELTA_11	1.69	1.95	1.35	1.35	1.66	0.18
	DELTA_12	1.63	1.65	1.57	1.56	1.68	0.22
	DELTA_13	1.71	1.63	0.54	0.2	1.71	0.17
	DELTA_14	1.64	1.09	0.46	0.14	1.61	0.13
	DELTA_15	1.72	1.8	0.53	0.33	1.67	0.11
	DELTA_16	1.77	1.5	0.49	0.2	1.61	0.1
	DELTA_17	1.66	1.05	1.65	1.83	1.69	0.13
	DELTA_18	1.69	0.88	1.64	1.89	1.69	0.14
	DELTA_19	1.26	1.47	1.38	0.09	1.38	0.13
	DELTA_20	1.67	1.74	0.51	0.48	1.71	0.14
