# Supplementary material for: The rapid and highly parallel identification of antibodies with defined biological activities by SLISY
Source: Nat Commun. 2023 Jan 3;14:17. doi: 10.1038/s41467-022-35668-6 (PMC9808734; doi:10.1038/s41467-022-35668-6)
Supplement: Supplementary file 11 — Supplementary Data 8 [file 41467_2022_35668_MOESM11_ESM.xlsx]

## Sheet: Supplementary Data 8
		Variant
		SARS-CoV-2	Alpha	Beta	Gamma	Delta
scFv	ACE2	0	0	0	0	0
	A3_13	0.03	0.05	0	0	0
	BETA_1	0.13	0.32	0.13	0	0.03
	BETA_2	0.39	0	0.02	0	0.09
	BETA_3	0.28	0	0.25	0.14	0.12
	BETA_4	0.06	0	0.12	0	0.05
	BETA_5	0.13	0.07	0.12	0.03	0.08
	BETA_6	0.16	0	0.15	0	0.06
	BETA_7	0.5	0.36	0.75	0.44	0.43
	BETA_8	0.11	0	0.13	0.09	0.21
	BETA_9	0.13	0	0.06	0.1	0.14
	BETA_10	0.79	0.63	0.72	0.57	0.66
	BETA_11	0.19	0.36	0.35	0.34	0.31
	BETA_12	0.19	0	0.15	0.2	0.11
	BETA_13	0.09	0	0.07	0	0.03
	BETA_14	0.12	0.27	0.18	0.08	0
	BETA_15	0.3	0.63	0.27	0.12	0.24
	BETA_16	0.66	0.04	0.57	0.39	0.61
	BETA_17	0.85	0.48	0.25	0.28	0.69
	BETA_18	0.18	0	0.22	0.05	0.19
	BETA_19	0.3	0	0.21	0	0.32
	BETA_20	0.13	0	0.15	0.1	0.19
	GAMMA_1	0.22	0	0.15	0.07	0.02
	GAMMA_2	0.52	0.61	0.61	0.63	0.18
	GAMMA_3	0.09	0	0.08	0.04	0.05
	GAMMA_4	0.35	0	0.31	0	0.32
	GAMMA_5	0.09	0	0.12	0.09	0.09
	GAMMA_6	0.11	0	0.13	0.11	0.08
	GAMMA_7	0.24	0	0.14	0.11	0.07
	GAMMA_8	0.11	0	0.05	0.04	0.06
	GAMMA_9	0.37	0.53	0.24	0.23	0.6
	GAMMA_10	0.21	0.49	0.1	0.15	0.17
	GAMMA_11	0.09	0	0.01	0.02	0.06
	GAMMA_12	0.83	0.63	0.87	0.76	0.8
	GAMMA_13	0.44	0.57	0.08	0.19	0.35
	GAMMA_14	0.6	0.56	0.56	0.4	0.54
	GAMMA_15	0.47	0.51	0.21	0.28	0.26
	GAMMA_16	0.36	0	0.17	0.26	0.14
	GAMMA_17	0.38	0.54	0.2	0.24	0.34
	GAMMA_18	0.16	0.6	0.07	0.12	0.14
	GAMMA_19	0.74	0.63	0.71	0.64	0.7
	GAMMA_20	0.45	0	0.11	0.14	0.25
	DELTA_1	0.2	0.02	0.01	0	0.16
	DELTA_2	0.15	0.15	0.05	0.09	0.09
	DELTA_3	0.32	0.2	0.06	0	0.35
	DELTA_4	0.35	0.28	0.34	0.4	0.32
	DELTA_5	0.09	0.04	0.08	0.03	0
	DELTA_6	0.05	0.08	0.07	0	0
	DELTA_7	0.74	0.23	0	0	0.66
	DELTA_8	0.33	0.17	0.07	0	0.22
	DELTA_9	0.34	0.17	0.05	0.05	0.23
	DELTA_10	0.19	0.16	0.26	0.28	0.32
	DELTA_11	0.73	0.26	0.04	0.02	0.66
	DELTA_12	0.29	0.1	0.02	0	0.12
	DELTA_13	0.37	0.19	0	0	0.22
	DELTA_14	0.23	0.06	0.04	0	0.12
	DELTA_15	0.38	0.19	0.08	0	0.33
	DELTA_16	0.44	0.19	0.07	0.02	0.41
	DELTA_17	0.26	0	0.15	0.17	0.11
	DELTA_18	0.39	0	0.18	0.2	0.34
	DELTA_19	0.06	0.07	0.01	0.01	0
	DELTA_20	0.55	0.1	0.06	0	0.42
	Negative Ctrl	0	0.02	0	0	0
