# Supplementary material for: The rapid and highly parallel identification of antibodies with defined biological activities by SLISY
Source: Nat Commun. 2023 Jan 3;14:17. doi: 10.1038/s41467-022-35668-6 (PMC9808734; doi:10.1038/s41467-022-35668-6)
Supplement: Supplementary file 12 — Supplementary Data 9 [file 41467_2022_35668_MOESM12_ESM.xlsx]

## Sheet: Supplementary Data 9
Name	Lineage	Antigen*	Mutations	Cat #
SARS-CoV-2 RBD	-	RBD	-	405920-V08H (Sino Biological)
SARS-CoV-2 S1	-	S1	-	40591-V08H (Sino Biological)
SARS-CoV-2 FL	-	FL (S1+S2 ECD)	-	40589-V08B1 (Sino Biological)
MERS RBD	-	RBD	-	40071-V08B1 (Sino Biological)
MERS S1	-	S1	-	40069-V08H (Sino Biological)
MERS FL	-	FL (S1+S2 ECD)	-	40069-V08B (Sino Biological)
SARS-CoV-2 Alpha	B.1.1.7	FL (S1+S2 ECD)	HV69-70 deletion, Y144 deletion, N501Y, A570D, D614G, P681H, T716I, S982A, D1118H	40589-V08B6 (Sino Biological)
SARS-CoV-2 Beta	B.1.351	S1	K417N, E484K, N501Y, D614G	40591-V08H10 (Sino Biological)
SARS-CoV-2 Gamma	P.1	RBD	K417T, E484K, N501Y	40592-V08H86 (Sino Biological)
SARS-CoV-2 Delta	B.1.617 / B.1.617.1 / B.1.617.3	RBD	L452R，E484Q	40592-V08H88 (Sino Biological)
SARS-CoV-2 G476S	-	RBD	G476S	40592-V08H8 (Sino Biological)
SARS-CoV-2 V483A	-	RBD	V483A	40592-V08H5 (Sino Biological)
SARS-CoV-2 N439K	-	RBD	N439K	40592-V08H14 (Sino Biological)
SARS-CoV-2 Y453F	Mink variant	RBD	Y453F	40592-V08H80 (Sino Biological)
SARS-CoV-2 N501Y	-	RBD	N501Y	40592-V08H82 (Sino Biological)
SARS-CoV-2 D614G	-	S1	D614G	40591-V08H3 (Sino Biological)
SARS-CoV RBD	-	RBD	-	40150-V08B2 (Sino Biological)
SARS-CoV S1	-	S1	-	40150-V08B1 (Sino Biological)
SARS-CoV FL	-	FL (S1+S2 ECD)	-	40634-V08B (Sino Biological)
SARS-CoV-2 Beta-2	B.1.351	S1	L18F, D80A, D215G, LAL242-244 deletion, R246I, K417N, E484K, N501Y, D614G	40591-V08H15 (Sino Biological)
SARS-CoV-2 Delta-2	B.1.617.2	RBD	L452R,T478K	40592-V08H90 (Sino Biological)
SARS-CoV-2 E484K	B.1.351	RBD	E484K	40592-V08H84 (Sino Biological)
SARS-CoV		RBD		40150-V08B2 (Sino Biological)
SARS-CoV		FL (S1+S2 ECD)		40634-V08B (Sino Biological)
*All antigens were His-tagged.
