# Supplementary material for: The rapid and highly parallel identification of antibodies with defined biological activities by SLISY
Source: Nat Commun. 2023 Jan 3;14:17. doi: 10.1038/s41467-022-35668-6 (PMC9808734; doi:10.1038/s41467-022-35668-6)
Supplement: Supplementary file 13 — Supplementary Data 10 [file 41467_2022_35668_MOESM13_ESM.xlsx]

## Sheet: Supplementary Data 10
Well Position	Name	Primer Sequence (5' -> 3')
A01	Phage_Long_Read_F_A01	AATGATACGGCGACCACCGAGATCTACACCGACGTAAAACGACGGCCAGTNNNNNNNNNNNNNNCCTGCACGAGCAGAAACCGGGTAAAGCA
A02	Phage_Long_Read_F_A02	AATGATACGGCGACCACCGAGATCTACACCGACGTAAAACGACGGCCAGTNNNNNNNNNNNNNNCGCCGATCAGCAGAAACCGGGTAAAGCA
A03	Phage_Long_Read_F_A03	AATGATACGGCGACCACCGAGATCTACACCGACGTAAAACGACGGCCAGTNNNNNNNNNNNNNNACTGAGATAGCAGAAACCGGGTAAAGCA
A04	Phage_Long_Read_F_A04	AATGATACGGCGACCACCGAGATCTACACCGACGTAAAACGACGGCCAGTNNNNNNNNNNNNNNACTGCTAAAGCAGAAACCGGGTAAAGCA
A05	Phage_Long_Read_F_A05	AATGATACGGCGACCACCGAGATCTACACCGACGTAAAACGACGGCCAGTNNNNNNNNNNNNNNGTCATACGAGCAGAAACCGGGTAAAGCA
A06	Phage_Long_Read_F_A06	AATGATACGGCGACCACCGAGATCTACACCGACGTAAAACGACGGCCAGTNNNNNNNNNNNNNNAATATACAAGCAGAAACCGGGTAAAGCA
A07	Phage_Long_Read_F_A07	AATGATACGGCGACCACCGAGATCTACACCGACGTAAAACGACGGCCAGTNNNNNNNNNNNNNNGTTGACATAGCAGAAACCGGGTAAAGCA
A08	Phage_Long_Read_F_A08	AATGATACGGCGACCACCGAGATCTACACCGACGTAAAACGACGGCCAGTNNNNNNNNNNNNNNCTATTCGGAGCAGAAACCGGGTAAAGCA
A09	Phage_Long_Read_F_A09	AATGATACGGCGACCACCGAGATCTACACCGACGTAAAACGACGGCCAGTNNNNNNNNNNNNNNTGCCGCATAGCAGAAACCGGGTAAAGCA
A10	Phage_Long_Read_F_A10	AATGATACGGCGACCACCGAGATCTACACCGACGTAAAACGACGGCCAGTNNNNNNNNNNNNNNGGCTACCTAGCAGAAACCGGGTAAAGCA
A11	Phage_Long_Read_F_A11	AATGATACGGCGACCACCGAGATCTACACCGACGTAAAACGACGGCCAGTNNNNNNNNNNNNNNAATAGCGTAGCAGAAACCGGGTAAAGCA
A12	Phage_Long_Read_F_A12	AATGATACGGCGACCACCGAGATCTACACCGACGTAAAACGACGGCCAGTNNNNNNNNNNNNNNGCCTTCAAAGCAGAAACCGGGTAAAGCA
B01	Phage_Long_Read_F_B01	AATGATACGGCGACCACCGAGATCTACACCGACGTAAAACGACGGCCAGTNNNNNNNNNNNNNNTCGCGCCAAGCAGAAACCGGGTAAAGCA
B02	Phage_Long_Read_F_B02	AATGATACGGCGACCACCGAGATCTACACCGACGTAAAACGACGGCCAGTNNNNNNNNNNNNNNCCATGCTAAGCAGAAACCGGGTAAAGCA
B03	Phage_Long_Read_F_B03	AATGATACGGCGACCACCGAGATCTACACCGACGTAAAACGACGGCCAGTNNNNNNNNNNNNNNACGATTCGAGCAGAAACCGGGTAAAGCA
B04	Phage_Long_Read_F_B04	AATGATACGGCGACCACCGAGATCTACACCGACGTAAAACGACGGCCAGTNNNNNNNNNNNNNNGCCGCTAGAGCAGAAACCGGGTAAAGCA
B05	Phage_Long_Read_F_B05	AATGATACGGCGACCACCGAGATCTACACCGACGTAAAACGACGGCCAGTNNNNNNNNNNNNNNATTAGAACAGCAGAAACCGGGTAAAGCA
B06	Phage_Long_Read_F_B06	AATGATACGGCGACCACCGAGATCTACACCGACGTAAAACGACGGCCAGTNNNNNNNNNNNNNNAATGAATTAGCAGAAACCGGGTAAAGCA
B07	Phage_Long_Read_F_B07	AATGATACGGCGACCACCGAGATCTACACCGACGTAAAACGACGGCCAGTNNNNNNNNNNNNNNTCACCTTCAGCAGAAACCGGGTAAAGCA
B08	Phage_Long_Read_F_B08	AATGATACGGCGACCACCGAGATCTACACCGACGTAAAACGACGGCCAGTNNNNNNNNNNNNNNGAGTATGTAGCAGAAACCGGGTAAAGCA
B09	Phage_Long_Read_F_B09	AATGATACGGCGACCACCGAGATCTACACCGACGTAAAACGACGGCCAGTNNNNNNNNNNNNNNAGTTCGGTAGCAGAAACCGGGTAAAGCA
B10	Phage_Long_Read_F_B10	AATGATACGGCGACCACCGAGATCTACACCGACGTAAAACGACGGCCAGTNNNNNNNNNNNNNNTCTTAGTCAGCAGAAACCGGGTAAAGCA
B11	Phage_Long_Read_F_B11	AATGATACGGCGACCACCGAGATCTACACCGACGTAAAACGACGGCCAGTNNNNNNNNNNNNNNGTAGGTAAAGCAGAAACCGGGTAAAGCA
B12	Phage_Long_Read_F_B12	AATGATACGGCGACCACCGAGATCTACACCGACGTAAAACGACGGCCAGTNNNNNNNNNNNNNNCAGTCTTAAGCAGAAACCGGGTAAAGCA
C01	Phage_Long_Read_F_C01	AATGATACGGCGACCACCGAGATCTACACCGACGTAAAACGACGGCCAGTNNNNNNNNNNNNNNCGAGGTCGAGCAGAAACCGGGTAAAGCA
C02	Phage_Long_Read_F_C02	AATGATACGGCGACCACCGAGATCTACACCGACGTAAAACGACGGCCAGTNNNNNNNNNNNNNNTGCCATCGAGCAGAAACCGGGTAAAGCA
C03	Phage_Long_Read_F_C03	AATGATACGGCGACCACCGAGATCTACACCGACGTAAAACGACGGCCAGTNNNNNNNNNNNNNNTACGTGTTAGCAGAAACCGGGTAAAGCA
C04	Phage_Long_Read_F_C04	AATGATACGGCGACCACCGAGATCTACACCGACGTAAAACGACGGCCAGTNNNNNNNNNNNNNNCTTACTCAAGCAGAAACCGGGTAAAGCA
C05	Phage_Long_Read_F_C05	AATGATACGGCGACCACCGAGATCTACACCGACGTAAAACGACGGCCAGTNNNNNNNNNNNNNNGCGTGGCTAGCAGAAACCGGGTAAAGCA
C06	Phage_Long_Read_F_C06	AATGATACGGCGACCACCGAGATCTACACCGACGTAAAACGACGGCCAGTNNNNNNNNNNNNNNTCATGACTAGCAGAAACCGGGTAAAGCA
C07	Phage_Long_Read_F_C07	AATGATACGGCGACCACCGAGATCTACACCGACGTAAAACGACGGCCAGTNNNNNNNNNNNNNNGCTTGTAGAGCAGAAACCGGGTAAAGCA
C08	Phage_Long_Read_F_C08	AATGATACGGCGACCACCGAGATCTACACCGACGTAAAACGACGGCCAGTNNNNNNNNNNNNNNGTTATTGAAGCAGAAACCGGGTAAAGCA
C09	Phage_Long_Read_F_C09	AATGATACGGCGACCACCGAGATCTACACCGACGTAAAACGACGGCCAGTNNNNNNNNNNNNNNGTGTTGCCAGCAGAAACCGGGTAAAGCA
C10	Phage_Long_Read_F_C10	AATGATACGGCGACCACCGAGATCTACACCGACGTAAAACGACGGCCAGTNNNNNNNNNNNNNNTTAGGCGCAGCAGAAACCGGGTAAAGCA
C11	Phage_Long_Read_F_C11	AATGATACGGCGACCACCGAGATCTACACCGACGTAAAACGACGGCCAGTNNNNNNNNNNNNNNGATTCCTGAGCAGAAACCGGGTAAAGCA
C12	Phage_Long_Read_F_C12	AATGATACGGCGACCACCGAGATCTACACCGACGTAAAACGACGGCCAGTNNNNNNNNNNNNNNCATTCTACAGCAGAAACCGGGTAAAGCA
D01	Phage_Long_Read_F_D01	AATGATACGGCGACCACCGAGATCTACACCGACGTAAAACGACGGCCAGTNNNNNNNNNNNNNNACAGGCTTAGCAGAAACCGGGTAAAGCA
D02	Phage_Long_Read_F_D02	AATGATACGGCGACCACCGAGATCTACACCGACGTAAAACGACGGCCAGTNNNNNNNNNNNNNNATAATGTGAGCAGAAACCGGGTAAAGCA
D03	Phage_Long_Read_F_D03	AATGATACGGCGACCACCGAGATCTACACCGACGTAAAACGACGGCCAGTNNNNNNNNNNNNNNAGCCACAAAGCAGAAACCGGGTAAAGCA
D04	Phage_Long_Read_F_D04	AATGATACGGCGACCACCGAGATCTACACCGACGTAAAACGACGGCCAGTNNNNNNNNNNNNNNAACCGCCTAGCAGAAACCGGGTAAAGCA
D05	Phage_Long_Read_F_D05	AATGATACGGCGACCACCGAGATCTACACCGACGTAAAACGACGGCCAGTNNNNNNNNNNNNNNAGACAACGAGCAGAAACCGGGTAAAGCA
D06	Phage_Long_Read_F_D06	AATGATACGGCGACCACCGAGATCTACACCGACGTAAAACGACGGCCAGTNNNNNNNNNNNNNNTGTATGACAGCAGAAACCGGGTAAAGCA
D07	Phage_Long_Read_F_D07	AATGATACGGCGACCACCGAGATCTACACCGACGTAAAACGACGGCCAGTNNNNNNNNNNNNNNGTCAATGGAGCAGAAACCGGGTAAAGCA
D08	Phage_Long_Read_F_D08	AATGATACGGCGACCACCGAGATCTACACCGACGTAAAACGACGGCCAGTNNNNNNNNNNNNNNTTAACTGCAGCAGAAACCGGGTAAAGCA
D09	Phage_Long_Read_F_D09	AATGATACGGCGACCACCGAGATCTACACCGACGTAAAACGACGGCCAGTNNNNNNNNNNNNNNAGCGCCATAGCAGAAACCGGGTAAAGCA
D10	Phage_Long_Read_F_D10	AATGATACGGCGACCACCGAGATCTACACCGACGTAAAACGACGGCCAGTNNNNNNNNNNNNNNGCGCGTTCAGCAGAAACCGGGTAAAGCA
D11	Phage_Long_Read_F_D11	AATGATACGGCGACCACCGAGATCTACACCGACGTAAAACGACGGCCAGTNNNNNNNNNNNNNNGGTGGCTAAGCAGAAACCGGGTAAAGCA
D12	Phage_Long_Read_F_D12	AATGATACGGCGACCACCGAGATCTACACCGACGTAAAACGACGGCCAGTNNNNNNNNNNNNNNCCGTCCGTAGCAGAAACCGGGTAAAGCA
E01	Phage_Long_Read_F_E01	AATGATACGGCGACCACCGAGATCTACACCGACGTAAAACGACGGCCAGTNNNNNNNNNNNNNNCTCCACTTAGCAGAAACCGGGTAAAGCA
E02	Phage_Long_Read_F_E02	AATGATACGGCGACCACCGAGATCTACACCGACGTAAAACGACGGCCAGTNNNNNNNNNNNNNNCGACTGTCAGCAGAAACCGGGTAAAGCA
E03	Phage_Long_Read_F_E03	AATGATACGGCGACCACCGAGATCTACACCGACGTAAAACGACGGCCAGTNNNNNNNNNNNNNNTCAGCCGGAGCAGAAACCGGGTAAAGCA
E04	Phage_Long_Read_F_E04	AATGATACGGCGACCACCGAGATCTACACCGACGTAAAACGACGGCCAGTNNNNNNNNNNNNNNAATGACAGAGCAGAAACCGGGTAAAGCA
E05	Phage_Long_Read_F_E05	AATGATACGGCGACCACCGAGATCTACACCGACGTAAAACGACGGCCAGTNNNNNNNNNNNNNNCTGGAATGAGCAGAAACCGGGTAAAGCA
E06	Phage_Long_Read_F_E06	AATGATACGGCGACCACCGAGATCTACACCGACGTAAAACGACGGCCAGTNNNNNNNNNNNNNNTGAGAAGCAGCAGAAACCGGGTAAAGCA
E07	Phage_Long_Read_F_E07	AATGATACGGCGACCACCGAGATCTACACCGACGTAAAACGACGGCCAGTNNNNNNNNNNNNNNGGTAGACTAGCAGAAACCGGGTAAAGCA
E08	Phage_Long_Read_F_E08	AATGATACGGCGACCACCGAGATCTACACCGACGTAAAACGACGGCCAGTNNNNNNNNNNNNNNAGTTAGCAAGCAGAAACCGGGTAAAGCA
E09	Phage_Long_Read_F_E09	AATGATACGGCGACCACCGAGATCTACACCGACGTAAAACGACGGCCAGTNNNNNNNNNNNNNNCGTTATGCAGCAGAAACCGGGTAAAGCA
E10	Phage_Long_Read_F_E10	AATGATACGGCGACCACCGAGATCTACACCGACGTAAAACGACGGCCAGTNNNNNNNNNNNNNNCGGACTAGAGCAGAAACCGGGTAAAGCA
E11	Phage_Long_Read_F_E11	AATGATACGGCGACCACCGAGATCTACACCGACGTAAAACGACGGCCAGTNNNNNNNNNNNNNNTTCGCATTAGCAGAAACCGGGTAAAGCA
E12	Phage_Long_Read_F_E12	AATGATACGGCGACCACCGAGATCTACACCGACGTAAAACGACGGCCAGTNNNNNNNNNNNNNNTGACTCACAGCAGAAACCGGGTAAAGCA
F01	Phage_Long_Read_F_F01	AATGATACGGCGACCACCGAGATCTACACCGACGTAAAACGACGGCCAGTNNNNNNNNNNNNNNCGCACGCTAGCAGAAACCGGGTAAAGCA
F02	Phage_Long_Read_F_F02	AATGATACGGCGACCACCGAGATCTACACCGACGTAAAACGACGGCCAGTNNNNNNNNNNNNNNTGTTCGAGAGCAGAAACCGGGTAAAGCA
F03	Phage_Long_Read_F_F03	AATGATACGGCGACCACCGAGATCTACACCGACGTAAAACGACGGCCAGTNNNNNNNNNNNNNNACCACTGCAGCAGAAACCGGGTAAAGCA
F04	Phage_Long_Read_F_F04	AATGATACGGCGACCACCGAGATCTACACCGACGTAAAACGACGGCCAGTNNNNNNNNNNNNNNCTTAACACAGCAGAAACCGGGTAAAGCA
F05	Phage_Long_Read_F_F05	AATGATACGGCGACCACCGAGATCTACACCGACGTAAAACGACGGCCAGTNNNNNNNNNNNNNNGCTACAGCAGCAGAAACCGGGTAAAGCA
F06	Phage_Long_Read_F_F06	AATGATACGGCGACCACCGAGATCTACACCGACGTAAAACGACGGCCAGTNNNNNNNNNNNNNNCTAAGTATAGCAGAAACCGGGTAAAGCA
F07	Phage_Long_Read_F_F07	AATGATACGGCGACCACCGAGATCTACACCGACGTAAAACGACGGCCAGTNNNNNNNNNNNNNNGTACGCGGAGCAGAAACCGGGTAAAGCA
F08	Phage_Long_Read_F_F08	AATGATACGGCGACCACCGAGATCTACACCGACGTAAAACGACGGCCAGTNNNNNNNNNNNNNNGGAATTACAGCAGAAACCGGGTAAAGCA
F09	Phage_Long_Read_F_F09	AATGATACGGCGACCACCGAGATCTACACCGACGTAAAACGACGGCCAGTNNNNNNNNNNNNNNGACGATAAAGCAGAAACCGGGTAAAGCA
F10	Phage_Long_Read_F_F10	AATGATACGGCGACCACCGAGATCTACACCGACGTAAAACGACGGCCAGTNNNNNNNNNNNNNNATACGACCAGCAGAAACCGGGTAAAGCA
F11	Phage_Long_Read_F_F11	AATGATACGGCGACCACCGAGATCTACACCGACGTAAAACGACGGCCAGTNNNNNNNNNNNNNNAACCTTGAAGCAGAAACCGGGTAAAGCA
F12	Phage_Long_Read_F_F12	AATGATACGGCGACCACCGAGATCTACACCGACGTAAAACGACGGCCAGTNNNNNNNNNNNNNNCTGGCAATAGCAGAAACCGGGTAAAGCA
G01	Phage_Long_Read_F_G01	AATGATACGGCGACCACCGAGATCTACACCGACGTAAAACGACGGCCAGTNNNNNNNNNNNNNNTTCAAGTTAGCAGAAACCGGGTAAAGCA
G02	Phage_Long_Read_F_G02	AATGATACGGCGACCACCGAGATCTACACCGACGTAAAACGACGGCCAGTNNNNNNNNNNNNNNCATGTGTGAGCAGAAACCGGGTAAAGCA
G03	Phage_Long_Read_F_G03	AATGATACGGCGACCACCGAGATCTACACCGACGTAAAACGACGGCCAGTNNNNNNNNNNNNNNAGTCATCTAGCAGAAACCGGGTAAAGCA
G04	Phage_Long_Read_F_G04	AATGATACGGCGACCACCGAGATCTACACCGACGTAAAACGACGGCCAGTNNNNNNNNNNNNNNCAATAATTAGCAGAAACCGGGTAAAGCA
G05	Phage_Long_Read_F_G05	AATGATACGGCGACCACCGAGATCTACACCGACGTAAAACGACGGCCAGTNNNNNNNNNNNNNNTAATGCGTAGCAGAAACCGGGTAAAGCA
G06	Phage_Long_Read_F_G06	AATGATACGGCGACCACCGAGATCTACACCGACGTAAAACGACGGCCAGTNNNNNNNNNNNNNNTACAGCGGAGCAGAAACCGGGTAAAGCA
G07	Phage_Long_Read_F_G07	AATGATACGGCGACCACCGAGATCTACACCGACGTAAAACGACGGCCAGTNNNNNNNNNNNNNNTTCGAGAGAGCAGAAACCGGGTAAAGCA
G08	Phage_Long_Read_F_G08	AATGATACGGCGACCACCGAGATCTACACCGACGTAAAACGACGGCCAGTNNNNNNNNNNNNNNGATGTCCGAGCAGAAACCGGGTAAAGCA
G09	Phage_Long_Read_F_G09	AATGATACGGCGACCACCGAGATCTACACCGACGTAAAACGACGGCCAGTNNNNNNNNNNNNNNTCGGTCAAAGCAGAAACCGGGTAAAGCA
G10	Phage_Long_Read_F_G10	AATGATACGGCGACCACCGAGATCTACACCGACGTAAAACGACGGCCAGTNNNNNNNNNNNNNNAAGAAGCAAGCAGAAACCGGGTAAAGCA
G11	Phage_Long_Read_F_G11	AATGATACGGCGACCACCGAGATCTACACCGACGTAAAACGACGGCCAGTNNNNNNNNNNNNNNGTACACAAAGCAGAAACCGGGTAAAGCA
G12	Phage_Long_Read_F_G12	AATGATACGGCGACCACCGAGATCTACACCGACGTAAAACGACGGCCAGTNNNNNNNNNNNNNNGTTAGCTGAGCAGAAACCGGGTAAAGCA
H01	Phage_Long_Read_F_H01	AATGATACGGCGACCACCGAGATCTACACCGACGTAAAACGACGGCCAGTNNNNNNNNNNNNNNATCTTCCAAGCAGAAACCGGGTAAAGCA
H02	Phage_Long_Read_F_H02	AATGATACGGCGACCACCGAGATCTACACCGACGTAAAACGACGGCCAGTNNNNNNNNNNNNNNCACCTATAAGCAGAAACCGGGTAAAGCA
H03	Phage_Long_Read_F_H03	AATGATACGGCGACCACCGAGATCTACACCGACGTAAAACGACGGCCAGTNNNNNNNNNNNNNNCATACGGAAGCAGAAACCGGGTAAAGCA
H04	Phage_Long_Read_F_H04	AATGATACGGCGACCACCGAGATCTACACCGACGTAAAACGACGGCCAGTNNNNNNNNNNNNNNTCTAGAAGAGCAGAAACCGGGTAAAGCA
H05	Phage_Long_Read_F_H05	AATGATACGGCGACCACCGAGATCTACACCGACGTAAAACGACGGCCAGTNNNNNNNNNNNNNNTGACACGAAGCAGAAACCGGGTAAAGCA
H06	Phage_Long_Read_F_H06	AATGATACGGCGACCACCGAGATCTACACCGACGTAAAACGACGGCCAGTNNNNNNNNNNNNNNTGTGCTACAGCAGAAACCGGGTAAAGCA
H07	Phage_Long_Read_F_H07	AATGATACGGCGACCACCGAGATCTACACCGACGTAAAACGACGGCCAGTNNNNNNNNNNNNNNGACACGCCAGCAGAAACCGGGTAAAGCA
H08	Phage_Long_Read_F_H08	AATGATACGGCGACCACCGAGATCTACACCGACGTAAAACGACGGCCAGTNNNNNNNNNNNNNNCTTATGGTAGCAGAAACCGGGTAAAGCA
H09	Phage_Long_Read_F_H09	AATGATACGGCGACCACCGAGATCTACACCGACGTAAAACGACGGCCAGTNNNNNNNNNNNNNNGGACAAGTAGCAGAAACCGGGTAAAGCA
H10	Phage_Long_Read_F_H10	AATGATACGGCGACCACCGAGATCTACACCGACGTAAAACGACGGCCAGTNNNNNNNNNNNNNNTGTGTTCTAGCAGAAACCGGGTAAAGCA
H11	Phage_Long_Read_F_H11	AATGATACGGCGACCACCGAGATCTACACCGACGTAAAACGACGGCCAGTNNNNNNNNNNNNNNACATCGTCAGCAGAAACCGGGTAAAGCA
H12	Phage_Long_Read_F_H12	AATGATACGGCGACCACCGAGATCTACACCGACGTAAAACGACGGCCAGTNNNNNNNNNNNNNNTTGATATTAGCAGAAACCGGGTAAAGCA
All	Phage_Long_Read_R	CAAGCAGAAGACGGCATACGAGATTGCTAACGGTAACCAGGGTG
