# Supplementary material for: The rapid and highly parallel identification of antibodies with defined biological activities by SLISY
Source: Nat Commun. 2023 Jan 3;14:17. doi: 10.1038/s41467-022-35668-6 (PMC9808734; doi:10.1038/s41467-022-35668-6)
Supplement: Supplementary file 15 — Source Data [file 41467_2022_35668_MOESM15_ESM.xlsx]

## Sheet: Figure 1C
Figure 1C
No A3-Clone 20 spike-in										A3-Clone 20 spike-in
CDRH3	Clone	CFPAC Parental Fraction	CFPAC A3 KO Fraction	SBR Round 4	SBR Round 4 Adjusted*	Baseline Library Polyclonal	Round 4 Polyclonal	Round 4 Enrichment (Log2)		CDRH3	Clone	CFPAC Parental Fraction	CFPAC A3 KO Fraction	SBR Round 4	SBR Round 4 Adjusted*	Baseline Library Polyclonal	Round 4 Polyclonal	Round 4 Enrichment (Log2)
YSDGAFDY	HLAA3_1	1.92201e-05	3.77128e-07	50.9643	43.9705	3.81372e-06	3.53928e-05	3.21419		GTYFAMDY	HLAA3_7	0.000178788	4.98945e-06	35.8333	28.6516	1.99866e-06	0.000468236	7.87206
FYSSYAFDV	HLAA3_2	1.39782e-05	3.77128e-07	37.065	31.9785	1.90686e-06	2.4775e-05	3.69961		GYYASYYFDV	HLAA3_9	0.000265064	7.48417e-06	35.4166	28.3184	1.99866e-06	0.000335317	7.39035
NKYYTAYYMDY		0.000102216	3.01702e-06	33.8797	29.2304	9.53202e-07	0.000176964	7.53646		GYSKHYMDV		2.80656e-05	8.31575e-07	33.75	26.9858	1.99866e-06	3.02087e-05	3.91786
GYYASYYFDV		0.000497101	1.50851e-05	32.9531	28.4309	9.53202e-07	0.000389321	8.67396		LGYWYAFDY		1.24736e-05	4.15787e-07	30	23.9874	1.99866e-06	4.8334e-05	4.59593
RYSSTSAFDY		9.61003e-06	3.77128e-07	25.4822	21.9852	9.53202e-07	3.53928e-06	1.8926		SWFSKSAMDY	HLAA3_10	2.28683e-05	8.31575e-07	27.5	21.9884	1.99866e-06	0.000123856	5.95349
GTYFAMDY		0.000238504	9.80532e-06	24.3239	20.9859	9.53202e-07	0.000205278	7.75058		WYSRGYMDY		2.28683e-05	8.31575e-07	27.5	21.9884	1.99866e-06	7.55219e-05	5.23979
GFSYYKGYFDY		1.74728e-05	7.54255e-07	23.1656	19.9866	9.53202e-07	1.06179e-05	3.47757		DWYPGSAFDY		1.03947e-05	4.15787e-07	25	19.9895	1.99866e-06	1.81252e-05	3.18089
SLSSYLPYTSYFAY		8.73639e-06	3.77128e-07	23.1656	19.9866	9.53202e-07	1.06179e-05	3.47757		GSVKPYAFDY		1.03947e-05	4.15787e-07	25	19.9895	1.99866e-06	3.62505e-05	4.1809
ASSAYAFDY		1.57255e-05	7.54255e-07	20.8491	17.9879	5.72057e-06	1.06179e-05	0.892261		ASYIQYLDY		2.07894e-05	8.31575e-07	25	19.9895	1.99866e-06	6.04175e-06	1.59593
SWFSKSAMDY		2.44619e-05	1.50851e-06	16.2159	13.9906	9.53202e-07	1.06179e-05	3.47757		FYSGYGMDY		3.84603e-05	1.66315e-06	23.125	18.4903	1.99866e-06	0.000123856	5.95349
WGSYAFDY		6.11548e-06	3.77128e-07	16.2159	13.9906	5.72057e-06	2.83143e-05	2.3073		DYVFGSFDY		3.3263e-05	1.66315e-06	20	15.9916	1.99866e-06	9.06262e-06	2.1809
ALYSAYFAY	HLAA3_3	2.35883e-05	1.50851e-06	15.6368	13.491	9.53202e-07	5.30893e-05	5.79949		DMYSVRSAMDY	HLAA3_11	6.34075e-05	3.3263e-06	19.0625	15.242	1.99866e-06	7.85427e-05	5.29637
GDYYYSYLDY	HLAA3_4	4.71765e-05	3.01702e-06	15.6368	13.491	9.53202e-07	9.91e-05	6.69996		ESMYGFDY		7.27627e-06	4.15787e-07	17.5	13.9926	1.99866e-06	1.51044e-05	2.91786
GLSSHSAFDY		1.04837e-05	7.54255e-07	13.8994	11.992	9.53202e-07	3.53928e-06	1.8926		ETMYGFDY		1.35131e-05	8.31575e-07	16.25	12.9931	1.99866e-06	3.62505e-05	4.1809
GFYYYYYSYYMAMDV		5.24184e-06	3.77128e-07	13.8994	11.9919	9.53202e-07	7.07857e-06	2.8926		QYGYPYYFDY	HLAA3_6	6.4447e-05	4.15787e-06	15.5	12.3935	1.99866e-06	8.15636e-05	5.35082
YMAWSYKYMDY		5.24184e-06	3.77128e-07	13.8994	11.9919	9.53202e-07	3.53928e-06	1.8926		GRKPYYMSSYAFDY		6.23681e-06	4.15787e-07	15	11.9937	1.99866e-06	1.81252e-05	3.18089
ATSYSHSYSIYYHYYMDY		3.93138e-05	3.01702e-06	13.0307	11.2425	9.53202e-07	7.4325e-05	6.28492		SQYPYYYMDY		0.000103947	7.48417e-06	13.8889	11.1053	1.99866e-06	0.000114793	5.84386
SFSRYGYMDY	HLAA3_5	0.00334604	0.000282846	11.8299	10.2065	9.53202e-07	0.00212003	11.119		SMYQYSSFDY		1.14341e-05	8.31575e-07	13.75	10.9942	1.99866e-06	2.11461e-05	3.40329
QMYYEYMDY		4.3682e-06	3.77128e-07	11.5828	9.99329	9.53202e-07	1.06179e-05	3.47757		SYSYAMDY		5.19734e-06	4.15787e-07	12.5	9.99474	0.000323877	0.000132918	-1.28491
SYGSYMDY		4.3682e-06	3.77128e-07	11.5828	9.99329	9.53429e-06	7.07857e-06	-0.429668		YYAYAMDY		5.19734e-06	4.15787e-07	12.5	9.99474	7.59711e-05	6.04175e-06	-3.65241
YYGYAMDY		4.3682e-06	3.77128e-07	11.5828	9.99329	8.77155e-05	7.07857e-05	-0.309374		YYSKSFDY		5.19734e-05	4.15787e-06	12.5	9.99473	3.99848e-06	5.73966e-05	3.84344
SFSSYGYMDY		6.90175e-05	6.7883e-06	10.1671	8.7719	9.53202e-07	5.66285e-05	5.8926		PTFYAMDY		1.03947e-05	8.31575e-07	12.5	9.99473	1.99866e-06	2.71879e-05	3.76586
ETMYGFDY		1.39782e-05	1.50851e-06	9.26625	7.99464	9.53202e-07	2.4775e-05	4.69996		SFSRYGYMDY		0.00052805	4.40735e-05	11.9811	9.57985	1.99866e-06	0.000592091	8.21064
GTSSHSAFDY		1.39782e-05	1.50851e-06	9.26625	7.99464	9.53202e-07	3.53928e-06	1.8926		GYYTFDY		1.97499e-05	1.66315e-06	11.875	9.49499	1.99866e-06	1.81252e-05	3.18089
PLYSSFYSAMDY		6.98912e-06	7.54255e-07	9.26625	7.99464	9.53202e-07	1.76964e-05	4.21453		NKYYTAYYMDY	HLAA3-8	9.77099e-05	8.31575e-06	11.75	9.39505	1.99866e-06	0.000293025	7.19585
DSYYYMDY		3.49456e-06	3.77128e-07	9.26624	7.99463	1.52549e-05	1.76964e-05	0.214185		GSNYYLDY		9.35521e-06	8.31575e-07	11.25	8.99526	1.99866e-06	6.04175e-06	1.59593
GFTWRYFDV		3.49456e-06	3.77128e-07	9.26624	7.99463	9.53202e-07	2.4775e-05	4.69996		GHGHYYHSSYYASGMDY		4.15787e-06	4.15787e-07	10	7.99579	1.99866e-06	1.81252e-05	3.18089
GGIPYAFDV		3.49456e-06	3.77128e-07	9.26624	7.99463	9.53202e-07	7.07857e-06	2.8926		LGPADTYAMDY		4.15787e-06	4.15787e-07	10	7.99579	1.99866e-06	6.04175e-06	1.59593
GPSSHSAFVY		3.49456e-06	3.77128e-07	9.26624	7.99463	9.53202e-07	3.53928e-06	1.8926		SPFYAVDY		4.15787e-06	4.15787e-07	10	7.99579	1.99866e-06	6.04175e-06	1.59593
SGSYYFDY		3.49456e-06	3.77128e-07	9.26624	7.99463	4.38577e-05	3.53928e-05	-0.309373		SSYYYFDY		4.15787e-06	4.15787e-07	10	7.99579	0.000219916	6.94801e-05	-1.66228
SWGVAMDY		3.49456e-06	3.77128e-07	9.26624	7.99463	9.53202e-07	3.18536e-05	5.06253		SYDYAMDY		4.15787e-06	4.15787e-07	10	7.99579	2.79894e-05	2.4167e-05	-0.211842
SYTSYMDY		3.49456e-06	3.77128e-07	9.26624	7.99463	9.53429e-06	1.41571e-05	0.570332		VFGYFYWRYYYGAMDY		4.15787e-06	4.15787e-07	10	7.99579	1.99866e-06	3.02087e-06	0.595931
VGYYYFDY		3.49456e-06	3.77128e-07	9.26624	7.99463	5.72057e-06	7.07857e-06	0.307299		WEPSVSYSYYTAFAY		4.15787e-06	4.15787e-07	10	7.99579	1.99866e-06	1.51044e-05	2.91786
ADYGSYYFDY		6.11548e-06	7.54255e-07	8.10797	6.99531	9.53202e-07	2.83143e-05	4.8926		YMYSNKLWSSFDY		4.15787e-06	4.15787e-07	10	7.99579	1.99866e-06	1.20835e-05	2.59593
HKYYTAYYMDY		6.11548e-06	7.54255e-07	8.10797	6.99531	9.53202e-07	7.07857e-06	2.8926		YWKYSFDY		4.15787e-06	4.15787e-07	10	7.99579	1.99866e-06	6.04175e-06	1.59593
GSKYYLDY		9.87213e-05	1.28223e-05	7.69916	6.64261	9.53202e-07	7.07857e-05	6.21453		YYIEALAY		4.15787e-06	4.15787e-07	10	7.99579	1.99866e-06	2.11461e-05	3.40329
YANYAFDY		1.04837e-05	1.50851e-06	6.94968	5.99598	3.81372e-06	1.41571e-05	1.89226		GYSYYTSYGRYFYYMAMDY		8.31574e-06	8.31575e-07	9.99999	7.99578	1.99866e-06	2.71879e-05	3.76586
AWYYYYSTYYYGYTYTYALDY		2.62092e-06	3.77128e-07	6.94968	5.99597	9.53202e-07	3.53928e-06	1.8926		SHYSSFDY		2.49472e-05	2.49472e-06	9.99999	7.99578	3.99848e-06	1.81252e-05	2.18047
DWSHDYSFRYYMDY		2.62092e-06	3.77128e-07	6.94968	5.99597	9.53202e-07	3.53928e-06	1.8926		SYRSYLDY		8.31574e-06	8.31575e-07	9.99999	7.99578	1.99866e-06	3.02087e-06	0.595931
DYGYGFAY		2.62092e-06	3.77128e-07	6.94968	5.99597	9.53202e-07	7.07857e-06	2.8926		YMGWSDKYMDY		8.31574e-06	8.31575e-07	9.99999	7.99578	1.99866e-06	6.04175e-06	1.59593
GMSSTFWYQYYAFDV		2.62092e-06	3.77128e-07	6.94968	5.99597	9.53202e-07	3.53928e-06	1.8926		GTYLSYYDSAMDY		0.00142511	0.00014802	9.6278	7.69819	1.99866e-06	0.0011872	9.21431
GNTYYMDY		2.62092e-06	3.77128e-07	6.94968	5.99597	9.53202e-07	7.07857e-06	2.8926		GEYSRWYFDY		2.39078e-05	2.49472e-06	9.58333	7.66263	1.99866e-06	2.4167e-05	3.59593
GPPSHSAFDY		2.62092e-06	3.77128e-07	6.94968	5.99597	9.53202e-07	3.53928e-06	1.8926		SNYSSYYLDY		6.23681e-05	6.6526e-06	9.37499	7.49605	1.99866e-06	0.000226566	6.82475
GSSYPSKYAFDY		2.62092e-06	3.77128e-07	6.94968	5.99597	9.53202e-07	1.06179e-05	3.47757		ALWSYAALDV		7.27627e-06	8.31575e-07	8.74999	6.99631	1.99866e-06	5.73966e-05	4.84386
GSYYAMDY		2.62092e-06	3.77128e-07	6.94968	5.99597	9.91566e-05	7.07857e-05	-0.486251		DQSVYYDQHAFDY		7.27627e-06	8.31575e-07	8.74999	6.99631	1.99866e-06	2.11461e-05	3.40329
ISSYYFDY		2.62092e-06	3.77128e-07	6.94968	5.99597	7.62743e-06	2.12357e-05	1.47722		GYAYYSHAFDV		7.27627e-06	8.31575e-07	8.74999	6.99631	1.99866e-06	2.11461e-05	3.40329
MQYANLYSYAFDC		2.62092e-06	3.77128e-07	6.94968	5.99597	9.53202e-07	3.53928e-06	1.8926		SPCYYMDY		7.27627e-06	8.31575e-07	8.74999	6.99631	1.99866e-06	6.94801e-05	5.11949
MQYANLYSYAFGY		2.62092e-06	3.77128e-07	6.94968	5.99597	9.53202e-07	3.53928e-06	1.8926		SYYYTFDY		3.63814e-05	4.15787e-06	8.74999	6.99631	1.99924e-05	8.45845e-05	2.08094
NKYYPAYYMDY		2.62092e-06	3.77128e-07	6.94968	5.99597	9.53202e-07	7.07857e-06	2.8926		SRYTRYYMDY		5.71707e-05	6.6526e-06	8.59374	6.87138	1.99866e-06	0.000114793	5.84386
PSLYAFDY		2.62092e-06	3.77128e-07	6.94968	5.99597	1.90686e-06	7.07857e-06	1.89226		VMTYSLYYYYSQAMDY		9.97889e-05	1.1642e-05	8.57142	6.85353	1.99866e-06	7.85427e-05	5.29637
SDRSYMDY		2.62092e-06	3.77128e-07	6.94968	5.99597	9.53202e-07	3.53928e-06	1.8926		SYITYFDY		5.40523e-05	6.6526e-06	8.12499	6.49657	1.99866e-06	0.000145002	6.1809
SFRSYMDY		2.62092e-06	3.77128e-07	6.94968	5.99597	1.90686e-06	3.53928e-06	0.892259		SYSGYFDY		2.70262e-05	3.3263e-06	8.12499	6.49657	7.99696e-06	2.4167e-05	1.59551
SHLYYYNSYYYSAYYYYAMDY		2.62092e-06	3.77128e-07	6.94968	5.99597	9.53202e-07	7.07857e-06	2.8926		GLYYYAMDY		3.94998e-05	4.98945e-06	7.91666	6.33	3.99848e-06	0.000265837	6.05495
SPVSYYMDY		2.62092e-06	3.77128e-07	6.94968	5.99597	9.53202e-07	2.83143e-05	4.8926		QSVSSAFAY		7.17233e-05	9.14732e-06	7.8409	6.26942	1.99866e-06	6.34384e-05	4.98825
SPYYAFYY		2.62092e-06	3.77128e-07	6.94968	5.99597	9.53202e-07	3.53928e-06	1.8926		AQGKYGFAFDV		3.1184e-06	4.15787e-07	7.5	5.99684	1.99866e-06	9.06262e-06	2.1809
SSGYAMDY		2.62092e-06	3.77128e-07	6.94968	5.99597	5.91126e-05	5.30893e-05	-0.155046		DDMISYPYMDY		3.1184e-06	4.15787e-07	7.5	5.99684	1.99866e-06	1.20835e-05	2.59593
SSSYYLDY		2.62092e-06	3.77128e-07	6.94968	5.99597	3.24166e-05	2.83143e-05	-0.195203		GAYSGSYYMDY		3.1184e-06	4.15787e-07	7.5	5.99684	1.99866e-06	2.4167e-05	3.59593
TYSYAFDY		2.62092e-06	3.77128e-07	6.94968	5.99597	9.15292e-05	6.72464e-05	-0.444775		GMSYYLSSSVAFDY		3.1184e-06	4.15787e-07	7.5	5.99684	1.99866e-06	2.71879e-05	3.76586
VYYYYMDY		2.62092e-06	3.77128e-07	6.94968	5.99597	3.24166e-05	2.12357e-05	-0.610241		GYYSSAMDY		3.1184e-06	4.15787e-07	7.5	5.99684	1.99924e-05	1.51044e-05	-0.404483
WYSYAMDY		2.62092e-06	3.77128e-07	6.94968	5.99597	3.05097e-05	3.18536e-05	0.0621866		HSTYPAFDY		3.1184e-06	4.15787e-07	7.5	5.99684	1.99866e-06	6.04175e-06	1.59593
YSSEAMDY		2.62092e-06	3.77128e-07	6.94968	5.99597	2.09754e-05	1.06179e-05	-0.982206		MYGYDYLDD		3.1184e-06	4.15787e-07	7.5	5.99684	1.99866e-06	6.04175e-06	1.59593
YSYSYMDY		2.62092e-06	3.77128e-07	6.94968	5.99597	9.15292e-05	4.955e-05	-0.885348		QSSYAFDY		3.1184e-06	4.15787e-07	7.5	5.99684	5.59787e-05	3.02087e-05	-0.889914
YYQYAMDY		2.62092e-06	3.77128e-07	6.94968	5.99597	5.91126e-05	3.53928e-05	-0.740008		SAYDWYSAYYYSYSYFDY		3.1184e-06	4.15787e-07	7.5	5.99684	1.99866e-06	3.32296e-05	4.05536
YYSSSMDY		2.62092e-06	3.77128e-07	6.94968	5.99597	3.05097e-05	4.24714e-05	0.477224		SFYYYSVYYGSSYSYAMDY		3.1184e-06	4.15787e-07	7.5	5.99684	1.99866e-06	3.02087e-06	0.595931
YYSTAMDY		2.62092e-06	3.77128e-07	6.94968	5.99597	3.24166e-05	1.41571e-05	-1.1952		SYRFYMDY		3.1184e-06	4.15787e-07	7.5	5.99684	1.99866e-06	3.02087e-06	0.595931
YYTSAMDY		2.62092e-06	3.77128e-07	6.94968	5.99597	2.09754e-05	2.4775e-05	0.240186		YMGWPYKYMDY		3.1184e-06	4.15787e-07	7.5	5.99684	1.99866e-06	6.04175e-06	1.59593
YYVYAMDY		2.62092e-06	3.77128e-07	6.94968	5.99597	4.0044e-05	3.53928e-05	-0.178128		YTGWSYKYMDY		3.1184e-06	4.15787e-07	7.5	5.99684	1.99866e-06	1.20835e-05	2.59593
YSYSYAFDY		2.00937e-05	3.01702e-06	6.66011	5.74615	4.76714e-05	5.66285e-05	0.248406		AKSPGYPYALDY		6.23681e-06	8.31575e-07	7.5	5.99684	1.99866e-06	9.36471e-05	5.55013
GGVYVAMDY		0.000109205	1.65936e-05	6.58114	5.67801	1.90686e-06	0.000169886	6.47722		ASLYYAFDY		1.24736e-05	1.66315e-06	7.5	5.99684	1.99866e-06	1.81252e-05	3.18089
GPSSHSAFYY		1.48519e-05	2.26277e-06	6.56359	5.66287	9.53202e-07	1.06179e-05	3.47757		ATNTYFDY		6.23681e-06	8.31575e-07	7.5	5.99684	1.99866e-06	2.71879e-05	3.76586
YSKPAFDY		9.61003e-06	1.50851e-06	6.37054	5.49631	9.53202e-07	7.07857e-06	2.8926		DESWAMDY		6.23681e-06	8.31575e-07	7.5	5.99684	1.99866e-06	1.81252e-05	3.18089
GPSSHSAFDY		0.0186863	0.00300872	6.2107	5.3584	9.53202e-07	0.00622914	12.674		DVKSYRNYFDY		1.24736e-05	1.66315e-06	7.5	5.99684	1.99866e-06	1.81252e-05	3.18089
SLYYPFDY		2.79565e-05	4.52553e-06	6.1775	5.32976	9.53202e-07	1.76964e-05	4.21453		GTSSHSAFDY		6.23681e-06	8.31575e-07	7.5	5.99684	1.99866e-06	1.20835e-05	2.59593
AFRYYSMAWGYYYALDY		4.3682e-06	7.54255e-07	5.7914	4.99665	9.53202e-07	3.53928e-06	1.8926		MQYAKLYSYAFDY		1.24736e-05	1.66315e-06	7.5	5.99684	1.99866e-06	6.04175e-06	1.59593
AQSSYTLDY		4.3682e-06	7.54255e-07	5.7914	4.99665	9.53202e-07	7.07857e-06	2.8926		SYRSYMEY		6.23681e-06	8.31575e-07	7.5	5.99684	1.99866e-06	1.20835e-05	2.59593
HSYYAMDY		4.3682e-06	7.54255e-07	5.7914	4.99665	3.05097e-05	4.24714e-05	0.477224		YNYSAFDY		1.24736e-05	1.66315e-06	7.5	5.99684	1.19954e-05	2.71879e-05	1.18048
SASSYYYGHTGMDY		4.3682e-06	7.54255e-07	5.7914	4.99665	9.53202e-07	1.41571e-05	3.8926		YHAYAFDY		9.87494e-05	1.41368e-05	6.98529	5.58529	1.19954e-05	0.000253753	4.40287
YSGYAMDY		4.3682e-06	7.54255e-07	5.7914	4.99665	8.58086e-05	6.01678e-05	-0.51213		GYYLSSFDY		4.05392e-05	5.82102e-06	6.96428	5.56849	1.99866e-06	5.73966e-05	4.84386
YWKYSFDY		1.31046e-05	2.26277e-06	5.7914	4.99665	1.90686e-06	7.07857e-06	1.89226		AWSSYLGAYYLAY		0.000108105	1.57999e-05	6.8421	5.4708	1.99866e-06	0.000193336	6.59593
DVPWYYSSFDY		4.63029e-05	8.29681e-06	5.58081	4.81495	9.53202e-07	1.76964e-05	4.21453		GSKYYLDY		0.000400195	5.98734e-05	6.68402	5.3444	1.99866e-06	0.000389693	7.60716
GIYGYAFDY		0.000392264	7.16543e-05	5.4744	4.72315	3.81372e-06	0.000417636	6.7749		DYSSYLWYWYGAMAY		1.66315e-05	2.49472e-06	6.66666	5.33052	1.99866e-06	5.43757e-05	4.76586
LKYMYMYTFDY		1.2231e-05	2.26277e-06	5.40531	4.66354	9.53202e-07	3.53928e-06	1.8926		YKYFEYMDY		5.30128e-05	8.31575e-06	6.375	5.09731	1.99866e-06	7.55219e-05	5.23979
LNYLYMYTFDY		1.2231e-05	2.26277e-06	5.40531	4.66354	9.53202e-07	1.06179e-05	3.47757		AGSQSRYEYAFDY		5.19734e-06	8.31575e-07	6.25	4.99736	1.99866e-06	3.02087e-05	3.91786
YNYSAFDY		2.44619e-05	4.52553e-06	5.40531	4.66354	9.53429e-06	3.53928e-05	1.89226		AMYQYLSQVQYLDY		1.03947e-05	1.66315e-06	6.25	4.99736	1.99866e-06	3.92714e-05	4.29637
DYVYGFAY		0.000296164	5.58149e-05	5.30618	4.57801	9.53202e-07	0.000279603	8.19638		ASYYSYFDY		5.19734e-06	8.31575e-07	6.25	4.99736	7.99696e-06	2.4167e-05	1.59551
AYSYYYRGYYYAMDV		7.86275e-06	1.50851e-06	5.21226	4.49698	9.53202e-07	3.53928e-06	1.8926		DFGYFYWRYYYGAMDY		5.19734e-06	8.31575e-07	6.25	4.99736	1.99866e-06	3.02087e-06	0.595931
YSASSMDV		3.49456e-05	6.7883e-06	5.14791	4.44147	9.53202e-07	2.4775e-05	4.69996		ESMYAMDY		1.5592e-05	2.49472e-06	6.25	4.99736	3.99848e-06	8.76054e-05	4.4535
DIYGYYRQAMDY		0.000113573	2.26277e-05	5.01922	4.33043	9.53202e-07	0.000155729	7.35204		EYAWSMYFDY		5.19734e-06	8.31575e-07	6.25	4.99736	1.99866e-06	3.02087e-06	0.595931
YMVWSYNYMDY		1.13573e-05	2.26277e-06	5.01922	4.33043	9.53202e-07	1.06179e-05	3.47757		GWWYKYMDY		1.5592e-05	2.49472e-06	6.25	4.99736	1.99866e-06	3.32296e-05	4.05536
AYYGYSTSAYLDY		1.48519e-05	3.01702e-06	4.92269	4.24715	9.53202e-07	1.06179e-05	3.47757		STYFWSHSFDY		2.07894e-05	3.3263e-06	6.25	4.99736	1.99866e-06	1.81252e-05	3.18089
SRYASYYVDV		0.000399253	8.14596e-05	4.90124	4.22865	9.53202e-07	0.000279603	8.19638		YMGWSYEYMDY		5.19734e-06	8.31575e-07	6.25	4.99736	1.99866e-06	3.02087e-06	0.595931
YSHPYAMDY		3.31983e-05	6.7883e-06	4.89052	4.21939	9.53202e-07	1.41571e-05	3.8926		LYYYSYFDY		0.000218288	3.74209e-05	5.83333	4.66421	1.99866e-06	0.000256774	7.00532
YSSGSFDY		8.29957e-05	1.73479e-05	4.7842	4.12767	5.72057e-06	4.60107e-05	3.00774		SGANYFDY		0.000113302	1.99578e-05	5.67708	4.53927	1.99866e-06	0.000141981	6.15052
QLSYYSYSYYSYFDV		0.00357144	0.000756518	4.72089	4.07304	9.53202e-07	0.00347912	11.8337		ALYYEAFDY		1.87104e-05	3.3263e-06	5.625	4.49763	1.99866e-06	1.51044e-05	2.91786
YHYRWGSAFDV		0.00183639	0.000392213	4.68213	4.0396	9.53202e-07	0.000877743	9.8468		DVQSGSYSSYYYMDY		9.35521e-06	1.66315e-06	5.625	4.49763	1.99866e-06	2.71879e-05	3.76586
LSYPSLYSHYYMDY		3.84401e-05	8.29681e-06	4.63312	3.99732	9.53202e-07	2.4775e-05	4.69996		PYSTYMDY		9.35521e-06	1.66315e-06	5.625	4.49763	3.99848e-06	2.11461e-05	2.40287
MQYANLYSYAFYY		1.04837e-05	2.26277e-06	4.63312	3.99732	9.53202e-07	3.53928e-06	1.8926		SPWYYLDY		9.35521e-06	1.66315e-06	5.625	4.49763	1.99866e-06	7.2501e-05	5.1809
DYIYAFDY		6.98912e-06	1.50851e-06	4.63312	3.99732	3.81372e-06	7.07857e-06	0.892259		SYRSYIDY		1.87104e-05	3.3263e-06	5.625	4.49763	1.99866e-06	1.81252e-05	3.18089
FYSYAMDY		3.49456e-06	7.54255e-07	4.63312	3.99732	3.62303e-05	1.06179e-05	-1.7707		YSYSYAFDY		4.98944e-05	9.14732e-06	5.45454	4.36134	4.39833e-05	0.000163127	1.89097
GEFYQSLYYSSYYGSSFAY		6.98912e-06	1.50851e-06	4.63312	3.99732	9.53202e-07	2.4775e-05	4.69996		ASSAYAFDY		1.35131e-05	2.49472e-06	5.41666	4.33105	3.99848e-06	3.32296e-05	3.05495
GFYSYLSYYVAFAY		3.49456e-06	7.54255e-07	4.63312	3.99732	9.53202e-07	7.07857e-06	2.8926		DMPYSAYSVYYALDY		1.35131e-05	2.49472e-06	5.41666	4.33105	1.99866e-06	3.02087e-05	3.91786
GKSSYASAMDY		1.39782e-05	3.01702e-06	4.63312	3.99732	9.53202e-07	2.4775e-05	4.69996		SPWYYIDY		1.35131e-05	2.49472e-06	5.41666	4.33105	1.99866e-06	0.000193336	6.59593
GSQYYLDY		2.79565e-05	6.03404e-06	4.63312	3.99732	9.53202e-07	1.76964e-05	4.21453		SWVYIYAFDV		4.46971e-05	8.31575e-06	5.375	4.29773	1.99866e-06	0.00013896	6.11949
GSSYYYMDY		3.49456e-06	7.54255e-07	4.63312	3.99732	1.3348e-05	3.53928e-06	-1.91509		AEAPYSYMDY		4.8855e-05	9.14732e-06	5.34091	4.27048	1.99866e-06	7.2501e-05	5.1809
GYSSYYLDY		3.49456e-06	7.54255e-07	4.63312	3.99732	1.90686e-06	1.06179e-05	2.47722		DSYGYSFDY		4.8855e-05	9.14732e-06	5.34091	4.27048	1.99866e-06	0.000145002	6.1809
LHDSYSVYYLDY		1.39782e-05	3.01702e-06	4.63312	3.99732	9.53202e-07	1.06179e-05	3.47757		YSSYAMDY		5.30128e-05	9.97889e-06	5.3125	4.24776	0.000267898	0.000199378	-0.426178
SGANYFDY		2.79565e-05	6.03404e-06	4.63312	3.99732	9.53202e-07	2.4775e-05	4.69996		GPSSHSAFDY		0.00996122	0.0019093	5.21722	4.17158	1.99866e-06	0.00619279	11.5973
SLWYWQAMDY		3.49456e-06	7.54255e-07	4.63312	3.99732	9.53202e-07	1.41571e-05	3.8926		SHYSMYYMDY		9.77099e-05	1.91262e-05	5.10869	4.0848	1.99866e-06	0.00017219	6.42882
SSGFAIDV		3.49456e-06	7.54255e-07	4.63312	3.99732	9.53202e-07	3.53928e-06	1.8926		AFSWYYRGDYFYAFDY		2.07894e-06	4.15787e-07	5	3.99789	1.99866e-06	6.04175e-06	1.59593
YDSYAMDY		3.49456e-06	7.54255e-07	4.63312	3.99732	2.86029e-05	2.12357e-05	-0.429669		AGEYSWALDY		2.07894e-06	4.15787e-07	5	3.99789	1.99866e-06	2.11461e-05	3.40329
YNYRWGSAFDV		6.98912e-06	1.50851e-06	4.63312	3.99732	9.53202e-07	3.53928e-06	1.8926		DIYLYYFTSYWPYYAAFDY		2.07894e-06	4.15787e-07	5	3.99789	1.99866e-06	1.51044e-05	2.91786
YSPYAMDY		3.49456e-06	7.54255e-07	4.63312	3.99732	3.62303e-05	3.53928e-05	-0.0337391		DWSSYAFDY		2.07894e-06	4.15787e-07	5	3.99789	1.99866e-06	9.06262e-06	2.1809
AAHYGGSSGSYYAMDY		1.74728e-06	3.77128e-07	4.63312	3.99732	9.53202e-07	3.53928e-06	1.8926		FKSLSYLWYYFYFDY		2.07894e-06	4.15787e-07	5	3.99789	1.99866e-06	1.51044e-05	2.91786
AMSYLMYSYYPYYYFDY		1.74728e-06	3.77128e-07	4.63312	3.99732	9.53202e-07	3.53928e-06	1.8926		GFGDFYWRYYYGAMDY		2.07894e-06	4.15787e-07	5	3.99789	1.99866e-06	3.02087e-06	0.595931
ASYYYFDY		1.74728e-06	3.77128e-07	4.63312	3.99732	5.14852e-05	3.18536e-05	-0.692703		GFSYYCWTYSSYYSGSMDY		2.07894e-06	4.15787e-07	5	3.99789	1.99866e-06	3.02087e-06	0.595931
AYPYAFDY		1.74728e-06	3.77128e-07	4.63312	3.99732	9.53429e-06	1.06179e-05	0.155295		GFSYYYWTYSSYYSGSMEY		2.07894e-06	4.15787e-07	5	3.99789	1.99866e-06	3.02087e-06	0.595931
AYSAYYFDY		1.74728e-06	3.77128e-07	4.63312	3.99732	3.81372e-06	1.06179e-05	1.47722		GMSSTFWYQYYAFDV		2.07894e-06	4.15787e-07	5	3.99789	1.99866e-06	6.04175e-06	1.59593
AYYLYAFDY		1.74728e-06	3.77128e-07	4.63312	3.99732	5.72057e-06	7.07857e-06	0.307299		GPSSHAAFDY		2.07894e-06	4.15787e-07	5	3.99789	1.99866e-06	3.02087e-06	0.595931
AYYSSMDY		1.74728e-06	3.77128e-07	4.63312	3.99732	7.62743e-06	1.06179e-05	0.477223		GTYLSYYDSALDY		2.07894e-06	4.15787e-07	5	3.99789	1.99866e-06	3.02087e-06	0.595931
DFEVSYYYMAMDY		1.74728e-06	3.77128e-07	4.63312	3.99732	9.53202e-07	3.53928e-06	1.8926		GYYGTSMDY		2.07894e-06	4.15787e-07	5	3.99789	1.99866e-06	9.06262e-06	2.1809
DHFSYYAFDY		1.74728e-06	3.77128e-07	4.63312	3.99732	9.53202e-07	3.53928e-06	1.8926		GYYMWGMDY		2.07894e-06	4.15787e-07	5	3.99789	1.99866e-06	6.04175e-06	1.59593
DHLSHISFAFDV		1.74728e-06	3.77128e-07	4.63312	3.99732	9.53202e-07	7.07857e-06	2.8926		MYGYEYLDY		2.07894e-06	4.15787e-07	5	3.99789	1.99866e-06	3.02087e-06	0.595931
DPYDSSYYAVAY		1.74728e-06	3.77128e-07	4.63312	3.99732	9.53202e-07	7.07857e-06	2.8926		MYGYVYLDY		2.07894e-06	4.15787e-07	5	3.99789	1.99866e-06	3.02087e-06	0.595931
DSPPYFDY		1.74728e-06	3.77128e-07	4.63312	3.99732	9.53202e-07	3.53928e-06	1.8926		MYYLNAYNYYSYAYYSAFDY		2.07894e-06	4.15787e-07	5	3.99789	1.99866e-06	3.02087e-06	0.595931
DYSSSAFDY		1.74728e-06	3.77128e-07	4.63312	3.99732	1.90686e-05	7.07857e-06	-1.42967		SLWYWQAMDY		2.07894e-06	4.15787e-07	5	3.99789	1.99866e-06	6.04175e-06	1.59593
DYSYAMDY		1.74728e-06	3.77128e-07	4.63312	3.99732	4.38577e-05	1.06179e-05	-2.04634		SLWYYMDY		2.07894e-06	4.15787e-07	5	3.99789	1.99866e-06	6.04175e-06	1.59593
EFVVYYYQYYSYFDY		1.74728e-06	3.77128e-07	4.63312	3.99732	9.53202e-07	7.07857e-06	2.8926		SMGYYAMYYSRHYYYAMDY		2.07894e-06	4.15787e-07	5	3.99789	1.99866e-06	6.04175e-06	1.59593
EYLYAVAY		1.74728e-06	3.77128e-07	4.63312	3.99732	9.53202e-07	1.41571e-05	3.8926		SMYASSMDY		2.07894e-06	4.15787e-07	5	3.99789	1.99866e-06	2.71879e-05	3.76586
EYPAAMDY		1.74728e-06	3.77128e-07	4.63312	3.99732	9.53202e-07	3.53928e-06	1.8926		SPWYYMDC		2.07894e-06	4.15787e-07	5	3.99789	1.99866e-06	3.02087e-06	0.595931
EYYIYFDY		1.74728e-06	3.77128e-07	4.63312	3.99732	9.53202e-07	7.07857e-06	2.8926		SVWYSYALDY		2.07894e-06	4.15787e-07	5	3.99789	1.99866e-06	6.04175e-06	1.59593
FGYYAMDY		1.74728e-06	3.77128e-07	4.63312	3.99732	9.53429e-06	1.76964e-05	0.89226		THYKTFDY		2.07894e-06	4.15787e-07	5	3.99789	1.99866e-06	6.04175e-06	1.59593
FQYYAFDY		1.74728e-06	3.77128e-07	4.63312	3.99732	5.72057e-06	1.06179e-05	0.892261		TQYANLYSYAFDY		2.07894e-06	4.15787e-07	5	3.99789	1.99866e-06	3.02087e-06	0.595931
FTGYGAVAY		1.74728e-06	3.77128e-07	4.63312	3.99732	9.53202e-07	3.53928e-06	1.8926		VHGSSQYIALDV		2.07894e-06	4.15787e-07	5	3.99789	1.99866e-06	1.20835e-05	2.59593
FYTYYAFDY		1.74728e-06	3.77128e-07	4.63312	3.99732	1.90686e-06	3.53928e-06	0.892259		YSYSYFDY		2.07894e-06	4.15787e-07	5	3.99789	9.59635e-05	9.06262e-06	-3.40449
GESYHYSFDY		1.74728e-06	3.77128e-07	4.63312	3.99732	9.53202e-07	3.53928e-06	1.8926		YSYYYDY		2.07894e-06	4.15787e-07	5	3.99789	1.99866e-06	1.20835e-05	2.59593
GFYYAMDY		1.74728e-06	3.77128e-07	4.63312	3.99732	1.52549e-05	1.76964e-05	0.214185		YYSSAMDV		2.07894e-06	4.15787e-07	5	3.99789	1.19954e-05	3.02087e-06	-1.98945
GHSEKYGMDV		1.74728e-06	3.77128e-07	4.63312	3.99732	9.53202e-07	3.53928e-06	1.8926		YYYSAFDY		2.07894e-06	4.15787e-07	5	3.99789	0.000271897	4.53131e-05	-2.58506
GIYSYYAFDY		1.74728e-06	3.77128e-07	4.63312	3.99732	5.72057e-06	3.53928e-06	-0.692701		ALSYSYYAYYYTGAFDY		4.15787e-06	8.31575e-07	5	3.99789	1.99866e-06	6.04175e-06	1.59593
GKYYYTWSSGQTYYHAIDV		1.74728e-06	3.77128e-07	4.63312	3.99732	9.53202e-07	3.53928e-06	1.8926		AWNVYYHSKYFSAYSYYYFDY		8.31574e-06	1.66315e-06	5	3.99789	1.99866e-06	9.06262e-06	2.1809
GLALYTAMDY		1.74728e-06	3.77128e-07	4.63312	3.99732	9.53202e-07	3.53928e-06	1.8926		AYWYYMDY		4.15787e-06	8.31575e-07	5	3.99789	3.99848e-06	9.6668e-05	4.59551
GLPSYYSFDY		1.74728e-06	3.77128e-07	4.63312	3.99732	9.53202e-07	7.07857e-06	2.8926		DLYASSNSYWPYYGAMDY		4.15787e-06	8.31575e-07	5	3.99789	1.99866e-06	1.81252e-05	3.18089
GLYYGSYMDY		1.74728e-06	3.77128e-07	4.63312	3.99732	9.53202e-07	3.53928e-06	1.8926		GFSYYYWTYSSYYSGSTDY		4.15787e-06	8.31575e-07	5	3.99789	1.99866e-06	6.04175e-06	1.59593
GLYYYALDY		1.74728e-06	3.77128e-07	4.63312	3.99732	1.90686e-06	1.41571e-05	2.89226		GPSSHSAFYY		8.31574e-06	1.66315e-06	5	3.99789	1.99866e-06	1.20835e-05	2.59593
GMSYWIYSYYVYTGYYAAVDY		1.74728e-06	3.77128e-07	4.63312	3.99732	9.53202e-07	7.07857e-06	2.8926		GYSTYTMDY		4.15787e-06	8.31575e-07	5	3.99789	1.99866e-06	9.06262e-06	2.1809
GPSSHSAFGY		1.74728e-06	3.77128e-07	4.63312	3.99732	9.53202e-07	7.07857e-06	2.8926		QQYTDYAFDY		4.15787e-06	8.31575e-07	5	3.99789	1.99866e-06	1.51044e-05	2.91786
GPYSAFDY		1.74728e-06	3.77128e-07	4.63312	3.99732	1.90686e-06	7.07857e-06	1.89226		QSYLYYSYSYGSYYYAFDV		4.15787e-06	8.31575e-07	5	3.99789	1.99866e-06	6.04175e-06	1.59593
GQSSSYSTEYQYTYYFDY		1.74728e-06	3.77128e-07	4.63312	3.99732	9.53202e-07	3.53928e-06	1.8926		SYSKYMDY		8.31574e-06	1.66315e-06	5	3.99789	1.59939e-05	3.92714e-05	1.29596
GQSYAMDY		1.74728e-06	3.77128e-07	4.63312	3.99732	3.81372e-06	3.53928e-06	-0.107741		WMYYSYFDY		4.15787e-06	8.31575e-07	5	3.99789	1.99866e-06	9.06262e-06	2.1809
GRPISYAFDV		1.74728e-06	3.77128e-07	4.63312	3.99732	9.53202e-07	3.53928e-06	1.8926		TKSIYFDY		2.07894e-05	4.15787e-06	5	3.99789	1.99866e-06	3.32296e-05	4.05536
GRSYSYFDY		1.74728e-06	3.77128e-07	4.63312	3.99732	9.53202e-07	3.53928e-06	1.8926		YTFTAFAY		0.000100828	2.07894e-05	4.85	3.87796	1.99866e-06	2.4167e-05	3.59593
GSPYAFDY		1.74728e-06	3.77128e-07	4.63312	3.99732	1.3348e-05	2.4775e-05	0.892261		YHYSWGSAFDV		3.53419e-05	7.48417e-06	4.72222	3.77579	1.99866e-06	5.73966e-05	4.84386
GSTYYAFDY		1.74728e-06	3.77128e-07	4.63312	3.99732	1.3348e-05	3.53928e-06	-1.91509		MHYANLYSYAFDY		1.5592e-05	3.3263e-06	4.6875	3.74802	1.99866e-06	3.02087e-06	0.595931
GSYEAFDY		1.74728e-06	3.77128e-07	4.63312	3.99732	1.90686e-06	7.07857e-06	1.89226		FSYGSAFDY		1.14341e-05	2.49472e-06	4.58333	3.66473	1.99866e-06	4.8334e-05	4.59593
GVSYASVDY		1.74728e-06	3.77128e-07	4.63312	3.99732	9.53202e-07	3.53928e-06	1.8926		YSHPYAMDY		0.000235959	5.15576e-05	4.57661	3.65936	1.99866e-06	0.000305108	7.25414
GYPYYSFDY		1.74728e-06	3.77128e-07	4.63312	3.99732	5.72057e-06	3.53928e-06	-0.692701		DWYSGMYYYFDY		4.15787e-05	9.14732e-06	4.54545	3.63445	1.99866e-06	0.000280941	7.13509
GYWSYYFDV		1.74728e-06	3.77128e-07	4.63312	3.99732	9.53202e-07	3.53928e-06	1.8926		SPLYYMDY		4.8855e-05	1.08105e-05	4.51923	3.61348	1.99866e-06	0.000694801	8.44142
GYYYYYMDY		1.74728e-06	3.77128e-07	4.63312	3.99732	8.58086e-05	5.66285e-05	-0.599593		SHSMSSYSYYSYFDY		0.000163196	3.65893e-05	4.46022	3.5663	1.99866e-06	0.000915325	8.83911
HIKYAFDY		1.74728e-06	3.77128e-07	4.63312	3.99732	9.53202e-07	1.06179e-05	3.47757		DYVYGFAY		0.000124736	2.82735e-05	4.41176	3.52755	1.99866e-06	0.000205419	6.68339
HMYSYMDY		1.74728e-06	3.77128e-07	4.63312	3.99732	9.53202e-07	3.53928e-06	1.8926		EQAWSMYFDY		7.27627e-06	1.66315e-06	4.375	3.49816	1.99866e-06	3.02087e-06	0.595931
HTVNTAFDV		1.74728e-06	3.77128e-07	4.63312	3.99732	9.53202e-07	7.07857e-06	2.8926		MYGYDYLYY		7.27627e-06	1.66315e-06	4.375	3.49816	1.99866e-06	6.04175e-06	1.59593
HYHSYMDY		1.74728e-06	3.77128e-07	4.63312	3.99732	1.90686e-06	7.07857e-06	1.89226		YANYAFDY		7.27627e-06	1.66315e-06	4.375	3.49816	7.99696e-06	1.81252e-05	1.18047
KYSYWSPYYMDY		1.74728e-06	3.77128e-07	4.63312	3.99732	9.53202e-07	7.07857e-06	2.8926		SYMMSFDY		2.80656e-05	6.6526e-06	4.21875	3.37322	1.99866e-06	4.22922e-05	4.40329
LTYVSMDY		1.74728e-06	3.77128e-07	4.63312	3.99732	9.53202e-07	3.53928e-06	1.8926		SYRSYMDY		0.00441358	0.0010719	4.11753	3.29229	1.99866e-06	0.00348609	10.7684
MHRSTQYTYAYAFDY		1.74728e-06	3.77128e-07	4.63312	3.99732	9.53202e-07	3.53928e-06	1.8926		YHYRWGSAFDV		0.00126919	0.000313504	4.04841	3.23702	1.99866e-06	0.0012295	9.26482
MSSYYMDY		1.74728e-06	3.77128e-07	4.63312	3.99732	1.52549e-05	7.07857e-06	-1.10774		DIYGYYRQAMDY		0.000164236	4.07472e-05	4.03061	3.22279	1.99866e-06	0.000368547	7.52667
MYGYDCLDY		1.74728e-06	3.77128e-07	4.63312	3.99732	9.53202e-07	3.53928e-06	1.8926		YSNTAFDY		1.66315e-05	4.15787e-06	4	3.19831	1.99866e-06	2.11461e-05	3.40329
NYYYAFDY		1.74728e-06	3.77128e-07	4.63312	3.99732	2.47891e-05	2.12357e-05	-0.223214		SQAYYMDY		5.30128e-05	1.33052e-05	3.98437	3.18582	1.99866e-06	0.000117814	5.88133
PFDLYDFALYYAFAY		1.74728e-06	3.77128e-07	4.63312	3.99732	9.53202e-07	7.07857e-06	2.8926		SVYAPYLSYAMDY		0.000380445	9.56311e-05	3.97826	3.18093	1.99866e-06	0.000942513	8.88134
PHGSHSSTGMYGHSYFAY		1.74728e-06	3.77128e-07	4.63312	3.99732	9.53202e-07	7.07857e-06	2.8926		SPWYYMDY	A3-Clone 20	0.00437824	0.00111265	3.93498	3.14632	2.363e-05	0.0677794	11.486
PVYYAFDY		1.74728e-06	3.77128e-07	4.63312	3.99732	3.81372e-06	7.07857e-06	0.892259		YSKTAFDY		0.000600812	0.00015301	3.92663	3.13965	1.99866e-06	0.000767302	8.58462
PYSYAMDY		1.74728e-06	3.77128e-07	4.63312	3.99732	3.43234e-05	4.24714e-05	0.3073		DVPWYYSSFDY		4.8855e-05	1.24736e-05	3.91666	3.13168	1.99866e-06	5.43757e-05	4.76586
PYSYSFDY		1.74728e-06	3.77128e-07	4.63312	3.99732	3.81372e-06	7.07857e-06	0.892259		SRYASYYVDV		0.000561312	0.000143862	3.90173	3.11974	1.99866e-06	0.000474277	7.89055
QALAYYYAYAFDY		1.74728e-06	3.77128e-07	4.63312	3.99732	9.53202e-07	3.53928e-06	1.8926		QLSYYSYSYYSYFDV		0.000822219	0.000212052	3.87745	3.10033	1.99866e-06	0.00179742	9.81268
QFSLQYALDY		1.74728e-06	3.77128e-07	4.63312	3.99732	9.53202e-07	3.53928e-06	1.8926		SYLYYAFDY		3.84603e-05	9.97889e-06	3.85416	3.08171	1.19954e-05	0.000105731	3.13985
QGYYAFDY		1.74728e-06	3.77128e-07	4.63312	3.99732	1.90686e-06	1.41571e-05	2.89226		AYMYYAFDV		0.000124736	3.24314e-05	3.84615	3.0753	1.99866e-06	0.000111772	5.80538
QLYYAFDY		1.74728e-06	3.77128e-07	4.63312	3.99732	3.81372e-06	7.07857e-06	0.892259		AESSYYAYFDY		9.45915e-05	2.49472e-05	3.79166	3.03173	1.99866e-06	0.000314171	7.29637
QSYGAFDY		1.74728e-06	3.77128e-07	4.63312	3.99732	5.72057e-06	3.53928e-06	-0.692701		SFYPAYYMDY		0.00110911	0.000295209	3.75704	3.00405	1.99866e-06	0.000749177	8.55013
RWYYYLDY		1.74728e-06	3.77128e-07	4.63312	3.99732	9.53202e-07	3.53928e-06	1.8926		AIYSYLSLSSGMDY		2.18288e-05	5.82102e-06	3.75	2.99842	1.99866e-06	3.62505e-05	4.1809
SASSALDY		1.74728e-06	3.77128e-07	4.63312	3.99732	3.81372e-06	3.53928e-06	-0.107741		AMYEYAYGAGMDY		3.1184e-06	8.31575e-07	3.75	2.99842	1.99866e-06	7.55219e-05	5.23979
SAYYALDY		1.74728e-06	3.77128e-07	4.63312	3.99732	9.53429e-06	1.76964e-05	0.89226		FPSSTYQYYSALDV		3.1184e-06	8.31575e-07	3.75	2.99842	1.99866e-06	3.02087e-06	0.595931
SDFHYSDYYYGYYVGDAFDY		1.74728e-06	3.77128e-07	4.63312	3.99732	9.53202e-07	3.53928e-06	1.8926		GYMYYYMDY		6.23681e-06	1.66315e-06	3.75	2.99842	3.99848e-06	7.85427e-05	4.29595
SEYYYFDY		1.74728e-06	3.77128e-07	4.63312	3.99732	7.62743e-06	2.12357e-05	1.47722		GYSWYYFDY		6.23681e-06	1.66315e-06	3.75	2.99842	1.19954e-05	3.02087e-06	-1.98945
SFYSYTYPSYHSQSYFAY		1.74728e-06	3.77128e-07	4.63312	3.99732	9.53202e-07	7.07857e-06	2.8926		GYYYFSYMDY		6.23681e-06	1.66315e-06	3.75	2.99842	1.99866e-06	6.04175e-06	1.59593
SGESAFDY		1.74728e-06	3.77128e-07	4.63312	3.99732	9.53202e-07	7.07857e-06	2.8926		MRYTYYFDY		6.23681e-06	1.66315e-06	3.75	2.99842	1.99866e-06	2.4167e-05	3.59593
SGYSYMDY		1.74728e-06	3.77128e-07	4.63312	3.99732	1.3348e-05	3.53928e-06	-1.91509		MYCYDYLDY		3.1184e-06	8.31575e-07	3.75	2.99842	1.99866e-06	3.02087e-06	0.595931
SGYYALDY		1.74728e-06	3.77128e-07	4.63312	3.99732	3.05097e-05	2.83143e-05	-0.107738		SPWYYMEY		6.23681e-06	1.66315e-06	3.75	2.99842	1.99866e-06	0.000111772	5.80538
SHSSAMDY		1.74728e-06	3.77128e-07	4.63312	3.99732	1.14411e-05	7.07857e-06	-0.692696		SPWYYMYY		3.1184e-06	8.31575e-07	3.75	2.99842	1.99866e-06	2.4167e-05	3.59593
SHSYAFDY		1.74728e-06	3.77128e-07	4.63312	3.99732	4.95783e-05	4.955e-05	-0.000824328		SYDLYVEY		3.1184e-06	8.31575e-07	3.75	2.99842	1.99866e-06	3.02087e-06	0.595931
SKSYYFDY		1.74728e-06	3.77128e-07	4.63312	3.99732	9.53429e-06	3.53928e-06	-1.42967		SYSYYFDY		3.1184e-06	8.31575e-07	3.75	2.99842	0.000251904	6.64592e-05	-1.92233
SLHVYFDV		1.74728e-06	3.77128e-07	4.63312	3.99732	9.53202e-07	1.76964e-05	4.21453		SYWYAMDY		3.1184e-06	8.31575e-07	3.75	2.99842	2.79894e-05	0.000141981	2.34275
SLYSGSSSFDY		1.74728e-06	3.77128e-07	4.63312	3.99732	9.53202e-07	3.53928e-06	1.8926		YKTYAFDY		3.1184e-06	8.31575e-07	3.75	2.99842	1.19954e-05	1.20835e-05	0.0105571
SLYYSFDY		1.74728e-06	3.77128e-07	4.63312	3.99732	1.3348e-05	7.07857e-06	-0.915094		AFFQMAFDY		1.5592e-05	4.15787e-06	3.75	2.99842	1.99866e-06	5.43757e-05	4.76586
SLYYYMDY		1.74728e-06	3.77128e-07	4.63312	3.99732	2.28823e-05	1.76964e-05	-0.370774		GNGTYYAMDY		9.35521e-06	2.49472e-06	3.75	2.99842	1.99866e-06	9.06262e-06	2.1809
SNYYAFDY		1.74728e-06	3.77128e-07	4.63312	3.99732	1.3348e-05	1.41571e-05	0.084906		GIYGYAFDY		0.000129933	3.49261e-05	3.72024	2.97462	1.99866e-06	0.00038063	7.57321
SQYYYVDY		1.74728e-06	3.77128e-07	4.63312	3.99732	1.90686e-06	1.06179e-05	2.47722		DESVLSYYNWAFDV		0.000486471	0.000131389	3.70253	2.96046	1.99866e-06	0.000211461	6.72521
SSPYAMDY		1.74728e-06	3.77128e-07	4.63312	3.99732	1.52549e-05	3.53928e-05	1.21418		YSYYYFDY		5.40523e-05	1.49683e-05	3.61111	2.88737	0.000319878	0.00017219	-0.89352
SSQYAFDY		1.74728e-06	3.77128e-07	4.63312	3.99732	4.0044e-05	3.89321e-05	-0.0406249		GDWSVISSFDV		6.23681e-05	1.74631e-05	3.57143	2.85564	1.99866e-06	8.15636e-05	5.35082
SSQYYFDY		1.74728e-06	3.77128e-07	4.63312	3.99732	2.86029e-05	3.18536e-05	0.155293		YYAYAFDY		0.000340945	9.56311e-05	3.56522	2.85067	0.000123953	0.00058605	2.24123
SSRSYRAV		1.74728e-06	3.77128e-07	4.63312	3.99732	9.53202e-07	3.53928e-06	1.8926		SYSSYMDY		8.0039e-05	2.24525e-05	3.56481	2.85035	5.99772e-05	8.76054e-05	0.546606
SSSHAFDY		1.74728e-06	3.77128e-07	4.63312	3.99732	1.52549e-05	1.76964e-05	0.214185		SYYEAFDY		1.76709e-05	4.98945e-06	3.54166	2.83184	3.99848e-06	5.73966e-05	3.84344
SSSSYMDY		1.74728e-06	3.77128e-07	4.63312	3.99732	4.38577e-05	3.18536e-05	-0.461376		VSPWYAFAY		1.45525e-05	4.15787e-06	3.5	2.79852	1.99866e-06	2.71879e-05	3.76586
SSSTYMDY		1.74728e-06	3.77128e-07	4.63312	3.99732	5.72057e-06	3.53928e-06	-0.692701		EWYGAFDY		4.05392e-05	1.1642e-05	3.48214	2.78425	1.99866e-06	6.64592e-05	5.05536
SSSYALDY		1.74728e-06	3.77128e-07	4.63312	3.99732	7.81812e-05	4.955e-05	-0.657937		YAKYAFDY		0.00046776	0.000134715	3.47222	2.77631	1.99866e-06	0.000860949	8.75075
SSSYAMAY		1.74728e-06	3.77128e-07	4.63312	3.99732	1.90686e-05	2.4775e-05	0.377686		GYTYSYAMDY		3.43024e-05	9.97889e-06	3.4375	2.74855	1.99866e-06	7.85427e-05	5.29637
SSSYYFAY		1.74728e-06	3.77128e-07	4.63312	3.99732	1.71617e-05	7.07857e-06	-1.27766		STYSTSYIFIYYSAFDY		3.43024e-05	9.97889e-06	3.4375	2.74855	1.99866e-06	0.000129898	6.0222
SSYSAMDY		1.74728e-06	3.77128e-07	4.63312	3.99732	9.53429e-05	9.20214e-05	-0.0511562		GSYYSSFDY		0.000123697	3.65893e-05	3.38068	2.70312	3.99848e-06	0.000217503	5.76544
STTVGAFDY		1.74728e-06	3.77128e-07	4.63312	3.99732	9.53202e-07	7.07857e-06	2.8926		GDSWYYFDY		0.000865876	0.000257788	3.35887	2.68568	1.99866e-06	0.000770323	8.59029
STWSAMDY		1.74728e-06	3.77128e-07	4.63312	3.99732	9.53202e-07	1.41571e-05	3.8926		DFWEGYALDY		1.66315e-05	4.98945e-06	3.33333	2.66526	1.99866e-06	3.32296e-05	4.05536
STYYYFAY		1.74728e-06	3.77128e-07	4.63312	3.99732	3.81372e-06	1.06179e-05	1.47722		SYYNTFDY		9.87494e-05	2.99367e-05	3.29861	2.6375	1.99866e-06	0.000129898	6.0222
SWSYAFDY		1.74728e-06	3.77128e-07	4.63312	3.99732	4.95783e-05	3.89321e-05	-0.348748		YTMYAMDY		8.93942e-05	2.7442e-05	3.25757	2.60469	3.99848e-06	0.000166148	5.37687
SYGYAVAY		1.74728e-06	3.77128e-07	4.63312	3.99732	9.53202e-07	3.53928e-06	1.8926		YSYHAFDV		0.000251551	7.73364e-05	3.25269	2.60078	3.99848e-06	0.000238649	5.89929
SYQYAMDY		1.74728e-06	3.77128e-07	4.63312	3.99732	2.47891e-05	4.60107e-05	0.892263		SFDVYYYDYTYAMDY		1.87104e-05	5.82102e-06	3.21428	2.57007	1.99866e-06	1.20835e-05	2.59593
SYQYYMDY		1.74728e-06	3.77128e-07	4.63312	3.99732	2.47891e-05	1.76964e-05	-0.486248		SLYYTFDY		0.000339906	0.000107273	3.1686	2.53355	3.99848e-06	0.000688759	7.4284
SYSGYLDY		1.74728e-06	3.77128e-07	4.63312	3.99732	3.81372e-06	7.07857e-06	0.892259		YYSYAFDY		0.000271301	8.56522e-05	3.16747	2.53265	0.000771707	0.000540736	-0.513129
SYSIYMDY		1.74728e-06	3.77128e-07	4.63312	3.99732	1.52549e-05	3.53928e-06	-2.10774		GDAYYSHAFDV		0.000863798	0.000273588	3.15729	2.5245	1.99866e-06	0.000734072	8.52074
SYSSALDY		1.74728e-06	3.77128e-07	4.63312	3.99732	3.05097e-05	3.18536e-05	0.0621866		AYRSYVYYTYAMDV		5.19734e-06	1.66315e-06	3.125	2.49868	1.99866e-06	5.13549e-05	4.6834
SYYPAMDY		1.74728e-06	3.77128e-07	4.63312	3.99732	9.53429e-06	1.06179e-05	0.155295		AYSYYNYRGYYYAMDV		5.19734e-06	1.66315e-06	3.125	2.49868	1.99866e-06	3.02087e-06	0.595931
SYYYSMDY		1.74728e-06	3.77128e-07	4.63312	3.99732	7.62743e-05	2.12357e-05	-1.8447		DYIYAFDY		5.19734e-06	1.66315e-06	3.125	2.49868	1.99866e-06	6.04175e-06	1.59593
SYYYYSFDY		1.74728e-06	3.77128e-07	4.63312	3.99732	2.86029e-05	3.53928e-06	-3.01463		EHSWSMYFDY		5.19734e-06	1.66315e-06	3.125	2.49868	1.99866e-06	3.02087e-06	0.595931
TKAYSFDY		1.74728e-06	3.77128e-07	4.63312	3.99732	9.53202e-07	3.53928e-06	1.8926		GFSYYYWTHSSYYSGSMDY		5.19734e-06	1.66315e-06	3.125	2.49868	1.99866e-06	3.02087e-06	0.595931
TKSYAFDY		1.74728e-06	3.77128e-07	4.63312	3.99732	5.72057e-06	3.53928e-06	-0.692701		GQGYSYSYYSWFLYEAMDY		5.19734e-06	1.66315e-06	3.125	2.49868	1.99866e-06	2.4167e-05	3.59593
TPYAAVEY		1.74728e-06	3.77128e-07	4.63312	3.99732	9.53202e-07	3.53928e-06	1.8926		GSFGAFDY		5.19734e-06	1.66315e-06	3.125	2.49868	1.99866e-06	6.04175e-06	1.59593
VMSSMSAFDY		1.74728e-06	3.77128e-07	4.63312	3.99732	9.53202e-07	3.53928e-06	1.8926		WYYMYNVAMDY		5.19734e-06	1.66315e-06	3.125	2.49868	1.99866e-06	1.51044e-05	2.91786
VYSYAMDY		1.74728e-06	3.77128e-07	4.63312	3.99732	2.6696e-05	1.06179e-05	-1.33013		YMGCSYKYMDY		5.19734e-06	1.66315e-06	3.125	2.49868	1.99866e-06	6.04175e-06	1.59593
VYYYALDY		1.74728e-06	3.77128e-07	4.63312	3.99732	1.3348e-05	7.07857e-06	-0.915094		SSGFAMDV		0.00154673	0.000499776	3.09484	2.47457	1.99866e-06	0.00197565	9.94908
WYSYYFDY		1.74728e-06	3.77128e-07	4.63312	3.99732	2.09754e-05	1.41571e-05	-0.567169		KGYYYFDY		0.000212051	6.90207e-05	3.07229	2.45654	3.99848e-06	0.00010271	4.68298
YASYYMDY		1.74728e-06	3.77128e-07	4.63312	3.99732	1.90686e-05	4.24714e-05	1.15529		YSHPYALDY		4.05392e-05	1.33052e-05	3.04687	2.43622	1.99866e-06	3.32296e-05	4.05536
YAYYAMDY		1.74728e-06	3.77128e-07	4.63312	3.99732	6.10194e-05	3.18536e-05	-0.937813		GKIYYYGSYFDY		8.31574e-05	2.7442e-05	3.0303	2.42296	1.99866e-06	0.000145002	6.1809
YAYYSFDY		1.74728e-06	3.77128e-07	4.63312	3.99732	1.71617e-05	1.76964e-05	0.0442652		SYYWTMDY		0.000188144	6.23681e-05	3.01666	2.41206	3.99848e-06	0.000293025	6.19543
YESYYFDY		1.74728e-06	3.77128e-07	4.63312	3.99732	2.28823e-05	2.12357e-05	-0.10774		SYDLYVDY		0.00125152	0.00041745	2.99801	2.39714	1.99866e-06	0.000743135	8.53845
YFSYAMDY		1.74728e-06	3.77128e-07	4.63312	3.99732	4.57646e-05	2.83143e-05	-0.692703		GFPYYSFDV		0.00013617	4.57366e-05	2.97727	2.38056	1.99866e-06	0.000141981	6.15052
YGKYSVDY		1.74728e-06	3.77128e-07	4.63312	3.99732	9.53202e-07	3.53928e-06	1.8926		DLYIHAFSYYYMDY		0.000269222	9.14732e-05	2.94318	2.3533	1.99866e-06	0.000320213	7.32385
YGPYYAFDY		1.74728e-06	3.77128e-07	4.63312	3.99732	1.90686e-06	7.07857e-06	1.89226		ADYYYSGFDV		7.27627e-06	2.49472e-06	2.91666	2.3321	1.99866e-06	7.85427e-05	5.29637
YHTYASATSYSFDY		1.74728e-06	3.77128e-07	4.63312	3.99732	9.53202e-07	3.53928e-06	1.8926		DMPSYLYWMYYLDV		4.36576e-05	1.49683e-05	2.91666	2.3321	1.99866e-06	9.96888e-05	5.64033
YHVYAFDY		1.74728e-06	3.77128e-07	4.63312	3.99732	1.90686e-06	1.41571e-05	2.89226		YYSHALDY		6.23681e-05	2.16209e-05	2.88461	2.30648	3.99848e-06	7.55219e-05	4.23937
YILYAFDY		1.74728e-06	3.77128e-07	4.63312	3.99732	9.53202e-07	1.06179e-05	3.47757		GWFYYGAMDY		0.000268183	9.31363e-05	2.87946	2.30236	1.99866e-06	0.000531674	8.05537
YISSAFDY		1.74728e-06	3.77128e-07	4.63312	3.99732	2.47891e-05	1.41571e-05	-0.808176		TTSAAFDY		0.000235959	8.23259e-05	2.86616	2.29172	3.99848e-06	0.000371568	6.53803
YIYYAMDY		1.74728e-06	3.77128e-07	4.63312	3.99732	3.24166e-05	1.41571e-05	-1.1952		DTYEYAFDY		1.87104e-05	6.6526e-06	2.8125	2.24881	1.99866e-06	2.11461e-05	3.40329
YLSFYHSAFDY		1.74728e-06	3.77128e-07	4.63312	3.99732	9.53202e-07	1.41571e-05	3.8926		SMVYTFDV		9.35521e-06	3.3263e-06	2.8125	2.24881	1.99866e-06	9.36471e-05	5.55013
YLSYSYAVDY		1.74728e-06	3.77128e-07	4.63312	3.99732	9.53202e-07	7.07857e-06	2.8926		SWVVYMDY		2.80656e-05	9.97889e-06	2.8125	2.24881	1.99866e-06	2.71879e-05	3.76586
YMGWSHKYMDY		1.74728e-06	3.77128e-07	4.63312	3.99732	9.53202e-07	3.53928e-06	1.8926		YESKAMDY		9.35521e-06	3.3263e-06	2.8125	2.24881	1.99866e-06	1.81252e-05	3.18089
YPAYYMDY		1.74728e-06	3.77128e-07	4.63312	3.99732	9.53202e-07	1.41571e-05	3.8926		SASSSYAYLDY		0.000108105	3.9084e-05	2.76596	2.2116	1.99866e-06	0.000108751	5.76585
YPYSYPYLSGVAQWYAALDY		1.74728e-06	3.77128e-07	4.63312	3.99732	9.53202e-07	7.07857e-06	2.8926		YMGWSYKYLDY		4.36576e-05	1.57999e-05	2.76316	2.20936	1.99866e-06	4.22922e-05	4.40329
YQLSAMDY		1.74728e-06	3.77128e-07	4.63312	3.99732	9.53202e-07	3.53928e-06	1.8926		MQYANLYSYAFDY		0.0139767	0.0050726	2.75533	2.2031	1.99866e-06	0.00510528	11.3187
YQSEYYSSYYAFDV		1.74728e-06	3.77128e-07	4.63312	3.99732	9.53202e-07	3.53928e-06	1.8926		GSYYYYQYYSYSYAMDY		1.14341e-05	4.15787e-06	2.75	2.19884	1.99866e-06	6.04175e-06	1.59593
YRHYAFDY		1.74728e-06	3.77128e-07	4.63312	3.99732	9.53202e-07	1.76964e-05	4.21453		YYYYAFDY		1.14341e-05	4.15787e-06	2.75	2.19884	0.000811692	0.000265837	-1.61039
YSGWAFDY		1.74728e-06	3.77128e-07	4.63312	3.99732	5.72057e-06	1.06179e-05	0.892261		LQYANLYSYAFDY		0.00135443	0.00049645	2.72822	2.18143	1.99866e-06	0.000471256	7.88133
YSLYYFDY		1.74728e-06	3.77128e-07	4.63312	3.99732	2.09754e-05	2.12357e-05	0.0177937		SRFSYYMDY		9.97889e-05	3.65893e-05	2.72727	2.18067	1.99866e-06	0.000181252	6.50282
YSMYYLDY		1.74728e-06	3.77128e-07	4.63312	3.99732	9.53429e-06	7.07857e-06	-0.429668		DVSPPYWASSFAMDY		1.35131e-05	4.98945e-06	2.70833	2.16552	1.99866e-06	9.06262e-06	2.1809
YSQYYYMDY		1.74728e-06	3.77128e-07	4.63312	3.99732	9.53202e-07	3.53928e-06	1.8926		GLAIYTAMDY		1.35131e-05	4.98945e-06	2.70833	2.16552	1.99866e-06	6.04175e-05	4.91786
YSSSAVDY		1.74728e-06	3.77128e-07	4.63312	3.99732	3.43234e-05	1.41571e-05	-1.27766		MYGYAFDY		1.35131e-05	4.98945e-06	2.70833	2.16552	3.99848e-06	0.000129898	5.02178
YSSYYLDY		1.74728e-06	3.77128e-07	4.63312	3.99732	5.52989e-05	4.24714e-05	-0.380759		SSPLSMDY		1.35131e-05	4.98945e-06	2.70833	2.16552	1.99866e-06	4.53131e-05	4.50282
YSTNAFDY		1.74728e-06	3.77128e-07	4.63312	3.99732	3.81372e-06	1.06179e-05	1.47722		YSYSAFDY		1.35131e-05	4.98945e-06	2.70833	2.16552	0.000239909	0.000145002	-0.726414
YSTYAFAY		1.74728e-06	3.77128e-07	4.63312	3.99732	5.72057e-06	7.07857e-06	0.307299		YKYASYSYAMDY		3.1184e-05	1.1642e-05	2.67857	2.14173	1.99866e-06	4.8334e-05	4.59593
YSYWAFDY		1.74728e-06	3.77128e-07	4.63312	3.99732	1.71617e-05	7.07857e-06	-1.27766		DFYYSYLDY		6.4447e-05	2.41157e-05	2.67241	2.1368	1.99866e-06	0.00020844	6.70446
YSYYYFDV		1.74728e-06	3.77128e-07	4.63312	3.99732	2.28823e-05	2.12357e-05	-0.10774		AESYYYMDY		4.8855e-05	1.82946e-05	2.67045	2.13524	1.99866e-06	9.6668e-05	5.59593
YSYYYMDV		1.74728e-06	3.77128e-07	4.63312	3.99732	2.09754e-05	1.76964e-05	-0.245241		DLSYYYAMDY		3.3263e-05	1.24736e-05	2.66667	2.13221	1.99866e-06	8.15636e-05	5.35082
YTKYAFDY		1.74728e-06	3.77128e-07	4.63312	3.99732	1.90686e-06	7.07857e-06	1.89226		VILRGYSAMDY		1.76709e-05	6.6526e-06	2.65625	2.12388	1.99866e-06	5.43757e-05	4.76586
YTTYAMDY		1.74728e-06	3.77128e-07	4.63312	3.99732	1.3348e-05	3.53928e-06	-1.91509		SSGYYAMDY		4.15787e-05	1.57999e-05	2.63158	2.10415	1.99866e-06	3.62505e-05	4.1809
YTYWAFDY		1.74728e-06	3.77128e-07	4.63312	3.99732	3.81372e-06	7.07857e-06	0.892259		DKPSSYISMSYYMDY		2.18288e-05	8.31575e-06	2.625	2.09889	1.99866e-06	6.34384e-05	4.98825
YYAYYFDY		1.74728e-06	3.77128e-07	4.63312	3.99732	5.3392e-05	6.72464e-05	0.332833		WYRYAFDY		6.75654e-05	2.57788e-05	2.62097	2.09567	1.19954e-05	0.00010271	3.09802
YYGYSMDY		1.74728e-06	3.77128e-07	4.63312	3.99732	1.52549e-05	2.83143e-05	0.892257		PKSSYYFDV		4.98944e-05	1.91262e-05	2.60869	2.08586	1.99866e-06	3.32296e-05	4.05536
YYHYGLDY		1.74728e-06	3.77128e-07	4.63312	3.99732	9.53202e-07	3.53928e-06	1.8926		FEYSYMAY		0.000125776	4.82313e-05	2.60776	2.08511	1.99866e-06	0.000135939	6.08778
YYNAYMDY		1.74728e-06	3.77128e-07	4.63312	3.99732	9.53202e-07	3.53928e-06	1.8926		DWSYITYMDY		3.22235e-05	1.24736e-05	2.58333	2.06558	1.99866e-06	3.02087e-05	3.91786
YYSGAFDY		1.74728e-06	3.77128e-07	4.63312	3.99732	6.29263e-05	3.18536e-05	-0.982209		TYHHYMDY		5.71707e-05	2.24525e-05	2.54629	2.03596	1.99866e-06	0.000117814	5.88133
YYSSGAMDY		1.74728e-06	3.77128e-07	4.63312	3.99732	9.53202e-07	1.76964e-05	4.21453		ADYSSSWAMDV		1.03947e-06	4.15787e-07	2.5	1.99895	1.99866e-06	1.20835e-05	2.59593
YYSYGFDY		1.74728e-06	3.77128e-07	4.63312	3.99732	4.38577e-05	2.83143e-05	-0.631301		AFSVYYFSYYAGYYSYMDY		1.03947e-06	4.15787e-07	2.5	1.99895	1.99866e-06	3.02087e-06	0.595931
YYSYYSFDY		1.74728e-06	3.77128e-07	4.63312	3.99732	1.14411e-05	1.41571e-05	0.307304		AFYYYYNSYQSYYEYAMDY		1.03947e-06	4.15787e-07	2.5	1.99895	1.99866e-06	2.4167e-05	3.59593
YYTDAMDY		1.74728e-06	3.77128e-07	4.63312	3.99732	1.90686e-06	1.06179e-05	2.47722		AKWYALDY		1.03947e-06	4.15787e-07	2.5	1.99895	1.99866e-06	6.04175e-06	1.59593
YYVYAFDY		1.74728e-06	3.77128e-07	4.63312	3.99732	7.62743e-05	3.18536e-05	-1.25974		ALHMSMSYAYYSYFDV		1.03947e-06	4.15787e-07	2.5	1.99895	1.99866e-06	9.06262e-06	2.1809
YYVYYMDY		1.74728e-06	3.77128e-07	4.63312	3.99732	1.71617e-05	1.41571e-05	-0.277663		ASHHYYWYMAY		1.03947e-06	4.15787e-07	2.5	1.99895	1.99866e-06	3.02087e-06	0.595931
YYYAMDY		1.74728e-06	3.77128e-07	4.63312	3.99732	1.52549e-05	2.12357e-05	0.477219		ASSYYFDY		1.03947e-06	4.15787e-07	2.5	1.99895	2.39909e-05	6.04175e-06	-1.98945
YYYDAMDY		1.74728e-06	3.77128e-07	4.63312	3.99732	1.14411e-05	2.12357e-05	0.892266		ASYYYFDY		1.03947e-06	4.15787e-07	2.5	1.99895	6.79742e-05	3.02087e-06	-4.49195
YYYSSMDY		1.74728e-06	3.77128e-07	4.63312	3.99732	3.05097e-05	1.76964e-05	-0.78581		AYSYYYYRGYYHAMDV		1.03947e-06	4.15787e-07	2.5	1.99895	1.99866e-06	3.02087e-06	0.595931
YYYSYYMDY		1.74728e-06	3.77128e-07	4.63312	3.99732	1.14411e-05	7.07857e-06	-0.692696		AYWYYFDY		1.03947e-06	4.15787e-07	2.5	1.99895	3.99848e-06	1.20835e-05	1.59551
YYYTAMDY		1.74728e-06	3.77128e-07	4.63312	3.99732	4.0044e-05	2.4775e-05	-0.692702		AYYYAMDY		1.03947e-06	4.15787e-07	2.5	1.99895	7.99696e-05	2.4167e-05	-1.72641
YYYTYAMDY		1.74728e-06	3.77128e-07	4.63312	3.99732	5.72057e-06	7.07857e-06	0.307299		DDYTYAMDY		1.03947e-06	4.15787e-07	2.5	1.99895	1.99866e-06	3.02087e-06	0.595931
YSQTAFDY		0.000270828	5.95862e-05	4.54515	3.92142	3.81372e-06	0.000123875	5.02154		DGYGSSAYSYYYSYWYMDY		1.03947e-06	4.15787e-07	2.5	1.99895	1.99866e-06	3.02087e-06	0.595931
YYRYAFDY		3.75665e-05	8.29681e-06	4.52782	3.90647	3.62303e-05	7.78643e-05	1.10376		DHGFSGSYWYAMDY		1.03947e-06	4.15787e-07	2.5	1.99895	1.99866e-06	9.06262e-06	2.1809
YSYYYFDY		0.000169486	3.77128e-05	4.49413	3.8774	0.000322259	0.000353928	0.135237		DHYAYPYDYSFDY		1.03947e-06	4.15787e-07	2.5	1.99895	1.99866e-06	6.04175e-06	1.59593
LYYYSYFDY		0.000277817	6.18489e-05	4.49187	3.87545	3.81372e-06	0.000166346	5.44685		DMGSAYVYMDY		1.03947e-06	4.15787e-07	2.5	1.99895	1.99866e-06	3.02087e-05	3.91786
SFYPAYYMDY		0.000835199	0.000186301	4.48306	3.86785	9.53202e-07	0.000290221	8.25016		DSGYLYMDY		1.03947e-06	4.15787e-07	2.5	1.99895	1.99866e-06	6.04175e-06	1.59593
ISYPSLYSHYYMDY		0.000432452	9.80532e-05	4.41038	3.80514	9.53202e-07	0.0003964	8.69996		DSMSYWPMYYAMDV		1.03947e-06	4.15787e-07	2.5	1.99895	1.99866e-06	9.06262e-06	2.1809
SYRSYIDY		3.23247e-05	7.54255e-06	4.28564	3.69752	9.53202e-07	7.07857e-06	2.8926		DWSSSTYWSYYAMDV		1.03947e-06	4.15787e-07	2.5	1.99895	1.99866e-06	1.51044e-05	2.91786
AGYGYKYAMDY		9.61003e-06	2.26277e-06	4.24703	3.66421	9.53202e-07	3.18536e-05	5.06253		DYAVLYRSSYYHYMDY		1.03947e-06	4.15787e-07	2.5	1.99895	1.99866e-06	3.02087e-06	0.595931
ERYSYLYYPYLDY		9.61003e-06	2.26277e-06	4.24703	3.66421	9.53202e-07	1.06179e-05	3.47757		DYSIYALDY		1.03947e-06	4.15787e-07	2.5	1.99895	1.99866e-06	3.02087e-06	0.595931
SYSSYMDY		0.000233262	5.50606e-05	4.23645	3.65508	3.62303e-05	9.91e-05	1.45169		EFQLAFDY		1.03947e-06	4.15787e-07	2.5	1.99895	1.99866e-06	1.51044e-05	2.91786
YMVWSYQYMDY		2.53355e-05	6.03404e-06	4.19877	3.62257	9.53202e-07	1.41571e-05	3.8926		EQSYYGAFDY		1.03947e-06	4.15787e-07	2.5	1.99895	1.99866e-06	6.04175e-06	1.59593
YIGWSYKYMDY		1.57255e-05	3.77128e-06	4.16981	3.59759	9.53202e-07	1.06179e-05	3.47757		ESGYYVDH		1.03947e-06	4.15787e-07	2.5	1.99895	1.99866e-06	6.04175e-06	1.59593
SYRSYMDY		0.0135467	0.00330816	4.09492	3.53297	3.81372e-06	0.00492314	10.3342		ESTYAVDY		1.03947e-06	4.15787e-07	2.5	1.99895	1.99866e-06	3.02087e-06	0.595931
ADQYYYYGHIASYAFDY		6.11548e-06	1.50851e-06	4.05398	3.49765	9.53202e-07	3.53928e-06	1.8926		EVQYYYYMDY		1.03947e-06	4.15787e-07	2.5	1.99895	1.99866e-06	3.02087e-06	0.595931
AMSDVDYAFDV		1.2231e-05	3.01702e-06	4.05398	3.49765	9.53202e-07	1.06179e-05	3.47757		EYNLSFDY		1.03947e-06	4.15787e-07	2.5	1.99895	1.99866e-06	3.02087e-06	0.595931
GMYQYYYMSYYSGYFDV		1.2231e-05	3.01702e-06	4.05398	3.49765	9.53202e-07	4.955e-05	5.69996		FELYEASYDAFDY		1.03947e-06	4.15787e-07	2.5	1.99895	1.99866e-06	6.04175e-06	1.59593
GYAYYSHAFDV		1.2231e-05	3.01702e-06	4.05398	3.49765	9.53202e-07	7.07857e-06	2.8926		FEYEAFDY		1.03947e-06	4.15787e-07	2.5	1.99895	1.99866e-06	3.02087e-06	0.595931
LYVYDYLDY		6.11548e-06	1.50851e-06	4.05398	3.49765	9.53202e-07	1.06179e-05	3.47757		FEYSYIAY		1.03947e-06	4.15787e-07	2.5	1.99895	1.99866e-06	3.02087e-06	0.595931
SFSRYGYMYY		6.11548e-06	1.50851e-06	4.05398	3.49765	9.53202e-07	3.53928e-06	1.8926		FLDVYYYYYTYAMDY		1.03947e-06	4.15787e-07	2.5	1.99895	1.99866e-06	3.02087e-06	0.595931
SWSSYMDY		2.44619e-05	6.03404e-06	4.05398	3.49765	1.90686e-06	4.24714e-05	4.47722		FSSYAFDY		1.03947e-06	4.15787e-07	2.5	1.99895	3.99848e-05	1.51044e-05	-1.40448
YAHYAFDY		6.11548e-06	1.50851e-06	4.05398	3.49765	3.81372e-06	1.41571e-05	1.89226		FSSYYSMFSYGDGAFDY		1.03947e-06	4.15787e-07	2.5	1.99895	1.99866e-06	3.02087e-06	0.595931
SLSSYLTYTSYFAY		2.35883e-05	6.03404e-06	3.9092	3.37274	9.53202e-07	4.60107e-05	5.59304		FTYYGYFDY		1.03947e-06	4.15787e-07	2.5	1.99895	1.99866e-06	3.02087e-06	0.595931
SRFSYYMDY		6.72702e-05	1.73479e-05	3.87772	3.34558	9.53202e-07	7.4325e-05	6.28492		GAYYYSYFDY		1.03947e-06	4.15787e-07	2.5	1.99895	1.99866e-06	3.02087e-06	0.595931
YSKTAFDY		0.00101954	0.000263989	3.86204	3.33205	9.53429e-06	0.0005946	5.96265		GEHSSDFSFDY		1.03947e-06	4.15787e-07	2.5	1.99895	1.99866e-06	6.04175e-06	1.59593
SFLEAFDY		0.000215789	5.65691e-05	3.8146	3.29113	9.53202e-07	6.37071e-05	6.06253		GFDVYYVPYSYYYYAMDV		1.03947e-06	4.15787e-07	2.5	1.99895	1.99866e-06	3.02087e-06	0.595931
GLAIYTAMDY		4.01874e-05	1.05596e-05	3.80578	3.28351	9.53202e-07	4.60107e-05	5.59304		GFGSYYAFDY		1.03947e-06	4.15787e-07	2.5	1.99895	1.99866e-06	3.02087e-06	0.595931
YAKYAFDY		0.00042721	0.000112384	3.80134	3.27968	9.53202e-07	0.00044595	8.86988		GHAYYYYDYFDV		1.03947e-06	4.15787e-07	2.5	1.99895	1.99866e-06	1.20835e-05	2.59593
SFIEAFDY		0.000980223	0.000257955	3.79997	3.2785	1.90686e-06	0.000201739	6.72515		GHYYYAMDY		1.03947e-06	4.15787e-07	2.5	1.99895	1.59939e-05	6.04175e-06	-1.40448
MQYANMYSYAFDY		8.56167e-05	2.26277e-05	3.78372	3.26448	9.53202e-07	3.53928e-06	1.8926		GISFMYGSFDY		1.03947e-06	4.15787e-07	2.5	1.99895	1.99866e-06	3.02087e-06	0.595931
GLYYYAMDY		1.13573e-05	3.01702e-06	3.76441	3.24782	3.81372e-06	3.53928e-05	3.21419		GIYYYAQYLYYSYSSAMDV		1.03947e-06	4.15787e-07	2.5	1.99895	1.99866e-06	3.02087e-06	0.595931
MQYAYLYSYAFDY		1.13573e-05	3.01702e-06	3.76441	3.24782	9.53202e-07	3.53928e-06	1.8926		GKSVSYYAFDV		1.03947e-06	4.15787e-07	2.5	1.99895	1.99866e-06	1.20835e-05	2.59593
DESVLSYYNWAFDV		0.000331983	8.90021e-05	3.73006	3.21818	9.53202e-07	0.000141571	7.21453		GKYWFLRYYYFAFDY		1.03947e-06	4.15787e-07	2.5	1.99895	1.99866e-06	6.04175e-06	1.59593
SVYAPYLSYAMDY		0.000118815	3.2433e-05	3.6634	3.16067	9.53202e-07	0.000201739	7.72549		GKYYYTWSSGQTYYHAMEV		1.03947e-06	4.15787e-07	2.5	1.99895	1.99866e-06	3.02087e-06	0.595931
GDAYYSHAFDV		0.00236232	0.000647151	3.65034	3.1494	9.53202e-07	0.00119628	10.2935		GLFTYYYMDY		1.03947e-06	4.15787e-07	2.5	1.99895	1.99866e-06	1.20835e-05	2.59593
MYVYDYLDY		2.44619e-05	6.7883e-06	3.60354	3.10903	9.53202e-07	1.76964e-05	4.21453		GPGYAGTLSYMYFDY		1.03947e-06	4.15787e-07	2.5	1.99895	1.99866e-06	3.02087e-06	0.595931
PKSSYYFDV		2.44619e-05	6.7883e-06	3.60354	3.10903	9.53202e-07	1.76964e-05	4.21453		GPSSHSALDY		1.03947e-06	4.15787e-07	2.5	1.99895	1.99866e-06	3.02087e-06	0.595931
GEYYSAFDY		7.86275e-05	2.18734e-05	3.59466	3.10137	3.81372e-06	3.89321e-05	3.35169		GRSYSYMDY		1.03947e-06	4.15787e-07	2.5	1.99895	1.99866e-06	1.20835e-05	2.59593
DTMASLSYAYYYMDY		5.06711e-05	1.43309e-05	3.5358	3.05059	9.53202e-07	3.18536e-05	5.06253		GSTYYYLDY		1.03947e-06	4.15787e-07	2.5	1.99895	1.99866e-06	6.04175e-06	1.59593
AYPYYYYRGYYYAMDV		2.62092e-06	7.54255e-07	3.47484	2.99799	9.53202e-07	3.53928e-06	1.8926		GSVWSMDY		1.03947e-06	4.15787e-07	2.5	1.99895	1.99866e-06	4.22922e-05	4.40329
AYSYDYYRGYYYAMDV		2.62092e-06	7.54255e-07	3.47484	2.99799	9.53202e-07	3.53928e-06	1.8926		GSYKWEVYYSYAFDY		1.03947e-06	4.15787e-07	2.5	1.99895	1.99866e-06	3.02087e-06	0.595931
ETLYGFDY		2.62092e-06	7.54255e-07	3.47484	2.99799	9.53202e-07	3.53928e-06	1.8926		GSYSSAFDY		1.03947e-06	4.15787e-07	2.5	1.99895	1.59939e-05	9.06262e-06	-0.819522
GFWSGYYFDV		2.62092e-06	7.54255e-07	3.47484	2.99799	9.53202e-07	2.12357e-05	4.47757		GSYYYAVDY		1.03947e-06	4.15787e-07	2.5	1.99895	1.59939e-05	1.81252e-05	0.180475
GHAVYYYYSYYSYMDV		2.62092e-06	7.54255e-07	3.47484	2.99799	9.53202e-07	1.06179e-05	3.47757		GVGYFDWRYYYGAMDY		1.03947e-06	4.15787e-07	2.5	1.99895	1.99866e-06	6.04175e-06	1.59593
GHSYAFDY		2.62092e-06	7.54255e-07	3.47484	2.99799	3.81372e-06	3.53928e-06	-0.107741		GVISYAFDY		1.03947e-06	4.15787e-07	2.5	1.99895	1.99866e-06	3.02087e-06	0.595931
GKYYAFDY		2.62092e-06	7.54255e-07	3.47484	2.99799	3.81372e-06	3.53928e-06	-0.107741		GVSYSSSSLTMDY		1.03947e-06	4.15787e-07	2.5	1.99895	1.99866e-06	9.06262e-06	2.1809
GSSYYFDY		2.62092e-06	7.54255e-07	3.47484	2.99799	4.19509e-05	2.83143e-05	-0.567172		GWYVYTVASYSVSAYMDY		1.03947e-06	4.15787e-07	2.5	1.99895	1.99866e-06	3.02087e-06	0.595931
GSYSYYFDY		2.62092e-06	7.54255e-07	3.47484	2.99799	4.0044e-05	2.4775e-05	-0.692702		GYGSIYMDY		1.03947e-06	4.15787e-07	2.5	1.99895	1.99866e-06	6.04175e-06	1.59593
GYHSAFDY		2.62092e-06	7.54255e-07	3.47484	2.99799	9.53202e-07	1.06179e-05	3.47757		GYGSYGFDY		1.03947e-06	4.15787e-07	2.5	1.99895	7.99696e-06	3.02087e-06	-1.40449
GYYYAMDY		2.62092e-06	7.54255e-07	3.47484	2.99799	9.3436e-05	8.84821e-05	-0.0785928		GYKSGSFDY		1.03947e-06	4.15787e-07	2.5	1.99895	1.99866e-06	7.55219e-05	5.23979
IYGYDYLDY		5.24184e-06	1.50851e-06	3.47484	2.99799	9.53202e-07	7.07857e-06	2.8926		GYSHQYLDY		1.03947e-06	4.15787e-07	2.5	1.99895	1.99866e-06	6.04175e-06	1.59593
LYYYAFDY		2.62092e-06	7.54255e-07	3.47484	2.99799	6.86469e-05	4.60107e-05	-0.577225		GYSSSAMAY		1.03947e-06	4.15787e-07	2.5	1.99895	1.99866e-06	3.02087e-06	0.595931
QSYYYAFDY		2.62092e-06	7.54255e-07	3.47484	2.99799	1.52549e-05	2.12357e-05	0.477219		GYSSYYYPYYHYMDY		1.03947e-06	4.15787e-07	2.5	1.99895	1.99866e-06	3.02087e-06	0.595931
SFDVYYYYYTYAMDD		7.86275e-06	2.26277e-06	3.47484	2.99799	9.53202e-07	3.53928e-06	1.8926		GYSYYSFDY		1.03947e-06	4.15787e-07	2.5	1.99895	2.39909e-05	9.06262e-06	-1.40449
SFIEAFEY		2.62092e-06	7.54255e-07	3.47484	2.99799	9.53202e-07	3.53928e-06	1.8926		GYWYAMDY		1.03947e-06	4.15787e-07	2.5	1.99895	1.19954e-05	1.51044e-05	0.332488
SGSYAFDY		2.62092e-06	7.54255e-07	3.47484	2.99799	6.48332e-05	8.49428e-05	0.389759		GYYGYAFDY		1.03947e-06	4.15787e-07	2.5	1.99895	1.59939e-05	9.06262e-06	-0.819522
SGYYAFDY		2.62092e-06	7.54255e-07	3.47484	2.99799	0.000116318	9.91e-05	-0.231118		GYYSGYYFDY		1.03947e-06	4.15787e-07	2.5	1.99895	1.99866e-06	6.04175e-06	1.59593
SLDVYYYYYTDAMDY		2.62092e-06	7.54255e-07	3.47484	2.99799	9.53202e-07	3.53928e-06	1.8926		GYYWPYYFDY		1.03947e-06	4.15787e-07	2.5	1.99895	1.99866e-06	3.02087e-06	0.595931
SQMAYYHSYGYYYYFDY		2.62092e-06	7.54255e-07	3.47484	2.99799	9.53202e-07	3.53928e-06	1.8926		GYYYVAMDY		1.03947e-06	4.15787e-07	2.5	1.99895	7.99696e-06	3.02087e-06	-1.40449
SSSDAFDY		2.62092e-06	7.54255e-07	3.47484	2.99799	1.14411e-05	1.76964e-05	0.629232		GYYYYMDY		1.03947e-06	4.15787e-07	2.5	1.99895	4.39833e-05	3.02087e-05	-0.541992
SSSYSFDY		2.62092e-06	7.54255e-07	3.47484	2.99799	7.43674e-05	4.955e-05	-0.585786		HAWYRAVDV		1.03947e-06	4.15787e-07	2.5	1.99895	1.99866e-06	3.02087e-06	0.595931
SSTYAMDY		2.62092e-06	7.54255e-07	3.47484	2.99799	4.0044e-05	3.89321e-05	-0.0406249		HLSYYSYSYYSYFDV		1.03947e-06	4.15787e-07	2.5	1.99895	1.99866e-06	9.06262e-06	2.1809
SSVFAMDV		7.86275e-06	2.26277e-06	3.47484	2.99799	9.53202e-07	3.53928e-06	1.8926		HMQNAMDY		1.03947e-06	4.15787e-07	2.5	1.99895	1.99866e-06	3.02087e-06	0.595931
SYKIYLDY		2.62092e-06	7.54255e-07	3.47484	2.99799	9.53202e-07	3.53928e-06	1.8926		HSYWYGLDY		1.03947e-06	4.15787e-07	2.5	1.99895	1.99866e-06	2.4167e-05	3.59593
TYYYYFDY		2.62092e-06	7.54255e-07	3.47484	2.99799	4.57646e-05	5.30893e-05	0.214188		HYSSYAFDY		1.03947e-06	4.15787e-07	2.5	1.99895	3.99848e-06	3.02087e-06	-0.404488
VYYYAFDY		2.62092e-06	7.54255e-07	3.47484	2.99799	7.24606e-05	4.60107e-05	-0.655227		HYSYAMAY		1.03947e-06	4.15787e-07	2.5	1.99895	1.99866e-06	9.06262e-06	2.1809
YMGWSYQYLDY		2.09673e-05	6.03404e-06	3.47484	2.99799	9.53202e-07	3.53928e-06	1.8926		IDDQSYSAYMDY		1.03947e-06	4.15787e-07	2.5	1.99895	1.99866e-06	6.04175e-06	1.59593
YMYYAFDY		2.62092e-06	7.54255e-07	3.47484	2.99799	8.39017e-05	7.07857e-05	-0.245242		IKHVSSSFYSNAMDY		1.03947e-06	4.15787e-07	2.5	1.99895	1.99866e-06	9.06262e-06	2.1809
YMYYAMDY		2.62092e-06	7.54255e-07	3.47484	2.99799	4.0044e-05	2.4775e-05	-0.692702		IMQLGYSVSYFDY		1.03947e-06	4.15787e-07	2.5	1.99895	1.99866e-06	9.06262e-06	2.1809
YSRYAFDY		2.62092e-06	7.54255e-07	3.47484	2.99799	4.0044e-05	2.83143e-05	-0.500057		ISQYNAFDY		1.03947e-06	4.15787e-07	2.5	1.99895	1.99866e-06	6.04175e-06	1.59593
YSVYAFDY		2.62092e-06	7.54255e-07	3.47484	2.99799	5.52989e-05	4.60107e-05	-0.265282		KSSVTFDV		1.03947e-06	4.15787e-07	2.5	1.99895	1.99866e-06	3.02087e-06	0.595931
YTFTAFAY		2.09673e-05	6.03404e-06	3.47484	2.99799	9.53202e-07	3.53928e-06	1.8926		KTAYAFDY		1.03947e-06	4.15787e-07	2.5	1.99895	1.99866e-06	6.04175e-06	1.59593
YYHYAMDY		2.62092e-06	7.54255e-07	3.47484	2.99799	5.14852e-05	3.89321e-05	-0.403197		KYYYGVDY		1.03947e-06	4.15787e-07	2.5	1.99895	1.99866e-06	2.11461e-05	3.40329
YYYAAFDY		2.62092e-06	7.54255e-07	3.47484	2.99799	8.19949e-05	3.89321e-05	-1.07457		LAPWFAMDY		1.03947e-06	4.15787e-07	2.5	1.99895	1.99866e-06	3.02087e-06	0.595931
YYYTAFDY		2.62092e-06	7.54255e-07	3.47484	2.99799	6.86469e-05	6.01678e-05	-0.190202		LFLYYAMDY		1.03947e-06	4.15787e-07	2.5	1.99895	1.99866e-06	3.02087e-06	0.595931
YYYYAFAY		2.62092e-06	7.54255e-07	3.47484	2.99799	6.10194e-05	3.53928e-05	-0.78581		LMYYYEAFDY		1.03947e-06	4.15787e-07	2.5	1.99895	1.99866e-06	1.20835e-05	2.59593
ALSYSSYTYTISFAV		7.33857e-05	2.11191e-05	3.47484	2.99799	9.53202e-07	2.4775e-05	4.69996		LSSYAMDY		1.03947e-06	4.15787e-07	2.5	1.99895	1.19954e-05	2.4167e-05	1.01056
MHDSYSVYYLDY		0.000149392	4.29926e-05	3.47484	2.99799	9.53202e-07	9.20214e-05	6.59304		LYYYYLDY		1.03947e-06	4.15787e-07	2.5	1.99895	1.19954e-05	1.51044e-05	0.332488
YAQYAFDY		0.000118815	3.46957e-05	3.42448	2.95454	3.81372e-06	9.55607e-05	4.64715		MFYSGYGAMDY		1.03947e-06	4.15787e-07	2.5	1.99895	1.99866e-06	6.04175e-06	1.59593
GFPYYSFDV		0.000585338	0.000171216	3.41871	2.94956	9.53202e-07	0.000194661	7.67396		MNYYGGYAFDY		1.03947e-06	4.15787e-07	2.5	1.99895	1.99866e-06	6.04175e-06	1.59593
DTYNYTGFDY		3.31983e-05	9.80532e-06	3.38574	2.92112	9.53202e-07	4.955e-05	5.69996		MQYANLCSYAFDY		1.03947e-06	4.15787e-07	2.5	1.99895	1.99866e-06	3.02087e-06	0.595931
GNRMTSQSFDY		6.11548e-05	1.81021e-05	3.37832	2.91471	9.53202e-07	5.30893e-05	5.79949		MVAYYGAFAY		1.03947e-06	4.15787e-07	2.5	1.99895	1.99866e-06	3.02087e-06	0.595931
SYISYMDY		5.06711e-05	1.50851e-05	3.35901	2.89806	5.72057e-06	1.76964e-05	1.62923		MYGYDYPDY		1.03947e-06	4.15787e-07	2.5	1.99895	1.99866e-06	3.02087e-06	0.595931
SYYSTFDY		9.34794e-05	2.79074e-05	3.34962	2.88995	3.81372e-06	2.83143e-05	2.89226		NFSSYLGYSQAFAY		1.03947e-06	4.15787e-07	2.5	1.99895	1.99866e-06	1.20835e-05	2.59593
GYSWYSYAMDY		0.000184338	5.50606e-05	3.34791	2.88847	9.53202e-07	0.000134493	7.14053		NSSYPYYFDY		1.03947e-06	4.15787e-07	2.5	1.99895	1.99866e-06	3.02087e-06	0.595931
YYGYALDY		4.54292e-05	1.35766e-05	3.34614	2.88695	3.24166e-05	7.78643e-05	1.26423		NYYYAFDY		1.03947e-06	4.15787e-07	2.5	1.99895	1.99924e-05	9.06262e-06	-1.14145
DLYIHAFSYYYMDY		0.00045604	0.00013652	3.34046	2.88205	9.53202e-07	0.000261907	8.10206		PASYSSNSTFYYYYYFDY		1.03947e-06	4.15787e-07	2.5	1.99895	1.99866e-06	3.02087e-06	0.595931
AESYYYLDY		2.00937e-05	6.03404e-06	3.33006	2.87307	1.90686e-06	2.12357e-05	3.47722		PMWSSSASLDY		1.03947e-06	4.15787e-07	2.5	1.99895	1.99866e-06	1.51044e-05	2.91786
MKYANLYSYAFDY		1.74728e-05	5.27979e-06	3.30937	2.85523	9.53202e-07	1.06179e-05	3.47757		PNYYHSYMSSYAHMYYYMDY		1.03947e-06	4.15787e-07	2.5	1.99895	1.99866e-06	3.02087e-06	0.595931
SSGFAMDV		0.00100032	0.000306228	3.26658	2.81831	9.53202e-07	0.000852968	9.80549		PPWYYMDY		1.03947e-06	4.15787e-07	2.5	1.99895	3.99848e-06	9.06262e-06	1.18048
AESSYYAYFDY		3.93138e-05	1.20681e-05	3.25766	2.81062	9.53202e-07	8.14035e-05	6.41617		PSTSYAFDY		1.03947e-06	4.15787e-07	2.5	1.99895	1.99866e-06	1.51044e-05	2.91786
DVSYAAFDY		0.000127551	3.92213e-05	3.2521	2.80581	9.53202e-07	0.000477803	8.96942		PYYGYAFDY		1.03947e-06	4.15787e-07	2.5	1.99895	1.99866e-06	6.04175e-06	1.59593
YYAYAFDY		0.000364308	0.000112384	3.24163	2.79678	0.000127759	0.000491961	1.94512		QYSYSMDY		1.03947e-06	4.15787e-07	2.5	1.99895	3.99848e-06	9.06262e-06	1.18048
SAYSYYSAFDY		5.85338e-05	1.81021e-05	3.23353	2.7898	9.53202e-07	2.83143e-05	4.8926		QYYYAFDY		1.03947e-06	4.15787e-07	2.5	1.99895	5.59787e-05	2.71879e-05	-1.04191
SGNSAFDY		2.88301e-05	9.05106e-06	3.18527	2.74816	9.53202e-07	1.76964e-05	4.21453		RAFKRGAFDY		1.03947e-06	4.15787e-07	2.5	1.99895	1.99866e-06	1.51044e-05	2.91786
SLYYTFDY		0.00160138	0.000505351	3.16885	2.73399	9.53202e-07	0.00106179	10.1214		RFSLYYDHFAFDY		1.03947e-06	4.15787e-07	2.5	1.99895	1.99866e-06	3.02087e-06	0.595931
GGVYVALDY		1.65991e-05	5.27979e-06	3.1439	2.71247	9.53202e-07	3.53928e-05	5.21453		RHYMYYSYDFSYSVDY		1.03947e-06	4.15787e-07	2.5	1.99895	1.99866e-06	6.04175e-06	1.59593
MQYAKLYSYAFDY		1.65991e-05	5.27979e-06	3.1439	2.71247	9.53202e-07	1.06179e-05	3.47757		RNYSQGYSFAY		1.03947e-06	4.15787e-07	2.5	1.99895	1.99866e-06	9.06262e-06	2.1809
SQQYSAVDY		3.31983e-05	1.05596e-05	3.1439	2.71247	9.53202e-07	3.89321e-05	5.35204		RNYTNFYTSYAFDY		1.03947e-06	4.15787e-07	2.5	1.99895	1.99866e-06	3.02087e-06	0.595931
YAYHAFDV		5.15447e-05	1.65936e-05	3.1063	2.68002	9.53202e-07	3.53928e-05	5.21453		RYHSAMDY		1.03947e-06	4.15787e-07	2.5	1.99895	7.99696e-06	3.02087e-06	-1.40449
GSSYPRQYAFDY		6.98912e-06	2.26277e-06	3.08875	2.66488	9.53202e-07	1.41571e-05	3.8926		RYISWYAFDY		1.03947e-06	4.15787e-07	2.5	1.99895	1.99866e-06	6.04175e-06	1.59593
QDYYLYYGQSAFDV		2.09673e-05	6.7883e-06	3.08875	2.66488	9.53202e-07	3.53928e-06	1.8926		SASQYYYWASYYYYAFDY		1.03947e-06	4.15787e-07	2.5	1.99895	1.99866e-06	6.04175e-06	1.59593
SYSSAFDY		6.98912e-06	2.26277e-06	3.08875	2.66488	0.000171617	0.000141571	-0.277663		SASYGFDY		1.03947e-06	4.15787e-07	2.5	1.99895	1.99866e-06	3.02087e-06	0.595931
QDYYIYYGQSAFDV		0.00131395	0.000429926	3.05624	2.63683	9.53202e-07	0.000520275	9.09228		SAYYAMDY		1.03947e-06	4.15787e-07	2.5	1.99895	5.19802e-05	1.81252e-05	-1.51997
GSYQWSSEYYVGYSFDY		0.000126678	4.1484e-05	3.05365	2.6346	9.53202e-07	9.55607e-05	6.64749		SCYFYMDY		1.03947e-06	4.15787e-07	2.5	1.99895	1.99866e-06	3.02087e-06	0.595931
SAQYYAFDY		3.66929e-05	1.20681e-05	3.04049	2.62324	9.53202e-07	2.83143e-05	4.8926		SDPADSYSSTYYSHGFDY		1.03947e-06	4.15787e-07	2.5	1.99895	1.99866e-06	3.02087e-06	0.595931
YHYSWGSAFDV		4.80502e-05	1.58394e-05	3.03359	2.61729	9.53202e-07	3.53928e-05	5.21453		SESHSYYSSYMSYYAFDY		1.03947e-06	4.15787e-07	2.5	1.99895	1.99866e-06	6.04175e-06	1.59593
AESYYYMDY		0.000138909	4.60096e-05	3.01913	2.60481	9.53202e-07	0.000159268	7.38446		SESYWSALDY		1.03947e-06	4.15787e-07	2.5	1.99895	1.99866e-06	3.02087e-06	0.595931
EFSYAYSYAGSAFDY		2.70828e-05	9.05106e-06	2.99223	2.5816	9.53202e-07	4.60107e-05	5.59304		SFGYYSFDY		1.03947e-06	4.15787e-07	2.5	1.99895	1.99866e-06	6.04175e-06	1.59593
AYMDTALDV		1.57255e-05	5.27979e-06	2.97844	2.56971	9.53202e-07	5.30893e-05	5.79949		SFPSSFYMDY		1.03947e-06	4.15787e-07	2.5	1.99895	1.99866e-06	1.51044e-05	2.91786
SYRYAMDY		1.57255e-05	5.27979e-06	2.97844	2.56971	1.90686e-05	2.4775e-05	0.377686		SISAYMDY		1.03947e-06	4.15787e-07	2.5	1.99895	3.99848e-06	6.04175e-06	0.595515
DTYWSYYPYMDY		0.000306647	0.000104841	2.92487	2.52349	9.53202e-07	0.000237132	7.95869		SLYLYYTNYMDY		1.03947e-06	4.15787e-07	2.5	1.99895	1.99866e-06	3.02087e-06	0.595931
LQYANLYSYAFDY		0.00192026	0.000656956	2.92296	2.52185	9.53202e-07	0.000389321	8.67396		SLYQAVDY		1.03947e-06	4.15787e-07	2.5	1.99895	1.99866e-06	3.02087e-06	0.595931
FNSSSYSFDY		7.25121e-05	2.48904e-05	2.91325	2.51347	9.53202e-07	0.000523814	9.10206		SMGYYSMYYSSHYYYAMDY		1.03947e-06	4.15787e-07	2.5	1.99895	1.99866e-06	3.02087e-06	0.595931
MQYANLYSYAFDY		0.0208678	0.00719107	2.9019	2.50367	9.53202e-07	0.00449135	12.2021		SPDQYSLMSYAFDY		1.03947e-06	4.15787e-07	2.5	1.99895	1.99866e-06	9.06262e-06	2.1809
AVYDYTYSRYESRYYMDY		8.73639e-06	3.01702e-06	2.8957	2.49832	9.53202e-07	7.07857e-06	2.8926		SPSSYSYYSYYVYYAFDY		1.03947e-06	4.15787e-07	2.5	1.99895	1.99866e-06	3.02087e-06	0.595931
GFSAHFYYFDY		4.3682e-06	1.50851e-06	2.8957	2.49832	9.53202e-07	3.53928e-05	5.21453		SPYYWYVDY		1.03947e-06	4.15787e-07	2.5	1.99895	1.99866e-06	6.04175e-06	1.59593
GFSYYYRTYSSYYSGSMDY		1.31046e-05	4.52553e-06	2.8957	2.49832	9.53202e-07	3.53928e-06	1.8926		SPYYYYAMDY		1.03947e-06	4.15787e-07	2.5	1.99895	1.99866e-06	1.20835e-05	2.59593
SMVYTFDV		1.74728e-05	6.03404e-06	2.8957	2.49832	9.53202e-07	4.955e-05	5.69996		SQPMYYAFDV		1.03947e-06	4.15787e-07	2.5	1.99895	1.99866e-06	2.4167e-05	3.59593
YMVWSYKYMDY		5.24184e-05	1.81021e-05	2.8957	2.49832	9.53202e-07	1.41571e-05	3.8926		SQSYAVAY		1.03947e-06	4.15787e-07	2.5	1.99895	1.99866e-06	6.04175e-06	1.59593
MQYAHLYSYAFDY		0.000336351	0.00011691	2.87702	2.48221	9.53202e-07	8.84821e-05	6.53646		SRYWAFDY		1.03947e-06	4.15787e-07	2.5	1.99895	3.99848e-06	9.06262e-06	1.18048
YMGWSYKYMDY		0.0127525	0.00450894	2.82827	2.44015	9.53202e-07	0.00571948	12.5508		SSAYAFDY		1.03947e-06	4.15787e-07	2.5	1.99895	6.79742e-05	2.71879e-05	-1.32202
EFQWSSAFDY		1.48519e-05	5.27979e-06	2.81297	2.42694	9.53202e-07	3.89321e-05	5.35204		SSHTGYMDY		1.03947e-06	4.15787e-07	2.5	1.99895	1.99866e-06	3.02087e-06	0.595931
GEFYQSMYYSSYYGSSFAY		4.63029e-05	1.65936e-05	2.7904	2.40748	9.53202e-07	9.91e-05	6.69996		SSSGQYSGAMDY		1.03947e-06	4.15787e-07	2.5	1.99895	1.99866e-06	1.51044e-05	2.91786
YMGWSYQYMDY		0.00197355	0.000708246	2.78653	2.40414	9.53202e-07	0.00088836	9.86415		SSYDAMDY		1.03947e-06	4.15787e-07	2.5	1.99895	3.99848e-06	1.20835e-05	1.59551
GYYYYSSHEANYMSYAMDV		1.04837e-05	3.77128e-06	2.77987	2.39839	9.53202e-07	1.41571e-05	3.8926		SSYYAFAY		1.03947e-06	4.15787e-07	2.5	1.99895	3.59863e-05	3.02087e-05	-0.252484
SYYYTFDY		1.65991e-05	6.03404e-06	2.75092	2.37341	2.6696e-05	1.06179e-05	-1.33013		SSYYSVDY		1.03947e-06	4.15787e-07	2.5	1.99895	2.79894e-05	9.06262e-06	-1.62688
SFSYYSYHADYTYSGAMDY		2.27146e-05	8.29681e-06	2.73775	2.36205	9.53202e-07	1.76964e-05	4.21453		SSYYYLDY		1.03947e-06	4.15787e-07	2.5	1.99895	7.99696e-05	2.4167e-05	-1.72641
YMGWSYHYMDY		8.82376e-05	3.2433e-05	2.72061	2.34726	9.53202e-07	6.72464e-05	6.14053		STYYYFDY		1.03947e-06	4.15787e-07	2.5	1.99895	1.19954e-05	2.71879e-05	1.18048
GMYYYYLSSYYGALDY		6.11548e-06	2.26277e-06	2.70266	2.33177	9.53202e-07	2.12357e-05	4.47757		SYEYAFDY		1.03947e-06	4.15787e-07	2.5	1.99895	3.99848e-05	9.06262e-06	-2.14145
SYSYYGAMDY		0.00159002	0.000588319	2.70266	2.33177	9.53202e-07	0.0005946	9.28492		SYSNYMDY		1.03947e-06	4.15787e-07	2.5	1.99895	1.19954e-05	9.06262e-06	-0.404481
VSPWYAFAY		1.2231e-05	4.52553e-06	2.70266	2.33177	9.53202e-07	1.41571e-05	3.8926		SYSSYYMYSYAVDY		1.03947e-06	4.15787e-07	2.5	1.99895	1.99866e-06	9.06262e-06	2.1809
YMGWSYKYLDY		4.01874e-05	1.50851e-05	2.66405	2.29846	9.53202e-07	1.06179e-05	3.47757		SYWMYALDY		1.03947e-06	4.15787e-07	2.5	1.99895	1.99866e-06	2.4167e-05	3.59593
SNWGYLSYYYYMDY		1.39782e-05	5.27979e-06	2.6475	2.28418	9.53202e-07	4.60107e-05	5.59304		SYYSALDY		1.03947e-06	4.15787e-07	2.5	1.99895	2.39909e-05	2.4167e-05	0.0105511
SPYYAIDY		1.39782e-05	5.27979e-06	2.6475	2.28418	9.53202e-07	3.53928e-06	1.8926		SYYYGFDY		1.03947e-06	4.15787e-07	2.5	1.99895	4.39833e-05	1.51044e-05	-1.54199
LQYAHLYSYAFDY		4.97974e-05	1.88564e-05	2.64088	2.27847	9.53202e-07	1.06179e-05	3.47757		SYYYYFDV		1.03947e-06	4.15787e-07	2.5	1.99895	2.79894e-05	6.04175e-06	-2.21184
DKPSSYISMSYYMDY		2.1841e-05	8.29681e-06	2.63246	2.2712	9.53202e-07	3.18536e-05	5.06253		SYYYYFDY		1.03947e-06	4.15787e-07	2.5	1.99895	0.000295888	0.000108751	-1.44402
AYYYWALADY		2.35883e-05	9.05106e-06	2.60613	2.24849	9.53202e-07	7.07857e-06	2.8926		TGYSYYVDY		1.03947e-06	4.15787e-07	2.5	1.99895	1.99866e-06	3.02087e-06	0.595931
GGYFWRYFDY		6.2902e-05	2.41362e-05	2.60613	2.24849	9.53202e-07	0.000113257	6.8926		TGYYYFDY		1.03947e-06	4.15787e-07	2.5	1.99895	1.99866e-06	6.04175e-06	1.59593
GPSSHAAFDY		7.86275e-06	3.01702e-06	2.60613	2.24849	9.53202e-07	7.07857e-06	2.8926		TKYSYYAMDY		1.03947e-06	4.15787e-07	2.5	1.99895	1.99866e-06	3.02087e-06	0.595931
YMGWSYNYMDY		0.000495354	0.000192335	2.57547	2.22204	9.53202e-07	0.000329153	8.43176		TPYYSYAFDY		1.03947e-06	4.15787e-07	2.5	1.99895	1.99866e-06	3.02087e-06	0.595931
SGKSAFDY		0.00113486	0.000451045	2.51606	2.17079	1.90686e-06	0.000527353	8.11143		TSYYAMDV		1.03947e-06	4.15787e-07	2.5	1.99895	1.19954e-05	1.20835e-05	0.0105571
YKFYNYFDY		1.13573e-05	4.52553e-06	2.50961	2.16521	9.53202e-07	2.83143e-05	4.8926		TSYYYMDY		1.03947e-06	4.15787e-07	2.5	1.99895	1.99866e-06	1.51044e-05	2.91786
FSSYAFDY		3.58192e-05	1.43309e-05	2.49945	2.15645	3.81372e-05	0.000138032	1.85573		TWSYAFDY		1.03947e-06	4.15787e-07	2.5	1.99895	7.99696e-06	6.04175e-06	-0.404485
AEAPYSYMDY		1.48519e-05	6.03404e-06	2.46135	2.12358	9.53202e-07	1.06179e-05	3.47757		VDYGFAYAMDY		1.03947e-06	4.15787e-07	2.5	1.99895	1.99866e-06	6.04175e-06	1.59593
SAKYYAFDY		0.000107458	4.37468e-05	2.45635	2.11927	9.53202e-07	6.37071e-05	6.06253		VEYYYSSGYYKYYSYYFDY		1.03947e-06	4.15787e-07	2.5	1.99895	1.99866e-06	3.02087e-06	0.595931
SYYEAFDY		2.35883e-05	9.80532e-06	2.40566	2.07553	2.09754e-05	7.4325e-05	1.82515		VLDTTYSPWYGEAMDY		1.03947e-06	4.15787e-07	2.5	1.99895	1.99866e-06	3.02087e-06	0.595931
MYGYDYLDY		0.00628234	0.00264517	2.37502	2.0491	9.53202e-07	0.00349327	11.8395		WKTWMYYYMDY		1.03947e-06	4.15787e-07	2.5	1.99895	1.99866e-06	9.06262e-06	2.1809
DKPSSYLSMSYYMDY		5.24184e-06	2.26277e-06	2.31656	1.99866	9.53202e-07	7.07857e-06	2.8926		WMYYSYAMDY		1.03947e-06	4.15787e-07	2.5	1.99895	1.99866e-06	3.02087e-06	0.595931
AFSYYYNWYYRSEYYAMDY		1.74728e-06	7.54255e-07	2.31656	1.99866	9.53202e-07	3.53928e-06	1.8926		WQSYYMDY		1.03947e-06	4.15787e-07	2.5	1.99895	1.99866e-06	6.04175e-06	1.59593
AFYPIYFDY		1.74728e-06	7.54255e-07	2.31656	1.99866	9.53202e-07	3.53928e-06	1.8926		WYQYTAFDY		1.03947e-06	4.15787e-07	2.5	1.99895	1.99866e-06	1.20835e-05	2.59593
AMNSYYYSSYQTYFEY		1.74728e-06	7.54255e-07	2.31656	1.99866	9.53202e-07	3.53928e-06	1.8926		WYSYAFDY		1.03947e-06	4.15787e-07	2.5	1.99895	4.39833e-05	1.51044e-05	-1.54199
AQPYYSYSYYYGKSAVDY		1.74728e-06	7.54255e-07	2.31656	1.99866	9.53202e-07	3.53928e-06	1.8926		YDGKWYFAFDY		1.03947e-06	4.15787e-07	2.5	1.99895	1.99866e-06	3.02087e-06	0.595931
ASHYAFDY		1.74728e-06	7.54255e-07	2.31656	1.99866	3.81372e-06	1.41571e-05	1.89226		YDTYAMDY		1.03947e-06	4.15787e-07	2.5	1.99895	3.99848e-06	2.11461e-05	2.40287
ASYYAMDY		1.74728e-06	7.54255e-07	2.31656	1.99866	5.72057e-05	4.955e-05	-0.207274		YESDLSSYMYYYSYAYYMDY		1.03947e-06	4.15787e-07	2.5	1.99895	1.99866e-06	3.02087e-06	0.595931
ASYYYMDY		1.74728e-06	7.54255e-07	2.31656	1.99866	2.86029e-05	2.83143e-05	-0.0146319		YFSRYYVDY		1.03947e-06	4.15787e-07	2.5	1.99895	1.99866e-06	6.04175e-06	1.59593
AYYSYAFDY		1.74728e-06	7.54255e-07	2.31656	1.99866	5.91126e-05	5.66285e-05	-0.0619361		YGSYALDY		1.03947e-06	4.15787e-07	2.5	1.99895	3.19878e-05	3.02087e-06	-3.40449
DGYNYTMDY		1.74728e-06	7.54255e-07	2.31656	1.99866	9.53202e-07	7.07857e-06	2.8926		YGYSAFDY		1.03947e-06	4.15787e-07	2.5	1.99895	3.59863e-05	1.51044e-05	-1.25248
DPGYSFAFDY		1.74728e-06	7.54255e-07	2.31656	1.99866	9.53202e-07	3.53928e-06	1.8926		YGYSAMDV		1.03947e-06	4.15787e-07	2.5	1.99895	1.99924e-05	3.02087e-06	-2.72642
DSYYYAFDY		3.49456e-06	1.50851e-06	2.31656	1.99866	3.62303e-05	3.53928e-05	-0.0337391		YHPSYSYSSYSYYLDY		1.03947e-06	4.15787e-07	2.5	1.99895	1.99866e-06	3.02087e-06	0.595931
DYYIYYYSYGYSYYMDY		3.49456e-06	1.50851e-06	2.31656	1.99866	9.53202e-07	3.53928e-06	1.8926		YHSDHSSSLLYSFDY		1.03947e-06	4.15787e-07	2.5	1.99895	1.99866e-06	3.02087e-06	0.595931
EKSYALAV		6.98912e-06	3.01702e-06	2.31656	1.99866	9.53202e-07	3.53928e-06	1.8926		YIHYDYYYYMDY		1.03947e-06	4.15787e-07	2.5	1.99895	1.99866e-06	6.04175e-06	1.59593
EPYSYMYVAAMDY		1.39782e-05	6.03404e-06	2.31656	1.99866	9.53202e-07	3.53928e-06	1.8926		YKGQSSYYYGFDV		1.03947e-06	4.15787e-07	2.5	1.99895	1.99866e-06	6.04175e-06	1.59593
EQFYAFDY		1.74728e-06	7.54255e-07	2.31656	1.99866	9.53202e-07	3.53928e-06	1.8926		YMGWSNKYMDY		1.03947e-06	4.15787e-07	2.5	1.99895	1.99866e-06	6.04175e-06	1.59593
GDSSYYFDY		1.74728e-06	7.54255e-07	2.31656	1.99866	7.62743e-06	7.07857e-06	-0.107739		YMGWSYKHMDY		1.03947e-06	4.15787e-07	2.5	1.99895	1.99866e-06	3.02087e-06	0.595931
GFSYNYWTYSSYYSGSMDY		3.49456e-06	1.50851e-06	2.31656	1.99866	9.53202e-07	3.53928e-06	1.8926		YMVYAFDY		1.03947e-06	4.15787e-07	2.5	1.99895	3.99848e-06	9.06262e-06	1.18048
GFSYYHYSYYYSYYKYSSYAMDY		1.74728e-06	7.54255e-07	2.31656	1.99866	9.53202e-07	7.07857e-06	2.8926		YMYYAMDY		1.03947e-06	4.15787e-07	2.5	1.99895	3.19878e-05	2.11461e-05	-0.59713
GFSYYYWAYSSYYSGSMDY		3.49456e-06	1.50851e-06	2.31656	1.99866	9.53202e-07	3.53928e-06	1.8926		YNAYFSGYAFDV		1.03947e-06	4.15787e-07	2.5	1.99895	1.99866e-06	1.20835e-05	2.59593
GGYFWSYFDY		3.49456e-06	1.50851e-06	2.31656	1.99866	9.53202e-07	3.53928e-06	1.8926		YPKYAFDY		1.03947e-06	4.15787e-07	2.5	1.99895	1.99866e-06	3.02087e-06	0.595931
GHSYSYSMSSSMAFDY		1.74728e-06	7.54255e-07	2.31656	1.99866	9.53202e-07	3.53928e-06	1.8926		YPSYAFDV		1.03947e-06	4.15787e-07	2.5	1.99895	1.99866e-06	6.04175e-06	1.59593
GKYMFLSSAMDY		1.74728e-06	7.54255e-07	2.31656	1.99866	9.53202e-07	3.89321e-05	5.35204		YPSYAMDY		1.03947e-06	4.15787e-07	2.5	1.99895	2.39909e-05	1.81252e-05	-0.40449
GSHYYLDY		3.49456e-06	1.50851e-06	2.31656	1.99866	9.53202e-07	3.53928e-06	1.8926		YPVYAMDY		1.03947e-06	4.15787e-07	2.5	1.99895	1.19954e-05	6.04175e-06	-0.989443
GSQYAFDY		1.74728e-06	7.54255e-07	2.31656	1.99866	5.72057e-06	2.12357e-05	1.89226		YRSYQLPYVDY		1.03947e-06	4.15787e-07	2.5	1.99895	1.99866e-06	3.02087e-06	0.595931
GYHSYAFDY		1.74728e-06	7.54255e-07	2.31656	1.99866	1.90686e-06	1.06179e-05	2.47722		YRYYYMDY		1.03947e-06	4.15787e-07	2.5	1.99895	1.59939e-05	1.20835e-05	-0.404483
GYSSAFDY		1.74728e-06	7.54255e-07	2.31656	1.99866	2.6696e-05	2.83143e-05	0.084906		YSAYYMDY		1.03947e-06	4.15787e-07	2.5	1.99895	3.99848e-05	1.51044e-05	-1.40448
GYSYYMDY		3.49456e-06	1.50851e-06	2.31656	1.99866	4.76714e-05	2.12357e-05	-1.16663		YSLSAFDY		1.03947e-06	4.15787e-07	2.5	1.99895	2.79894e-05	9.06262e-06	-1.62688
GYSYYVDY		1.74728e-06	7.54255e-07	2.31656	1.99866	1.3348e-05	1.06179e-05	-0.330132		YSPIYMDY		1.03947e-06	4.15787e-07	2.5	1.99895	1.99866e-06	1.51044e-05	2.91786
GYYSAFDY		1.74728e-06	7.54255e-07	2.31656	1.99866	5.3392e-05	1.41571e-05	-1.91509		YSRYAFDY		1.03947e-06	4.15787e-07	2.5	1.99895	4.79818e-05	2.4167e-05	-0.989449
HSYYYMDY		3.49456e-06	1.50851e-06	2.31656	1.99866	2.47891e-05	1.76964e-05	-0.486248		YSSYSVDY		1.03947e-06	4.15787e-07	2.5	1.99895	3.59863e-05	3.02087e-06	-3.57441
HYYYYYMDY		1.74728e-06	7.54255e-07	2.31656	1.99866	7.62743e-06	1.41571e-05	0.892261		YSTYAFDY		1.03947e-06	4.15787e-07	2.5	1.99895	9.19651e-05	9.06262e-06	-3.34309
IGSYAFDY		1.74728e-06	7.54255e-07	2.31656	1.99866	7.62743e-06	3.53928e-06	-1.10774		YSYWYALDY		1.03947e-06	4.15787e-07	2.5	1.99895	1.99866e-06	3.02087e-06	0.595931
IYSYALDY		1.74728e-06	7.54255e-07	2.31656	1.99866	9.53429e-06	7.07857e-06	-0.429668		YSYYAFDV		1.03947e-06	4.15787e-07	2.5	1.99895	3.99848e-05	1.20835e-05	-1.72641
KASSSSYEAFDY		1.74728e-06	7.54255e-07	2.31656	1.99866	9.53202e-07	1.76964e-05	4.21453		YSYYYAFDY		1.03947e-06	4.15787e-07	2.5	1.99895	8.39681e-05	2.4167e-05	-1.7968
KASYAMDY		1.74728e-06	7.54255e-07	2.31656	1.99866	1.90686e-06	3.53928e-06	0.892259		YTESAMDY		1.03947e-06	4.15787e-07	2.5	1.99895	1.99866e-06	3.02087e-06	0.595931
PPYYAVDY		3.49456e-06	1.50851e-06	2.31656	1.99866	9.53202e-07	3.53928e-06	1.8926		YTYRAMDY		1.03947e-06	4.15787e-07	2.5	1.99895	1.99866e-06	9.06262e-06	2.1809
QYMWGYLDY		1.74728e-06	7.54255e-07	2.31656	1.99866	9.53202e-07	3.53928e-06	1.8926		YTYYAFDY		1.03947e-06	4.15787e-07	2.5	1.99895	0.000139947	4.53131e-05	-1.62688
RKYSYAFAY		1.74728e-06	7.54255e-07	2.31656	1.99866	9.53202e-07	3.53928e-06	1.8926		YWDYAFDY		1.03947e-06	4.15787e-07	2.5	1.99895	3.99848e-06	6.04175e-06	0.595515
RSSYYAFDY		1.74728e-06	7.54255e-07	2.31656	1.99866	9.53429e-06	1.76964e-05	0.89226		YWNSYSYFDY		1.03947e-06	4.15787e-07	2.5	1.99895	1.99866e-06	6.04175e-06	1.59593
SASYAFDY		3.49456e-06	1.50851e-06	2.31656	1.99866	7.62743e-05	7.4325e-05	-0.0373501		YYFYYVDY		1.03947e-06	4.15787e-07	2.5	1.99895	7.99696e-06	3.02087e-06	-1.40449
SHSYAMDY		1.74728e-06	7.54255e-07	2.31656	1.99866	3.43234e-05	1.76964e-05	-0.955735		YYGWAFDY		1.03947e-06	4.15787e-07	2.5	1.99895	3.99848e-06	1.20835e-05	1.59551
SHYYAMDY		1.74728e-06	7.54255e-07	2.31656	1.99866	5.52989e-05	3.18536e-05	-0.795796		YYLYALDY		1.03947e-06	4.15787e-07	2.5	1.99895	1.59939e-05	6.04175e-06	-1.40448
SISYAMDY		1.74728e-06	7.54255e-07	2.31656	1.99866	1.71617e-05	1.76964e-05	0.0442652		YYPYYMDY		1.03947e-06	4.15787e-07	2.5	1.99895	3.99848e-06	1.20835e-05	1.59551
SLDVDYYYYTYAMDY		1.74728e-06	7.54255e-07	2.31656	1.99866	9.53202e-07	3.53928e-06	1.8926		YYQYAFDY		1.03947e-06	4.15787e-07	2.5	1.99895	4.39833e-05	3.02087e-05	-0.541992
SPFYAVDY		1.74728e-06	7.54255e-07	2.31656	1.99866	1.90686e-06	3.53928e-06	0.892259		YYSYTMDY		1.03947e-06	4.15787e-07	2.5	1.99895	2.39909e-05	1.51044e-05	-0.667518
SRFSYYLDY		3.49456e-06	1.50851e-06	2.31656	1.99866	9.53202e-07	1.41571e-05	3.8926		YYYMSFDY		1.03947e-06	4.15787e-07	2.5	1.99895	7.99696e-06	6.04175e-06	-0.404485
SSSSYFDY		1.74728e-06	7.54255e-07	2.31656	1.99866	4.38577e-05	4.955e-05	0.176054		YYYYALDY		1.03947e-06	4.15787e-07	2.5	1.99895	0.000139947	6.34384e-05	-1.14145
SSYDAFDY		1.74728e-06	7.54255e-07	2.31656	1.99866	1.52549e-05	1.41571e-05	-0.107743		YYYYSFDY		1.03947e-06	4.15787e-07	2.5	1.99895	0.000167936	3.02087e-05	-2.47488
SSYVAFDY		1.74728e-06	7.54255e-07	2.31656	1.99866	2.86029e-05	1.06179e-05	-1.42967		AFSWYYSCYYFYAFDY		2.07894e-06	8.31575e-07	2.5	1.99895	1.99866e-06	3.02087e-06	0.595931
SSYYSFDY		1.74728e-06	7.54255e-07	2.31656	1.99866	7.62743e-05	6.72464e-05	-0.18174		AFSYYEHGYQYSYALDY		2.07894e-06	8.31575e-07	2.5	1.99895	1.99866e-06	1.51044e-05	2.91786
STYSAFDY		1.74728e-06	7.54255e-07	2.31656	1.99866	2.28823e-05	2.83143e-05	0.307297		AFYYYSVYYGSSYSYEMDY		2.07894e-06	8.31575e-07	2.5	1.99895	1.99866e-06	3.02087e-06	0.595931
SWYYYFDY		1.74728e-06	7.54255e-07	2.31656	1.99866	3.43234e-05	6.01678e-05	0.8098		ALYYYSVYYGSSYSYAMDY		2.07894e-06	8.31575e-07	2.5	1.99895	1.99866e-06	3.02087e-06	0.595931
SYGYMDV		3.49456e-06	1.50851e-06	2.31656	1.99866	9.53202e-07	1.41571e-05	3.8926		AMSLHYYSAMDY		2.49472e-05	9.97889e-06	2.5	1.99895	1.99866e-06	8.76054e-05	5.45391
SYMYALDY		1.74728e-06	7.54255e-07	2.31656	1.99866	1.90686e-06	7.07857e-06	1.89226		AWVYYAFDY		4.15787e-06	1.66315e-06	2.5	1.99895	1.99866e-06	3.02087e-06	0.595931
SYPYYFDY		1.74728e-06	7.54255e-07	2.31656	1.99866	2.47891e-05	1.06179e-05	-1.22321		AYGYPALDY		4.15787e-06	1.66315e-06	2.5	1.99895	1.99866e-06	3.02087e-06	0.595931
SYRSYVDY		1.74728e-06	7.54255e-07	2.31656	1.99866	1.90686e-06	7.07857e-06	1.89226		AYSYYYYRGYYYAMVV		4.15787e-06	1.66315e-06	2.5	1.99895	1.99866e-06	3.02087e-06	0.595931
SYSGYMDY		1.74728e-06	7.54255e-07	2.31656	1.99866	2.09754e-05	1.41571e-05	-0.567169		AYYPYYLGYNYLYAFDY		6.23681e-06	2.49472e-06	2.5	1.99895	1.99866e-06	2.11461e-05	3.40329
SYSYSFDV		1.74728e-06	7.54255e-07	2.31656	1.99866	9.53429e-06	1.76964e-05	0.89226		AYYYYAFDY		2.07894e-06	8.31575e-07	2.5	1.99895	6.79742e-05	1.81252e-05	-1.90699
SYYSALDY		1.74728e-06	7.54255e-07	2.31656	1.99866	2.47891e-05	2.4775e-05	-0.000821418		DMYLKYSYSAFDV		2.07894e-06	8.31575e-07	2.5	1.99895	1.99866e-06	9.06262e-06	2.1809
SYYSYAFDY		1.74728e-06	7.54255e-07	2.31656	1.99866	6.86469e-05	3.89321e-05	-0.818233		DQYGGYGAFDY		4.15787e-06	1.66315e-06	2.5	1.99895	1.99866e-06	1.51044e-05	2.91786
SYYYYAFDY		1.74728e-06	7.54255e-07	2.31656	1.99866	8.39017e-05	4.955e-05	-0.759816		DVYSSYTTYSAGYYAFDY		4.15787e-06	1.66315e-06	2.5	1.99895	1.99866e-06	1.20835e-05	2.59593
SYYYYMDY		1.74728e-06	7.54255e-07	2.31656	1.99866	0.000245985	0.000184043	-0.418529		DYAVWYISSYYHYMDY		4.15787e-06	1.66315e-06	2.5	1.99895	1.99866e-06	6.04175e-06	1.59593
WYYYAMDY		1.74728e-06	7.54255e-07	2.31656	1.99866	4.0044e-05	5.66285e-05	0.499943		ETHGSYSSNYYMDY		4.15787e-06	1.66315e-06	2.5	1.99895	1.99866e-06	3.02087e-06	0.595931
YASYALDY		1.74728e-06	7.54255e-07	2.31656	1.99866	2.09754e-05	1.41571e-05	-0.567169		FMGWSYKYMDY		2.07894e-06	8.31575e-07	2.5	1.99895	1.99866e-06	3.02087e-06	0.595931
YASYAMDY		1.74728e-06	7.54255e-07	2.31656	1.99866	4.0044e-05	3.18536e-05	-0.330132		GCGYFYWRYYYGAMDY		2.07894e-06	8.31575e-07	2.5	1.99895	1.99866e-06	3.02087e-06	0.595931
YAYYYAFDY		1.74728e-06	7.54255e-07	2.31656	1.99866	3.81372e-06	1.41571e-05	1.89226		GEFYQSMYYSSYYGSSFAY		4.15787e-06	1.66315e-06	2.5	1.99895	1.99866e-06	8.15636e-05	5.35082
YAYYYMDY		1.74728e-06	7.54255e-07	2.31656	1.99866	4.0044e-05	4.955e-05	0.307298		GFYYYPYMDY		2.07894e-06	8.31575e-07	2.5	1.99895	1.99866e-06	1.20835e-05	2.59593
YGSYAFDY		1.74728e-06	7.54255e-07	2.31656	1.99866	9.91566e-05	7.78643e-05	-0.348748		GSVYNYMDY		2.07894e-06	8.31575e-07	2.5	1.99895	1.99866e-06	2.4167e-05	3.59593
YGYYAMDY		1.74728e-06	7.54255e-07	2.31656	1.99866	7.05537e-05	6.37071e-05	-0.147267		GSYYYYQYYSYSYALDY		4.15787e-06	1.66315e-06	2.5	1.99895	1.99866e-06	3.02087e-06	0.595931
YHHEGSYAFAY		1.74728e-06	7.54255e-07	2.31656	1.99866	9.53202e-07	3.53928e-06	1.8926		GYGYYYMDY		2.07894e-06	8.31575e-07	2.5	1.99895	3.99848e-06	9.06262e-06	1.18048
YISYAFDY		1.74728e-06	7.54255e-07	2.31656	1.99866	3.43234e-05	3.53928e-05	0.0442652		MYGYDYLDF		2.07894e-06	8.31575e-07	2.5	1.99895	1.99866e-06	3.02087e-06	0.595931
YKFGSFDY		1.74728e-06	7.54255e-07	2.31656	1.99866	9.53202e-07	3.53928e-06	1.8926		MYGYDYLEY		2.07894e-06	8.31575e-07	2.5	1.99895	1.99866e-06	3.02087e-06	0.595931
YKLGAFDV		1.74728e-06	7.54255e-07	2.31656	1.99866	9.53202e-07	3.53928e-06	1.8926		NWYTYSSQYSAMDY		6.23681e-06	2.49472e-06	2.5	1.99895	1.99866e-06	3.02087e-06	0.595931
YLYYAFDY		1.74728e-06	7.54255e-07	2.31656	1.99866	7.24606e-05	2.4775e-05	-1.54831		SGSYYLDY		2.28683e-05	9.14732e-06	2.5	1.99895	7.99696e-06	4.8334e-05	2.59551
YLYYYYMDV		1.74728e-06	7.54255e-07	2.31656	1.99866	9.53202e-07	3.53928e-06	1.8926		SGYYAFDY		2.07894e-06	8.31575e-07	2.5	1.99895	0.00010396	4.53131e-05	-1.19803
YMYYYMDY		1.74728e-06	7.54255e-07	2.31656	1.99866	3.62303e-05	2.12357e-05	-0.770705		SPWYFMDY		2.07894e-06	8.31575e-07	2.5	1.99895	1.99866e-06	6.04175e-06	1.59593
YNSYAFDY		1.74728e-06	7.54255e-07	2.31656	1.99866	3.24166e-05	2.12357e-05	-0.610241		SPYYADDY		2.07894e-06	8.31575e-07	2.5	1.99895	1.99866e-06	3.02087e-06	0.595931
YPYSAMDY		1.74728e-06	7.54255e-07	2.31656	1.99866	3.81372e-06	1.06179e-05	1.47722		SPYYAVGY		4.15787e-06	1.66315e-06	2.5	1.99895	1.99866e-06	3.02087e-06	0.595931
YQSYYMDY		1.74728e-06	7.54255e-07	2.31656	1.99866	2.6696e-05	1.76964e-05	-0.593166		SPYYYLWMHAYMDY		2.07894e-06	8.31575e-07	2.5	1.99895	1.99866e-06	3.32296e-05	4.05536
YQYSAFDY		1.74728e-06	7.54255e-07	2.31656	1.99866	1.71617e-05	1.06179e-05	-0.6927		SSKWYMDY		2.07894e-06	8.31575e-07	2.5	1.99895	1.99866e-06	4.22922e-05	4.40329
YSFYAFDY		1.74728e-06	7.54255e-07	2.31656	1.99866	4.38577e-05	2.83143e-05	-0.631301		SSSYAMDY		2.07894e-06	8.31575e-07	2.5	1.99895	0.000191927	5.73966e-05	-1.74152
YSGYAMDV		3.49456e-06	1.50851e-06	2.31656	1.99866	1.90686e-06	2.12357e-05	3.47722		SSWYYMDY		2.07894e-06	8.31575e-07	2.5	1.99895	7.99696e-06	2.11461e-05	1.40287
YSLYSMDY		1.74728e-06	7.54255e-07	2.31656	1.99866	3.81372e-06	7.07857e-06	0.892259		SYHYAFDY		2.07894e-06	8.31575e-07	2.5	1.99895	5.59787e-05	3.32296e-05	-0.752409
YSSYAFDV		1.74728e-06	7.54255e-07	2.31656	1.99866	4.19509e-05	2.4775e-05	-0.759817		SYRPMAFDY		2.49472e-05	9.97889e-06	2.5	1.99895	1.99866e-06	6.34384e-05	4.98825
YSSYAVDY		3.49456e-06	1.50851e-06	2.31656	1.99866	0.00010297	8.14035e-05	-0.339061		SYYYYMDY		2.07894e-06	8.31575e-07	2.5	1.99895	0.00023591	6.94801e-05	-1.76356
YSSYSFDY		1.74728e-06	7.54255e-07	2.31656	1.99866	0.00010297	7.4325e-05	-0.470305		YGSYAFDY		2.07894e-06	8.31575e-07	2.5	1.99895	0.00013195	2.11461e-05	-2.64153
YSSYYAFDY		1.74728e-06	7.54255e-07	2.31656	1.99866	4.19509e-05	4.60107e-05	0.133268		YHYMYSTSYEYGSMDY		2.07894e-06	8.31575e-07	2.5	1.99895	1.99866e-06	9.06262e-06	2.1809
YSVSAMDY		1.74728e-06	7.54255e-07	2.31656	1.99866	5.72057e-06	7.07857e-06	0.307299		YSHYAFDY		4.15787e-06	1.66315e-06	2.5	1.99895	4.79818e-05	2.71879e-05	-0.819523
YSYAFDY		1.74728e-06	7.54255e-07	2.31656	1.99866	2.86029e-05	1.41571e-05	-1.01463		YSNYAFDY		2.07894e-06	8.31575e-07	2.5	1.99895	2.39909e-05	9.06262e-06	-1.40449
YSYYAFDV		3.49456e-06	1.50851e-06	2.31656	1.99866	6.10194e-05	9.20214e-05	0.592701		YYTYAFDY		2.07894e-06	8.31575e-07	2.5	1.99895	0.000107959	3.62505e-05	-1.57441
YSYYYAFDY		1.74728e-06	7.54255e-07	2.31656	1.99866	5.14852e-05	5.66285e-05	0.137372		YYYSAFAY		2.07894e-06	8.31575e-07	2.5	1.99895	2.39909e-05	3.02087e-06	-2.98945
YSYYYYFDY		1.74728e-06	7.54255e-07	2.31656	1.99866	2.28823e-05	7.07857e-06	-1.6927		AMVYSSQYDYYSPYHYFDY		1.03947e-05	4.15787e-06	2.5	1.99895	1.99866e-06	2.11461e-05	3.40329
YTYYYFDY		3.49456e-06	1.50851e-06	2.31656	1.99866	7.43674e-05	6.72464e-05	-0.145213		MHDSYSVYYLDY		2.91051e-05	1.1642e-05	2.5	1.99895	1.99866e-06	2.11461e-05	3.40329
YYAFDY		1.74728e-06	7.54255e-07	2.31656	1.99866	2.6696e-05	3.18536e-05	0.254831		SYYYYLSYSYMDY		1.03947e-05	4.15787e-06	2.5	1.99895	1.99866e-06	5.13549e-05	4.6834
YYAYAMDY		3.49456e-06	1.50851e-06	2.31656	1.99866	5.3392e-05	5.30893e-05	-0.00820344		YMGWSYNYMDY		0.000634075	0.000255293	2.48371	1.98592	1.99866e-06	0.000549799	8.10373
YYFYAMDY		1.74728e-06	7.54255e-07	2.31656	1.99866	5.52989e-05	2.12357e-05	-1.38076		HHYAYSLYSAMDY		0.00013721	5.57155e-05	2.46269	1.96911	1.99866e-06	8.45845e-05	5.40329
YYRSAFDY		1.74728e-06	7.54255e-07	2.31656	1.99866	1.14411e-05	1.06179e-05	-0.107734		YMGWSYKYMDY		0.014197	0.00578194	2.45541	1.9633	1.99866e-06	0.0129656	12.6634
YYRYAMDY		1.74728e-06	7.54255e-07	2.31656	1.99866	2.86029e-05	3.53928e-05	0.307296		NSYYAMDY		4.05392e-05	1.66315e-05	2.4375	1.94897	2.39909e-05	0.00010271	2.09802
YYSFAMDY		1.74728e-06	7.54255e-07	2.31656	1.99866	7.62743e-06	2.4775e-05	1.69962		DVSYAAFDY		3.43024e-05	1.41368e-05	2.42647	1.94015	1.99866e-06	0.000537716	8.07167
YYSQAFDY		1.74728e-06	7.54255e-07	2.31656	1.99866	1.52549e-05	1.76964e-05	0.214185		MYGYDYLDY		0.00982921	0.00414374	2.37206	1.89665	1.99866e-06	0.00780594	11.9313
YYYAFDY		1.74728e-06	7.54255e-07	2.31656	1.99866	2.28823e-05	4.60107e-05	1.00774		SGKSAFDY		0.000453208	0.000191262	2.36956	1.89465	3.99848e-06	0.00048334	6.91744
YYYSAVAY		1.74728e-06	7.54255e-07	2.31656	1.99866	7.62743e-06	3.53928e-06	-1.10774		GISFMYGAFDY		0.000652786	0.000276083	2.36446	1.89057	1.99866e-06	0.00159804	9.64305
YYYTYFDY		1.74728e-06	7.54255e-07	2.31656	1.99866	4.95783e-05	3.18536e-05	-0.638254		YMGWSYQYMDY		0.00211428	0.000895606	2.36072	1.88758	1.99866e-06	0.00178836	9.80539
AAHYYSVDY		8.73639e-07	3.77128e-07	2.31656	1.99866	9.53202e-07	3.53928e-06	1.8926		IQYANLYSYAFDY		1.5592e-05	6.6526e-06	2.34375	1.87401	1.99866e-06	6.04175e-06	1.59593
AAPLGHGADDY		8.73639e-07	3.77128e-07	2.31656	1.99866	9.53202e-07	3.53928e-06	1.8926		SMPYSSFDY		1.35131e-05	5.82102e-06	2.32143	1.85616	1.99866e-06	7.85427e-05	5.29637
AAWSYAFDY		8.73639e-07	3.77128e-07	2.31656	1.99866	9.53202e-07	1.06179e-05	3.47757		LYGYDYLDY		0.000866916	0.00038003	2.28118	1.82398	1.99866e-06	0.000728031	8.50882
AAYSKMKSYVDY		8.73639e-07	3.77128e-07	2.31656	1.99866	9.53202e-07	3.53928e-06	1.8926		GFGYFYWRYYYGAMGY		2.07894e-05	9.14732e-06	2.27273	1.81722	1.99866e-06	6.04175e-06	1.59593
AAYSQSHYYRAFDY		8.73639e-07	3.77128e-07	2.31656	1.99866	9.53202e-07	3.53928e-06	1.8926		VMYSYLYYGLAMAY		2.07894e-05	9.14732e-06	2.27273	1.81722	1.99866e-06	0.000175211	6.45392
AAYSSYGSFDY		8.73639e-07	3.77128e-07	2.31656	1.99866	9.53202e-07	3.53928e-06	1.8926		SNWGYLSYYYYMDY		2.80656e-05	1.24736e-05	2.25	1.79905	1.99866e-06	0.000401776	7.65121
AAYSSYRAMDY		8.73639e-07	3.77128e-07	2.31656	1.99866	9.53202e-07	3.53928e-06	1.8926		SAYSYYSAFDY		0.000103947	4.65682e-05	2.23214	1.78477	1.99866e-06	0.000126877	5.98825
AAYYIVGYYAFDY		8.73639e-07	3.77128e-07	2.31656	1.99866	9.53202e-07	3.53928e-06	1.8926		GEYYSAFDY		0.000241156	0.000108105	2.23077	1.78367	3.99848e-06	0.000244691	5.93537
AAYYSSSQYMSSSYYSAVDY		8.73639e-07	3.77128e-07	2.31656	1.99866	9.53202e-07	3.53928e-06	1.8926		GSSYPRKYAFDY		3.3263e-05	1.49683e-05	2.22222	1.77684	1.99866e-06	0.000117814	5.88133
AAYYYAFDY		8.73639e-07	3.77128e-07	2.31656	1.99866	5.72057e-06	7.07857e-06	0.307299		DLTYYSHTYYHYMYSSGAMDV		7.27627e-06	3.3263e-06	2.1875	1.74908	1.99866e-06	6.04175e-06	1.59593
ADFSHTAMDY		8.73639e-07	3.77128e-07	2.31656	1.99866	9.53202e-07	3.53928e-06	1.8926		DYYYYSFDY		7.27627e-06	3.3263e-06	2.1875	1.74908	7.99696e-06	2.4167e-05	1.59551
ADHSFYSYYRYVYGYLDY		8.73639e-07	3.77128e-07	2.31656	1.99866	9.53202e-07	3.53928e-06	1.8926		EFQWSSAFDY		7.27627e-06	3.3263e-06	2.1875	1.74908	1.99866e-06	3.62505e-05	4.1809
ADPSHYDGAFDY		8.73639e-07	3.77128e-07	2.31656	1.99866	9.53202e-07	3.53928e-06	1.8926		EMDYSSYYYYGAFDY		7.27627e-06	3.3263e-06	2.1875	1.74908	1.99866e-06	5.73966e-05	4.84386
ADPYGYGYLYYYSLAFDY		8.73639e-07	3.77128e-07	2.31656	1.99866	9.53202e-07	3.53928e-06	1.8926		STSSYLAFDY		7.27627e-06	3.3263e-06	2.1875	1.74908	1.99866e-06	7.2501e-05	5.1809
ADSATESFDY		8.73639e-07	3.77128e-07	2.31656	1.99866	9.53202e-07	3.53928e-06	1.8926		SYARYMDY		7.27627e-06	3.3263e-06	2.1875	1.74908	1.99866e-06	2.4167e-05	3.59593
ADSDVSAFDY		8.73639e-07	3.77128e-07	2.31656	1.99866	9.53202e-07	3.53928e-06	1.8926		AFSWSYYYMDY		0.000157999	7.31786e-05	2.15909	1.72636	1.99866e-06	0.000371568	7.53845
ADSESYYAFDY		8.73639e-07	3.77128e-07	2.31656	1.99866	9.53202e-07	3.53928e-06	1.8926		SAKYYAFDY		5.82102e-05	2.7442e-05	2.12121	1.69608	1.99866e-06	8.76054e-05	5.45391
ADSYAFDY		8.73639e-07	3.77128e-07	2.31656	1.99866	3.81372e-06	7.07857e-06	0.892259		FNSSSYSFDY		2.80656e-05	1.33052e-05	2.10937	1.68661	1.99866e-06	0.000407818	7.67275
ADSYGYWYSYYSFDY		8.73639e-07	3.77128e-07	2.31656	1.99866	9.53202e-07	3.53928e-06	1.8926		AYYAFDY		5.19734e-06	2.49472e-06	2.08333	1.66579	1.19954e-05	3.02087e-05	1.33248
ADVTSYSPQAVDV		8.73639e-07	3.77128e-07	2.31656	1.99866	9.53202e-07	3.53928e-06	1.8926		GDSYYYYSQYRSIEYGWYLDY		1.5592e-05	7.48417e-06	2.08333	1.66579	1.99866e-06	6.94801e-05	5.11949
ADYEDYYMDV		8.73639e-07	3.77128e-07	2.31656	1.99866	9.53202e-07	3.53928e-06	1.8926		SHYYTFDY		5.19734e-06	2.49472e-06	2.08333	1.66579	1.99866e-06	6.04175e-06	1.59593
ADYTVSRSSAFDY		8.73639e-07	3.77128e-07	2.31656	1.99866	9.53202e-07	3.53928e-06	1.8926		YNYYYYGWSSMYYYMDY		1.03947e-05	4.98945e-06	2.08333	1.66579	1.99866e-06	5.13549e-05	4.6834
ADYYYSMYMDY		8.73639e-07	3.77128e-07	2.31656	1.99866	9.53202e-07	3.53928e-06	1.8926		YSYYAMDY		5.19734e-06	2.49472e-06	2.08333	1.66579	0.000523801	0.000163127	-1.68302
AEESYYSFDY		8.73639e-07	3.77128e-07	2.31656	1.99866	9.53202e-07	3.53928e-06	1.8926		SYRYALDY		0.00115485	0.000562976	2.05133	1.6402	3.99848e-06	0.000936471	7.87164
AEFSGYFDV		8.73639e-07	3.77128e-07	2.31656	1.99866	9.53202e-07	3.53928e-06	1.8926		GFTYSYAFDY		2.70262e-05	1.33052e-05	2.03125	1.62414	1.59939e-05	2.4167e-05	0.595517
AEGYAFDY		8.73639e-07	3.77128e-07	2.31656	1.99866	9.53202e-07	3.53928e-06	1.8926		AQGYYAMDV		1.66315e-05	8.31575e-06	2	1.59916	1.99866e-06	0.000126877	5.98825
AELYSSSAYSYAFDV		8.73639e-07	3.77128e-07	2.31656	1.99866	9.53202e-07	7.07857e-06	2.8926		SYRYAMDY		3.43024e-05	1.74631e-05	1.96428	1.5706	1.99924e-05	9.06262e-06	-1.14145
AEMVYMKYYYYYYYMDY		8.73639e-07	3.77128e-07	2.31656	1.99866	9.53202e-07	7.07857e-06	2.8926		SFDVSYYYYTYAMDY		2.28683e-05	1.1642e-05	1.96428	1.5706	1.99866e-06	9.06262e-06	2.1809
AESSTYMDY		8.73639e-07	3.77128e-07	2.31656	1.99866	9.53202e-07	3.53928e-06	1.8926		SGNSAFDY		1.14341e-05	5.82102e-06	1.96428	1.5706	1.99866e-06	2.4167e-05	3.59593
AESYVSFDY		8.73639e-07	3.77128e-07	2.31656	1.99866	9.53202e-07	3.53928e-06	1.8926		SYWYAFDY		0.000135131	6.90207e-05	1.95783	1.56544	5.99772e-05	0.000338338	2.49598
AEYLDSGSYYYAMDV		8.73639e-07	3.77128e-07	2.31656	1.99866	9.53202e-07	3.53928e-06	1.8926		MFYRGYGAMDY		4.15787e-05	2.16209e-05	1.92308	1.53765	1.99866e-06	0.000163127	6.35082
AEYQYASYYVYIRSFDY		8.73639e-07	3.77128e-07	2.31656	1.99866	9.53202e-07	3.53928e-06	1.8926		GFGYFDWRYYYGAMDY		3.3263e-05	1.74631e-05	1.90476	1.52301	1.99866e-06	1.81252e-05	3.18089
AEYSRSMYYYRFYSYMDV		8.73639e-07	3.77128e-07	2.31656	1.99866	9.53202e-07	3.53928e-06	1.8926		AFSWYYRCYYFYAFDY		3.1184e-06	1.66315e-06	1.875	1.49921	1.99866e-06	3.02087e-06	0.595931
AEYSSSYIAFDY		8.73639e-07	3.77128e-07	2.31656	1.99866	9.53202e-07	3.53928e-06	1.8926		AWSYYSSAMDY		3.1184e-06	1.66315e-06	1.875	1.49921	1.99866e-06	1.20835e-05	2.59593
AEYTAFDY		8.73639e-07	3.77128e-07	2.31656	1.99866	9.53202e-07	3.53928e-06	1.8926		EMSYVYYIQAFDY		3.1184e-06	1.66315e-06	1.875	1.49921	1.99866e-06	6.04175e-06	1.59593
AEYVYYSMYFDY		8.73639e-07	3.77128e-07	2.31656	1.99866	9.53202e-07	3.53928e-06	1.8926		GFSYYYWSYSSYYSGSIDY		3.1184e-06	1.66315e-06	1.875	1.49921	1.99866e-06	3.02087e-06	0.595931
AEYYAVDY		8.73639e-07	3.77128e-07	2.31656	1.99866	3.81372e-06	7.07857e-06	0.892259		GMGSYYSYSYYISGSMDY		3.1184e-06	1.66315e-06	1.875	1.49921	1.99866e-06	5.13549e-05	4.6834
AEYYSSGNAHSQSYYVDY		8.73639e-07	3.77128e-07	2.31656	1.99866	9.53202e-07	3.53928e-06	1.8926		GTSWVGVDY		2.18288e-05	1.1642e-05	1.875	1.49921	1.99866e-06	0.000120835	5.91786
AFFAGYFSSDYKSYFDY		8.73639e-07	3.77128e-07	2.31656	1.99866	9.53202e-07	3.53928e-06	1.8926		IMSYSWMSGYHMYVYSYAMDV		3.1184e-06	1.66315e-06	1.875	1.49921	1.99866e-06	9.06262e-06	2.1809
AFGQYLQSYYYYMAV		8.73639e-07	3.77128e-07	2.31656	1.99866	9.53202e-07	3.53928e-06	1.8926		KRMYAFDY		3.1184e-06	1.66315e-06	1.875	1.49921	1.99866e-06	3.32296e-05	4.05536
AFPQSAMDY		8.73639e-07	3.77128e-07	2.31656	1.99866	9.53202e-07	3.53928e-06	1.8926		NFSMYYYNYYYSSYSGYYFDV		1.24736e-05	6.6526e-06	1.875	1.49921	1.99866e-06	2.11461e-05	3.40329
AFQNWSHYYYMQQSYGMDY		8.73639e-07	3.77128e-07	2.31656	1.99866	9.53202e-07	3.53928e-06	1.8926		SLSGYQYAFDY		3.1184e-06	1.66315e-06	1.875	1.49921	1.99866e-06	2.4167e-05	3.59593
AFSNSSATNYYLYSVDY		8.73639e-07	3.77128e-07	2.31656	1.99866	9.53202e-07	3.53928e-06	1.8926		SPYYSVDY		3.1184e-06	1.66315e-06	1.875	1.49921	1.99866e-06	6.04175e-06	1.59593
AFSQSSYTYAMDY		8.73639e-07	3.77128e-07	2.31656	1.99866	9.53202e-07	3.53928e-06	1.8926		SSSFVAFDY		3.1184e-06	1.66315e-06	1.875	1.49921	1.99866e-06	3.02087e-06	0.595931
AFSVAFDY		8.73639e-07	3.77128e-07	2.31656	1.99866	3.81372e-06	3.53928e-06	-0.107741		SVTNSSSITPSYAVYYLDY		6.23681e-06	3.3263e-06	1.875	1.49921	1.99866e-06	3.02087e-05	3.91786
AFSYAMYMDY		8.73639e-07	3.77128e-07	2.31656	1.99866	9.53202e-07	3.53928e-06	1.8926		YQYYAFDY		6.23681e-06	3.3263e-06	1.875	1.49921	8.39681e-05	1.20835e-05	-2.7968
AFSYSYYSMDY		8.73639e-07	3.77128e-07	2.31656	1.99866	9.53202e-07	3.53928e-06	1.8926		GSGYYFDY		1.87104e-05	9.97889e-06	1.875	1.49921	1.99866e-06	0.000105731	5.72522
AFTGSAFDY		8.73639e-07	3.77128e-07	2.31656	1.99866	9.53202e-07	3.53928e-06	1.8926		SFYYYMSGYYGYSYSMDY		1.5592e-05	8.31575e-06	1.875	1.49921	1.99866e-06	9.06262e-06	2.1809
AFYDMTESFSYYYYAMDY		8.73639e-07	3.77128e-07	2.31656	1.99866	9.53202e-07	3.53928e-06	1.8926		SDSYYYVYFDY		0.000355498	0.000192925	1.84267	1.47336	1.99866e-06	0.00034438	7.42882
AFYSGYAFDV		8.73639e-07	3.77128e-07	2.31656	1.99866	9.53202e-07	3.53928e-06	1.8926		FSSTAMDY		1.35131e-05	7.48417e-06	1.80555	1.44368	1.99866e-06	0.000299067	7.22529
AFYSSYALDY		8.73639e-07	3.77128e-07	2.31656	1.99866	9.53202e-07	3.53928e-06	1.8926		AYSYYYYRCYYYAMDV		1.03947e-05	5.82102e-06	1.78571	1.42782	1.99866e-06	3.02087e-06	0.595931
AFYYTALDY		8.73639e-07	3.77128e-07	2.31656	1.99866	9.53202e-07	3.53928e-06	1.8926		GFGCFYWRYYYGAMDY		1.76709e-05	9.97889e-06	1.77083	1.41592	1.99866e-06	3.02087e-06	0.595931
AFYYYAFDY		8.73639e-07	3.77128e-07	2.31656	1.99866	1.14411e-05	3.53928e-06	-1.6927		GYYYGALDY		2.49472e-05	1.41368e-05	1.7647	1.41102	1.99866e-06	4.22922e-05	4.40329
AFYYYGYYMDY		8.73639e-07	3.77128e-07	2.31656	1.99866	9.53202e-07	3.53928e-06	1.8926		SIDVYYYYYTYAMDY		3.74208e-05	2.16209e-05	1.73077	1.38389	1.99866e-06	2.4167e-05	3.59593
AGAYAFDY		8.73639e-07	3.77128e-07	2.31656	1.99866	9.53202e-07	3.53928e-06	1.8926		VAYSHVAVDY		0.000796232	0.000463187	1.71903	1.3745	1.99866e-06	0.000407818	7.67275
AGEWMNSFDY		8.73639e-07	3.77128e-07	2.31656	1.99866	9.53202e-07	3.53928e-06	1.8926		LNYMYMYTFDY		0.000906416	0.000528881	1.71384	1.37035	1.99866e-06	0.000936471	8.87206
AGGYYMDY		8.73639e-07	3.77128e-07	2.31656	1.99866	9.53202e-07	3.53928e-06	1.8926		YYSYAFAY		2.91051e-05	1.74631e-05	1.66667	1.33263	3.19878e-05	6.04175e-05	0.917445
AGPHTSHAFDY		8.73639e-07	3.77128e-07	2.31656	1.99866	9.53202e-07	7.07857e-06	2.8926		ATSYTYFDV		8.31574e-06	4.98945e-06	1.66667	1.33263	1.99866e-06	0.000145002	6.1809
AGPYTYYAFDY		8.73639e-07	3.77128e-07	2.31656	1.99866	9.53202e-07	1.06179e-05	3.47757		DLHYSWAMDY		4.15787e-06	2.49472e-06	1.66667	1.33263	1.99866e-06	1.20835e-05	2.59593
AGRRYYVDV		8.73639e-07	3.77128e-07	2.31656	1.99866	9.53202e-07	3.53928e-06	1.8926		DTYWLYSYAFDY		4.15787e-06	2.49472e-06	1.66667	1.33263	1.99866e-06	3.02087e-06	0.595931
AGSDYAFDY		8.73639e-07	3.77128e-07	2.31656	1.99866	1.90686e-06	3.53928e-06	0.892259		GMWYYYMPMNRYYAALDY		8.31574e-06	4.98945e-06	1.66667	1.33263	1.99866e-06	2.71879e-05	3.76586
AGSSTMDY		8.73639e-07	3.77128e-07	2.31656	1.99866	9.53202e-07	3.53928e-06	1.8926		GSYYYAFDY		4.15787e-06	2.49472e-06	1.66667	1.33263	0.000115956	2.4167e-05	-2.26247
AGSYYAFDY		8.73639e-07	3.77128e-07	2.31656	1.99866	5.72057e-06	3.53928e-06	-0.692701		RYGYALDY		2.07894e-05	1.24736e-05	1.66667	1.33263	1.99866e-06	5.13549e-05	4.6834
AGSYYIITYIFYYAMDY		8.73639e-07	3.77128e-07	2.31656	1.99866	9.53202e-07	3.53928e-06	1.8926		SFDVYYYYYTYGMDY		4.15787e-06	2.49472e-06	1.66667	1.33263	1.99866e-06	6.04175e-06	1.59593
AGVYSVDY		8.73639e-07	3.77128e-07	2.31656	1.99866	9.53202e-07	3.53928e-06	1.8926		SMSYYHYGYYGGSLYDYAMDY		1.24736e-05	7.48417e-06	1.66667	1.33263	1.99866e-06	2.71879e-05	3.76586
AGYARAMDY		8.73639e-07	3.77128e-07	2.31656	1.99866	9.53202e-07	3.53928e-06	1.8926		SSGFALDV		4.15787e-06	2.49472e-06	1.66667	1.33263	1.99866e-06	9.06262e-06	2.1809
AGYSFAFDY		8.73639e-07	3.77128e-07	2.31656	1.99866	9.53202e-07	1.06179e-05	3.47757		YSYEYYSFDY		4.15787e-06	2.49472e-06	1.66667	1.33263	1.99866e-06	3.02087e-06	0.595931
AGYWYYYFDY		8.73639e-07	3.77128e-07	2.31656	1.99866	9.53202e-07	7.07857e-06	2.8926		YYYYYFDY		4.15787e-06	2.49472e-06	1.66667	1.33263	0.000443831	0.000178232	-1.31625
AGYYAFDY		8.73639e-07	3.77128e-07	2.31656	1.99866	7.62743e-06	3.53928e-06	-1.10774		SYNIYMDY		0.000104986	6.31997e-05	1.66118	1.32825	1.99866e-06	0.000105731	5.72522
AGYYSAVDY		8.73639e-07	3.77128e-07	2.31656	1.99866	9.53202e-07	3.53928e-06	1.8926		ELSYHYAMAY		4.26182e-05	2.57788e-05	1.65322	1.32188	1.99866e-06	4.53131e-05	4.50282
AHAYYSGYSYTYYFAFDY		8.73639e-07	3.77128e-07	2.31656	1.99866	9.53202e-07	3.53928e-06	1.8926		SYKIYMDY		0.00452792	0.00274253	1.651	1.3201	1.99866e-06	0.00416579	11.0253
AHFWEAMDY		8.73639e-07	3.77128e-07	2.31656	1.99866	9.53202e-07	3.53928e-06	1.8926		GFDVYYYYYTYAMDY		3.53419e-05	2.16209e-05	1.63461	1.307	1.99866e-06	9.06262e-06	2.1809
AHGYSYAVDV		8.73639e-07	3.77128e-07	2.31656	1.99866	9.53202e-07	3.53928e-06	1.8926		SFEVYYYYYTYAMDY		4.6776e-05	2.91051e-05	1.60714	1.28504	1.99866e-06	9.06262e-06	2.1809
AHLSYYMDY		8.73639e-07	3.77128e-07	2.31656	1.99866	9.53202e-07	3.53928e-06	1.8926		GFGYFYWKYYYGAMDY		9.35521e-06	5.82102e-06	1.60714	1.28504	1.99866e-06	6.04175e-06	1.59593
AHPWPSYAMDY		8.73639e-07	3.77128e-07	2.31656	1.99866	9.53202e-07	7.07857e-06	2.8926		GFYYYYYTYQGPALDV		4.78155e-05	2.99367e-05	1.59722	1.2771	1.99866e-06	0.000117814	5.88133
AHQQGTVAY		8.73639e-07	3.77128e-07	2.31656	1.99866	9.53202e-07	3.53928e-06	1.8926		PYYSSAFDY		2.49472e-05	1.57999e-05	1.57895	1.26249	3.99848e-06	2.11461e-05	2.40287
AHSRSMYIYSMDY		8.73639e-07	3.77128e-07	2.31656	1.99866	9.53202e-07	3.53928e-06	1.8926		EFSYAYSYAGSAFDY		5.19734e-06	3.3263e-06	1.5625	1.24934	1.99866e-06	5.43757e-05	4.76586
AHSTYYSVDY		8.73639e-07	3.77128e-07	2.31656	1.99866	9.53202e-07	3.53928e-06	1.8926		GYFYDSAMDY		5.19734e-06	3.3263e-06	1.5625	1.24934	1.99866e-06	7.2501e-05	5.1809
AHSYRSYAFDV		8.73639e-07	3.77128e-07	2.31656	1.99866	9.53202e-07	3.53928e-06	1.8926		GYTYYVYSDWSTYYDAMDY		5.19734e-06	3.3263e-06	1.5625	1.24934	1.99866e-06	1.51044e-05	2.91786
AHSYYFDY		8.73639e-07	3.77128e-07	2.31656	1.99866	9.53202e-07	3.53928e-06	1.8926		SPYYAFDY		3.63814e-05	2.32841e-05	1.5625	1.24934	3.19878e-05	5.43757e-05	0.76544
AHTSVSAFDY		8.73639e-07	3.77128e-07	2.31656	1.99866	9.53202e-07	7.07857e-06	2.8926		SVDVYDYYYTYAMDY		5.19734e-06	3.3263e-06	1.5625	1.24934	1.99866e-06	3.02087e-06	0.595931
AHWYSAFDY		8.73639e-07	3.77128e-07	2.31656	1.99866	9.53202e-07	7.07857e-06	2.8926		GWYSPSSYGYYYAFDY		3.74208e-05	2.41157e-05	1.55172	1.24073	1.99866e-06	0.000126877	5.98825
AHYGEYLAFDY		8.73639e-07	3.77128e-07	2.31656	1.99866	9.53202e-07	3.53928e-06	1.8926		ADSGWSYMDY		0.000570668	0.000369219	1.54561	1.23583	1.99866e-06	0.000299067	7.22529
AHYSSAIYYYYSYYGYMDV		8.73639e-07	3.77128e-07	2.31656	1.99866	7.62743e-06	1.06179e-05	0.477223		GFGYSYWRYYYGAMDY		2.18288e-05	1.41368e-05	1.54412	1.23464	1.99866e-06	1.20835e-05	2.59593
AHYVQYSKKATMYYYALDY		8.73639e-07	3.77128e-07	2.31656	1.99866	9.53202e-07	3.53928e-06	1.8926		ALNYYWQSLYGGWYWYSYALDY		3.84603e-05	2.49472e-05	1.54167	1.23268	1.99866e-06	3.32296e-05	4.05536
AHYWSYSYMDV		8.73639e-07	3.77128e-07	2.31656	1.99866	9.53202e-07	3.53928e-06	1.8926		AYSPYSGFDY		1.66315e-05	1.08105e-05	1.53846	1.23012	1.99866e-06	1.51044e-05	2.91786
AHYYYAFDV		8.73639e-07	3.77128e-07	2.31656	1.99866	9.53202e-07	3.53928e-06	1.8926		AFSWYYRVYYFYAFDY		3.94998e-05	2.57788e-05	1.53226	1.22516	1.99866e-06	2.71879e-05	3.76586
AHYYYDAFDY		8.73639e-07	3.77128e-07	2.31656	1.99866	9.53202e-07	7.07857e-06	2.8926		GFGYFYWRYCYGAMDY		1.14341e-05	7.48417e-06	1.52778	1.22158	1.99866e-06	6.04175e-06	1.59593
AIALYYGMDY		8.73639e-07	3.77128e-07	2.31656	1.99866	9.53202e-07	3.53928e-06	1.8926		GFGYFYWRYYYGAMYY		1.14341e-05	7.48417e-06	1.52778	1.22158	1.99866e-06	9.06262e-06	2.1809
AISHHAFDY		8.73639e-07	3.77128e-07	2.31656	1.99866	9.53202e-07	3.53928e-06	1.8926		SFDVYYYYYTYARDY		1.14341e-05	7.48417e-06	1.52778	1.22158	1.99866e-06	3.02087e-06	0.595931
AISPMSGGVDY		8.73639e-07	3.77128e-07	2.31656	1.99866	9.53202e-07	3.53928e-06	1.8926		SFSYWYYTHHYSYALDY		2.91051e-05	1.91262e-05	1.52174	1.21675	1.99866e-06	2.4167e-05	3.59593
AISWLYAFDY		8.73639e-07	3.77128e-07	2.31656	1.99866	9.53202e-07	7.07857e-06	2.8926		GFYYYYYSYYYGAMDY		1.76709e-05	1.1642e-05	1.51786	1.21365	1.99866e-06	3.62505e-05	4.1809
AISYAFDY		8.73639e-07	3.77128e-07	2.31656	1.99866	5.72057e-06	3.53928e-06	-0.692701		SYSYALDY		1.76709e-05	1.1642e-05	1.51786	1.21365	9.9962e-05	0.000105731	0.0809468
AISYSSSYFYSYYYMDY		8.73639e-07	3.77128e-07	2.31656	1.99866	9.53202e-07	7.07857e-06	2.8926		ADSYASYAMDY		6.23681e-06	4.15787e-06	1.5	1.19937	1.99866e-06	1.81252e-05	3.18089
AISYYSYYVDY		8.73639e-07	3.77128e-07	2.31656	1.99866	1.90686e-06	3.53928e-06	0.892259		AKYAYYWPSGYADYYMDY		6.23681e-06	4.15787e-06	1.5	1.19937	1.99866e-06	3.02087e-06	0.595931
AIWMESMALDY		8.73639e-07	3.77128e-07	2.31656	1.99866	9.53202e-07	3.53928e-06	1.8926		FPYYDYYSVAV		1.24736e-05	8.31575e-06	1.5	1.19937	1.99866e-06	1.81252e-05	3.18089
AIWSYAAMDY		8.73639e-07	3.77128e-07	2.31656	1.99866	9.53202e-07	3.53928e-06	1.8926		GPSYWDAMDY		6.23681e-06	4.15787e-06	1.5	1.19937	1.99866e-06	6.04175e-06	1.59593
AIYDYYLAFAY		8.73639e-07	3.77128e-07	2.31656	1.99866	9.53202e-07	7.07857e-06	2.8926		SFYFSLDY		6.23681e-06	4.15787e-06	1.5	1.19937	1.99866e-06	9.6668e-05	5.59593
AIYGSSYSYTYYFDY		8.73639e-07	3.77128e-07	2.31656	1.99866	9.53202e-07	3.53928e-06	1.8926		SWRTYIYRYSKYYYYMDY		6.23681e-06	4.15787e-06	1.5	1.19937	1.99866e-06	9.06262e-05	5.50282
AIYRSYMDY		8.73639e-07	3.77128e-07	2.31656	1.99866	9.53202e-07	1.06179e-05	3.47757		ALSYYYMTRGYYGYAFDY		3.74208e-05	2.49472e-05	1.5	1.19937	1.99866e-06	6.64592e-05	5.05536
AIYSQAYVEAFDY		8.73639e-07	3.77128e-07	2.31656	1.99866	9.53202e-07	3.53928e-06	1.8926		SFDVYYYYYTHAMDY		6.54865e-05	4.40735e-05	1.48585	1.18805	1.99866e-06	2.4167e-05	3.59593
AIYVADSYEGYGYYALDY		8.73639e-07	3.77128e-07	2.31656	1.99866	9.53202e-07	3.53928e-06	1.8926		GGYAHYSTMDY		0.000108105	7.40101e-05	1.46067	1.16792	1.99866e-06	0.000652509	8.35082
AIYYIKYYFDY		8.73639e-07	3.77128e-07	2.31656	1.99866	9.53202e-07	3.53928e-06	1.8926		GYYYGAMDY		0.000144486	9.89574e-05	1.46008	1.16745	7.99696e-06	0.000356463	5.47816
AKEVYSVDY		8.73639e-07	3.77128e-07	2.31656	1.99866	9.53202e-07	3.53928e-06	1.8926		GFGYCYWRYYYGAMDY		7.27627e-06	4.98945e-06	1.45833	1.16605	1.99866e-06	6.04175e-06	1.59593
AKMFQAFDY		8.73639e-07	3.77128e-07	2.31656	1.99866	9.53202e-07	3.53928e-06	1.8926		SFDVYYSYYTYAMDY		7.27627e-06	4.98945e-06	1.45833	1.16605	1.99866e-06	6.04175e-06	1.59593
AKMSYYIAAFDY		8.73639e-07	3.77128e-07	2.31656	1.99866	9.53202e-07	3.53928e-06	1.8926		SFDVYYYYYTYAFDY		2.39078e-05	1.66315e-05	1.4375	1.14939	1.99866e-06	3.02087e-06	0.595931
AKPLSYLPSYYSYDYAFDV		8.73639e-07	3.77128e-07	2.31656	1.99866	9.53202e-07	1.06179e-05	3.47757		NGYWRYGLDY		6.65259e-05	4.65682e-05	1.42857	1.14225	1.99866e-06	0.000129898	6.0222
AKSGYMDY		8.73639e-07	3.77128e-07	2.31656	1.99866	1.90686e-06	3.53928e-06	0.892259		SFDVNYYYYTYAMDY		8.31574e-06	5.82102e-06	1.42857	1.14225	1.99866e-06	3.02087e-06	0.595931
AKSQAFDY		8.73639e-07	3.77128e-07	2.31656	1.99866	9.53202e-07	1.06179e-05	3.47757		SFDVYSYYYTYAMDY		1.66315e-05	1.1642e-05	1.42857	1.14225	1.99866e-06	3.02087e-06	0.595931
AKSSYWAFDY		8.73639e-07	3.77128e-07	2.31656	1.99866	9.53202e-07	3.53928e-06	1.8926		SYKIYIDY		8.31574e-06	5.82102e-06	1.42857	1.14225	1.99866e-06	9.06262e-06	2.1809
AKSYIGYFDY		8.73639e-07	3.77128e-07	2.31656	1.99866	9.53202e-07	3.53928e-06	1.8926		SFDVYDYYYTYAMDY		0.000146565	0.000103115	1.42137	1.1365	1.99866e-06	7.2501e-05	5.1809
AKSYSHSYYVDY		8.73639e-07	3.77128e-07	2.31656	1.99866	9.53202e-07	3.53928e-06	1.8926		KSASYGSFDY		9.45915e-05	6.73575e-05	1.40432	1.12286	1.99866e-06	0.000111772	5.80538
AKSYSYGYYWYYYYDAFDY		8.73639e-07	3.77128e-07	2.31656	1.99866	9.53202e-07	1.06179e-05	3.47757		SFAYSYKGYYYYYAMDY		3.84603e-05	2.7442e-05	1.40151	1.12062	1.99866e-06	0.000114793	5.84386
AKSYYSGYVRHYYIAMDY		8.73639e-07	3.77128e-07	2.31656	1.99866	9.53202e-07	3.53928e-06	1.8926		ESTSAFDY		3.1184e-05	2.24525e-05	1.38889	1.11053	1.99866e-06	3.02087e-05	3.91786
AKYAYGSSLYYYTMSFDY		8.73639e-07	3.77128e-07	2.31656	1.99866	9.53202e-07	3.53928e-06	1.8926		AHMYYSMAYQALSYYAMDY		1.14341e-05	8.31575e-06	1.375	1.09942	1.99866e-06	6.34384e-05	4.98825
AKYAYSLDY		8.73639e-07	3.77128e-07	2.31656	1.99866	9.53202e-07	3.53928e-06	1.8926		SFDVYCYYYTYAMDY		5.92496e-05	4.32419e-05	1.37019	1.09558	1.99866e-06	3.62505e-05	4.1809
AKYSVAVAV		8.73639e-07	3.77128e-07	2.31656	1.99866	9.53202e-07	3.53928e-06	1.8926		GNSWSSLSYYIAIAFDY		2.39078e-05	1.74631e-05	1.36905	1.09466	1.99866e-06	1.20835e-05	2.59593
AKYSYSYSYGWYAMDY		8.73639e-07	3.77128e-07	2.31656	1.99866	9.53202e-07	3.53928e-06	1.8926		LISYWYSYYNYAFDY		7.17233e-05	5.23892e-05	1.36905	1.09466	1.99866e-06	0.000175211	6.45392
AKYYMSFSYKAVDY		8.73639e-07	3.77128e-07	2.31656	1.99866	9.53202e-07	3.53928e-06	1.8926		GWYTEAMDY		1.24736e-05	9.14732e-06	1.36364	1.09033	1.99866e-06	9.06262e-06	2.1809
ALDSESSTYAFDY		8.73639e-07	3.77128e-07	2.31656	1.99866	9.53202e-07	3.53928e-06	1.8926		DFITSPMSFDY		1.35131e-05	9.97889e-06	1.35417	1.08276	1.99866e-06	9.06262e-06	2.1809
ALGNAMDY		8.73639e-07	3.77128e-07	2.31656	1.99866	9.53202e-07	3.53928e-06	1.8926		DYYYSALDY		2.80656e-05	2.07894e-05	1.35	1.07943	1.99866e-06	2.11461e-05	3.40329
ALGQYYVDY		8.73639e-07	3.77128e-07	2.31656	1.99866	9.53202e-07	3.53928e-06	1.8926		HHYSYYSAFDY		2.80656e-05	2.07894e-05	1.35	1.07943	1.99866e-06	3.32296e-05	4.05536
ALKYYWQSLYGGWYWYSCALDY		8.73639e-07	3.77128e-07	2.31656	1.99866	9.53202e-07	3.53928e-06	1.8926		SLSLEYAFDY		1.5592e-05	1.1642e-05	1.33928	1.07086	1.99866e-06	6.64592e-05	5.05536
ALLWSSSDFYFYSGAFDY		8.73639e-07	3.77128e-07	2.31656	1.99866	9.53202e-07	3.53928e-06	1.8926		PMYPWMISYAMDY		1.66315e-05	1.24736e-05	1.33333	1.0661	1.99866e-06	4.8334e-05	4.59593
ALQVYSDFAFDY		8.73639e-07	3.77128e-07	2.31656	1.99866	9.53202e-07	3.53928e-06	1.8926		GLGYFYWRYYYGAMDY		9.04337e-05	6.81891e-05	1.32622	1.06042	1.99866e-06	6.34384e-05	4.98825
ALSSSASAMAY		8.73639e-07	3.77128e-07	2.31656	1.99866	9.53202e-07	3.53928e-06	1.8926		GFGYFYWRFYYGAMDY		1.97499e-05	1.49683e-05	1.31944	1.055	1.99866e-06	1.20835e-05	2.59593
ALSSSYYFYFDY		8.73639e-07	3.77128e-07	2.31656	1.99866	9.53202e-07	3.53928e-06	1.8926		SFDVYYYYYTFAMDY		4.6776e-05	3.57577e-05	1.30814	1.04596	1.99866e-06	9.06262e-06	2.1809
ALSSYAAFDY		8.73639e-07	3.77128e-07	2.31656	1.99866	9.53202e-07	3.53928e-06	1.8926		GHGYHGWWYAFDY		0.000120578	9.47995e-05	1.27193	1.01701	1.99866e-06	0.000129898	6.0222
ALSYDLFYYAFDY		8.73639e-07	3.77128e-07	2.31656	1.99866	9.53202e-07	3.53928e-06	1.8926		SVDVYYYYYTYAMDY		0.000310801	0.000246978	1.25842	1.0062	1.99866e-06	0.000205419	6.68339
ALSYKYVMAMDY		8.73639e-07	3.77128e-07	2.31656	1.99866	9.53202e-07	1.06179e-05	3.47757		GPYSSYQYYAFDY		2.59867e-05	2.07894e-05	1.25	0.999473	1.99866e-06	4.8334e-05	4.59593
ALSYMHSRGAFDV		8.73639e-07	3.77128e-07	2.31656	1.99866	9.53202e-07	3.53928e-06	1.8926		SVYPYTSSYYSSSMDY		1.97499e-05	1.57999e-05	1.25	0.999473	1.99866e-06	0.00041386	7.69397
ALSYYSWIGPQDAYYLDV		8.73639e-07	3.77128e-07	2.31656	1.99866	9.53202e-07	3.53928e-06	1.8926		ADYSDIALDY		3.1184e-06	2.49472e-06	1.25	0.999473	1.99866e-06	1.51044e-05	2.91786
ALYSGSSMDY		8.73639e-07	3.77128e-07	2.31656	1.99866	3.81372e-06	3.53928e-06	-0.107741		AFNYGDAMDY		2.07894e-06	1.66315e-06	1.25	0.999473	1.99866e-06	3.02087e-06	0.595931
ALYSSYMDY		8.73639e-07	3.77128e-07	2.31656	1.99866	1.90686e-06	1.06179e-05	2.47722		AFSWYYRGYYSYAFDY		1.03947e-06	8.31575e-07	1.25	0.999473	1.99866e-06	3.02087e-06	0.595931
ALYSYALSYGYHYYYYAFDY		8.73639e-07	3.77128e-07	2.31656	1.99866	9.53202e-07	3.53928e-06	1.8926		AFSWYYRGYYYAMDV		2.07894e-06	1.66315e-06	1.25	0.999473	1.99866e-06	3.02087e-06	0.595931
ALYTSVHYMFTYYAFDY		8.73639e-07	3.77128e-07	2.31656	1.99866	9.53202e-07	3.53928e-06	1.8926		AFSYYYYYSMYYYAVDY		1.03947e-06	8.31575e-07	1.25	0.999473	1.99866e-06	3.02087e-06	0.595931
ALYYFYWRDYYYAFDV		8.73639e-07	3.77128e-07	2.31656	1.99866	9.53202e-07	7.07857e-06	2.8926		AGYSYYFDY		1.03947e-06	8.31575e-07	1.25	0.999473	1.99866e-06	2.71879e-05	3.76586
ALYYSYAFDY		8.73639e-07	3.77128e-07	2.31656	1.99866	1.90686e-06	3.53928e-06	0.892259		ALSYDLFYYAFDY		1.03947e-06	8.31575e-07	1.25	0.999473	1.99866e-06	6.04175e-06	1.59593
ALYYYFDY		8.73639e-07	3.77128e-07	2.31656	1.99866	9.53202e-07	3.53928e-06	1.8926		ASYYYAFDY		1.03947e-06	8.31575e-07	1.25	0.999473	6.39757e-05	1.81252e-05	-1.81953
AMAVIYWYFDY		8.73639e-07	3.77128e-07	2.31656	1.99866	9.53202e-07	3.53928e-06	1.8926		AVASSHQYAFDY		1.03947e-06	8.31575e-07	1.25	0.999473	1.99866e-06	2.11461e-05	3.40329
AMAYGYAMDV		8.73639e-07	3.77128e-07	2.31656	1.99866	9.53202e-07	3.53928e-06	1.8926		DFPVYSSYYYYYMDY		3.1184e-06	2.49472e-06	1.25	0.999473	1.99866e-06	9.06262e-06	2.1809
AMGWYYAMAV		8.73639e-07	3.77128e-07	2.31656	1.99866	9.53202e-07	3.53928e-06	1.8926		DNSYGQYMDY		1.03947e-06	8.31575e-07	1.25	0.999473	1.99866e-06	1.20835e-05	2.59593
AMKAYYFDY		8.73639e-07	3.77128e-07	2.31656	1.99866	9.53202e-07	3.53928e-06	1.8926		EFYVYSQYYAQSYYYMDY		6.02891e-05	4.82313e-05	1.25	0.999473	1.99866e-06	9.96888e-05	5.64033
AMPYYAWFAIYGAFDY		8.73639e-07	3.77128e-07	2.31656	1.99866	9.53202e-07	3.53928e-06	1.8926		EHAWSMYFYY		9.35521e-06	7.48417e-06	1.25	0.999473	1.99866e-06	6.04175e-06	1.59593
AMSSSSSFYYYYMYAMDY		8.73639e-07	3.77128e-07	2.31656	1.99866	9.53202e-07	7.07857e-06	2.8926		EHAWSMYLDY		1.03947e-06	8.31575e-07	1.25	0.999473	1.99866e-06	3.02087e-06	0.595931
AMSSYVMYYYAGYRAMDY		8.73639e-07	3.77128e-07	2.31656	1.99866	9.53202e-07	3.53928e-06	1.8926		EPSYYYYYAMDY		1.03947e-06	8.31575e-07	1.25	0.999473	1.99866e-06	1.51044e-05	2.91786
AMSYAFDY		8.73639e-07	3.77128e-07	2.31656	1.99866	3.81372e-06	7.07857e-06	0.892259		ESYYGLDY		1.03947e-06	8.31575e-07	1.25	0.999473	1.99866e-06	3.62505e-05	4.1809
AMSYIYYGSFDY		8.73639e-07	3.77128e-07	2.31656	1.99866	9.53202e-07	3.53928e-06	1.8926		FYAYYALDY		2.07894e-06	1.66315e-06	1.25	0.999473	1.99866e-06	6.04175e-06	1.59593
AMYFSSSYSYFDY		8.73639e-07	3.77128e-07	2.31656	1.99866	9.53202e-07	7.07857e-06	2.8926		GERHSYAFDV		3.1184e-06	2.49472e-06	1.25	0.999473	1.99866e-06	1.81252e-05	3.18089
AMYLYGQSTKYAHSYAFDY		8.73639e-07	3.77128e-07	2.31656	1.99866	9.53202e-07	3.53928e-06	1.8926		GFAYFYWRYYYGAMDY		2.49472e-05	1.99578e-05	1.25	0.999473	1.99866e-06	1.20835e-05	2.59593
AMYSGYAMDY		8.73639e-07	3.77128e-07	2.31656	1.99866	9.53202e-07	7.07857e-06	2.8926		GFDVYYVLHSYYYYAMDV		1.03947e-06	8.31575e-07	1.25	0.999473	1.99866e-06	3.02087e-06	0.595931
AMYSLYGAFDY		8.73639e-07	3.77128e-07	2.31656	1.99866	9.53202e-07	3.53928e-06	1.8926		GFGYFYWRYYYGARDY		6.23681e-06	4.98945e-06	1.25	0.999473	1.99866e-06	3.02087e-06	0.595931
AMYYAHDWAVDY		8.73639e-07	3.77128e-07	2.31656	1.99866	9.53202e-07	7.07857e-06	2.8926		GFGYFYWTYYYGAMDY		3.1184e-06	2.49472e-06	1.25	0.999473	1.99866e-06	3.02087e-06	0.595931
AMYYALDY		8.73639e-07	3.77128e-07	2.31656	1.99866	9.53202e-07	3.53928e-06	1.8926		GFGYIYWRYYYGAMDY		1.03947e-06	8.31575e-07	1.25	0.999473	1.99866e-06	6.04175e-06	1.59593
AMYYSYGAAMDY		8.73639e-07	3.77128e-07	2.31656	1.99866	9.53202e-07	3.53928e-06	1.8926		GFLVYIYSRAAYAYEEYMDY		1.03947e-06	8.31575e-07	1.25	0.999473	1.99866e-06	6.04175e-06	1.59593
AMYYYALDY		8.73639e-07	3.77128e-07	2.31656	1.99866	1.90686e-06	3.53928e-06	0.892259		GFSYFYWRYYYGAMDY		8.31574e-06	6.6526e-06	1.25	0.999473	1.99866e-06	6.04175e-06	1.59593
ANGYHWSEYAFDY		8.73639e-07	3.77128e-07	2.31656	1.99866	9.53202e-07	3.53928e-06	1.8926		GFSYSYAFDY		1.03947e-06	8.31575e-07	1.25	0.999473	1.99866e-06	6.04175e-06	1.59593
ANHSYMSSVAYSMDV		8.73639e-07	3.77128e-07	2.31656	1.99866	9.53202e-07	7.07857e-06	2.8926		GFSYYYAYYTYYYAMDY		2.07894e-06	1.66315e-06	1.25	0.999473	1.99866e-06	3.02087e-06	0.595931
ANMDYSYGDAMDY		8.73639e-07	3.77128e-07	2.31656	1.99866	9.53202e-07	3.53928e-06	1.8926		GFSYYYWTDSSYYSGSMDY		2.07894e-06	1.66315e-06	1.25	0.999473	1.99866e-06	3.02087e-06	0.595931
ANSSSYYFDY		8.73639e-07	3.77128e-07	2.31656	1.99866	9.53202e-07	3.53928e-06	1.8926		GFSYYYWTYSAYYSGSMDY		1.03947e-06	8.31575e-07	1.25	0.999473	1.99866e-06	3.02087e-06	0.595931
ANYASDSSYYSDYYAFDY		8.73639e-07	3.77128e-07	2.31656	1.99866	9.53202e-07	3.53928e-06	1.8926		GFWFYSYYYSYLGYSFDY		1.03947e-06	8.31575e-07	1.25	0.999473	1.99866e-06	3.02087e-06	0.595931
ANYGTWYVSGALAY		8.73639e-07	3.77128e-07	2.31656	1.99866	9.53202e-07	3.53928e-06	1.8926		GFYNYYYDWPESAYGSAMDY		1.35131e-05	1.08105e-05	1.25	0.999473	1.99866e-06	6.64592e-05	5.05536
ANYGYNTAYAMDY		8.73639e-07	3.77128e-07	2.31656	1.99866	9.53202e-07	3.53928e-06	1.8926		GGIYYYMDY		1.03947e-06	8.31575e-07	1.25	0.999473	1.99866e-06	3.02087e-06	0.595931
ANYSSYGTQTMDSDAMDY		8.73639e-07	3.77128e-07	2.31656	1.99866	9.53202e-07	3.53928e-06	1.8926		GGTYNGMDY		1.03947e-06	8.31575e-07	1.25	0.999473	1.99866e-06	1.20835e-05	2.59593
APASHMYAFDY		8.73639e-07	3.77128e-07	2.31656	1.99866	9.53202e-07	3.53928e-06	1.8926		GHYYYTYTYKSPVSSSYYFDY		1.03947e-06	8.31575e-07	1.25	0.999473	1.99866e-06	3.02087e-06	0.595931
APGYYYMDY		8.73639e-07	3.77128e-07	2.31656	1.99866	9.53202e-07	7.07857e-06	2.8926		GMYVYSQSSGGYGSYYYFDY		1.03947e-06	8.31575e-07	1.25	0.999473	1.99866e-06	3.02087e-06	0.595931
APLYYTPMMYGYYFDY		8.73639e-07	3.77128e-07	2.31656	1.99866	9.53202e-07	7.07857e-06	2.8926		GPGYYFAY		1.03947e-06	8.31575e-07	1.25	0.999473	1.99866e-06	3.02087e-06	0.595931
APPNGYAMDY		8.73639e-07	3.77128e-07	2.31656	1.99866	9.53202e-07	3.53928e-06	1.8926		GSYGAFDY		3.53419e-05	2.82735e-05	1.25	0.999473	7.99696e-06	0.000120835	3.91744
APPSHWAFDY		8.73639e-07	3.77128e-07	2.31656	1.99866	9.53202e-07	3.53928e-06	1.8926		GSYSYAFDY		1.03947e-06	8.31575e-07	1.25	0.999473	0.000119954	1.81252e-05	-2.72641
APRGYSSSYSYYSDYFDY		8.73639e-07	3.77128e-07	2.31656	1.99866	9.53202e-07	3.53928e-06	1.8926		GSYSYMDY		2.07894e-06	1.66315e-06	1.25	0.999473	7.99696e-06	9.06262e-05	3.5024
APSGYSYTYYMDY		8.73639e-07	3.77128e-07	2.31656	1.99866	9.53202e-07	3.53928e-06	1.8926		GSYYGYMDY		1.03947e-06	8.31575e-07	1.25	0.999473	3.99848e-06	3.92714e-05	3.29596
APSIYYAFDY		8.73639e-07	3.77128e-07	2.31656	1.99866	9.53202e-07	3.53928e-06	1.8926		GWYYYYYMDV		1.03947e-06	8.31575e-07	1.25	0.999473	1.99866e-06	1.81252e-05	3.18089
APSSFMSWWIHFVYYFDY		8.73639e-07	3.77128e-07	2.31656	1.99866	9.53202e-07	3.53928e-06	1.8926		GYYYYAFDY		3.1184e-06	2.49472e-06	1.25	0.999473	0.00018393	4.22922e-05	-2.12069
APSSSGYDYAMDY		8.73639e-07	3.77128e-07	2.31656	1.99866	9.53202e-07	3.53928e-06	1.8926		HYAYSAFAY		1.03947e-06	8.31575e-07	1.25	0.999473	1.99866e-06	9.06262e-06	2.1809
APSTHSSYYSYYDYAFDY		8.73639e-07	3.77128e-07	2.31656	1.99866	9.53202e-07	7.07857e-06	2.8926		LYYYAFDY		1.03947e-06	8.31575e-07	1.25	0.999473	5.99772e-05	2.4167e-05	-1.31138
APSVYSYSAFDV		8.73639e-07	3.77128e-07	2.31656	1.99866	9.53202e-07	3.53928e-06	1.8926		MIFYSYMDY		2.07894e-06	1.66315e-06	1.25	0.999473	1.99866e-06	3.02087e-06	0.595931
APTYSSYYGLYSFDY		8.73639e-07	3.77128e-07	2.31656	1.99866	9.53202e-07	3.53928e-06	1.8926		MKYYGMAY		3.1184e-06	2.49472e-06	1.25	0.999473	1.99866e-06	3.02087e-05	3.91786
APVSYYYMDY		8.73639e-07	3.77128e-07	2.31656	1.99866	9.53202e-07	3.53928e-06	1.8926		MNDSLGYAMDY		2.07894e-06	1.66315e-06	1.25	0.999473	1.99866e-06	1.20835e-05	2.59593
APYYIAYSNLYYYKAVDY		8.73639e-07	3.77128e-07	2.31656	1.99866	9.53202e-07	3.53928e-06	1.8926		MYGYDYLDH		1.03947e-06	8.31575e-07	1.25	0.999473	1.99866e-06	6.04175e-06	1.59593
APYYTYSVASWDSVYAFAY		8.73639e-07	3.77128e-07	2.31656	1.99866	9.53202e-07	3.53928e-06	1.8926		NYYNSWAVDY		2.07894e-06	1.66315e-06	1.25	0.999473	1.99866e-06	1.20835e-05	2.59593
APYYYSYYRYYYMDY		8.73639e-07	3.77128e-07	2.31656	1.99866	9.53202e-07	3.53928e-06	1.8926		PYIDSAFDY		1.03947e-06	8.31575e-07	1.25	0.999473	1.99866e-06	3.92714e-05	4.29637
AQPSISDSSSTVDY		8.73639e-07	3.77128e-07	2.31656	1.99866	9.53202e-07	3.53928e-06	1.8926		QGYPAFDY		3.1184e-06	2.49472e-06	1.25	0.999473	1.99866e-06	4.22922e-05	4.40329
AQRHTYSYYFDY		8.73639e-07	3.77128e-07	2.31656	1.99866	9.53202e-07	7.07857e-06	2.8926		QHSAYYLSGNQYNYAFDY		1.66315e-05	1.33052e-05	1.25	0.999473	1.99866e-06	3.02087e-05	3.91786
AQSSSMSYVDY		8.73639e-07	3.77128e-07	2.31656	1.99866	9.53202e-07	3.53928e-06	1.8926		QWSYSYYFDY		1.03947e-06	8.31575e-07	1.25	0.999473	1.99866e-06	1.81252e-05	3.18089
AQSSYSSSYYSYWYSSAFDY		8.73639e-07	3.77128e-07	2.31656	1.99866	9.53202e-07	3.53928e-06	1.8926		SDSYPSYYAFDY		1.03947e-06	8.31575e-07	1.25	0.999473	1.99866e-06	6.04175e-05	4.91786
AQSWGSIDALAY		8.73639e-07	3.77128e-07	2.31656	1.99866	9.53202e-07	3.53928e-06	1.8926		SDYSYYMSGIFAVDY		1.03947e-06	8.31575e-07	1.25	0.999473	1.99866e-06	6.04175e-06	1.59593
AQSYVYYFSFDY		8.73639e-07	3.77128e-07	2.31656	1.99866	9.53202e-07	3.53928e-06	1.8926		SFDVYDYYYTDAMDY		1.03947e-06	8.31575e-07	1.25	0.999473	1.99866e-06	3.02087e-06	0.595931
AQVEGASAFDY		8.73639e-07	3.77128e-07	2.31656	1.99866	9.53202e-07	7.07857e-06	2.8926		SFDVYYYHYTYAMDY		8.52363e-05	6.81891e-05	1.25	0.999473	1.99866e-06	2.71879e-05	3.76586
AQWSWYSPYMDY		8.73639e-07	3.77128e-07	2.31656	1.99866	9.53202e-07	7.07857e-06	2.8926		SFDVYYYYYTYAMDD		4.15787e-06	3.3263e-06	1.25	0.999473	1.99866e-06	3.02087e-06	0.595931
AQYIPSMDY		8.73639e-07	3.77128e-07	2.31656	1.99866	9.53202e-07	3.53928e-06	1.8926		SGGSTAFDY		1.03947e-06	8.31575e-07	1.25	0.999473	1.99866e-06	5.73966e-05	4.84386
AQYMSDYAFDY		8.73639e-07	3.77128e-07	2.31656	1.99866	9.53202e-07	3.53928e-06	1.8926		SGYSSYAMDY		9.35521e-06	7.48417e-06	1.25	0.999473	3.99848e-06	3.02087e-05	2.91744
AQYNMYAFDY		8.73639e-07	3.77128e-07	2.31656	1.99866	9.53202e-07	3.53928e-06	1.8926		SGYYYFDY		2.07894e-06	1.66315e-06	1.25	0.999473	4.79818e-05	1.20835e-05	-1.98945
AQYSASVYFDY		8.73639e-07	3.77128e-07	2.31656	1.99866	9.53202e-07	3.53928e-06	1.8926		SHYYAMDY		1.03947e-06	8.31575e-07	1.25	0.999473	3.99848e-05	1.81252e-05	-1.14145
AQYSMAHYAFDY		8.73639e-07	3.77128e-07	2.31656	1.99866	9.53202e-07	7.07857e-06	2.8926		SILYFYSYHYYYYAMDY		6.23681e-06	4.98945e-06	1.25	0.999473	1.99866e-06	9.06262e-06	2.1809
AQYYGVIYKFGYYSYFAMDY		8.73639e-07	3.77128e-07	2.31656	1.99866	9.53202e-07	3.53928e-06	1.8926		SPGAYAFDY		1.03947e-06	8.31575e-07	1.25	0.999473	1.99866e-06	9.06262e-06	2.1809
AQYYSSYSPWTAMDY		8.73639e-07	3.77128e-07	2.31656	1.99866	9.53202e-07	7.07857e-06	2.8926		SPYFAVDY		3.1184e-06	2.49472e-06	1.25	0.999473	1.99866e-06	6.04175e-06	1.59593
AQYYTAMDY		8.73639e-07	3.77128e-07	2.31656	1.99866	9.53202e-07	7.07857e-06	2.8926		SSYYAMDY		3.1184e-06	2.49472e-06	1.25	0.999473	0.000335872	0.000120835	-1.47487
ARAYAYYYFDY		8.73639e-07	3.77128e-07	2.31656	1.99866	9.53202e-07	3.53928e-06	1.8926		SYEIYMDY		1.03947e-06	8.31575e-07	1.25	0.999473	1.99866e-06	3.02087e-06	0.595931
AREYSHYMDY		8.73639e-07	3.77128e-07	2.31656	1.99866	9.53202e-07	3.53928e-06	1.8926		SYGYGLDY		1.03947e-06	8.31575e-07	1.25	0.999473	1.99866e-06	9.06262e-06	2.1809
ARREQYAFAY		8.73639e-07	3.77128e-07	2.31656	1.99866	9.53202e-07	3.53928e-06	1.8926		SYRYALEY		2.07894e-06	1.66315e-06	1.25	0.999473	1.99866e-06	3.02087e-06	0.595931
ARSHYTPAMDY		8.73639e-07	3.77128e-07	2.31656	1.99866	9.53202e-07	7.07857e-06	2.8926		SYSSAFDY		2.07894e-06	1.66315e-06	1.25	0.999473	0.000179932	5.73966e-05	-1.64841
ARSMYSYSFDY		8.73639e-07	3.77128e-07	2.31656	1.99866	9.53202e-07	7.07857e-06	2.8926		SYSYYYVYFDY		1.03947e-06	8.31575e-07	1.25	0.999473	1.99866e-06	6.04175e-06	1.59593
ARTDPSSWYMYTSALAV		8.73639e-07	3.77128e-07	2.31656	1.99866	9.53202e-07	3.53928e-06	1.8926		SYTYSFDY		3.1184e-06	2.49472e-06	1.25	0.999473	1.99924e-05	1.20835e-05	-0.726413
ARYKYEYAFDY		8.73639e-07	3.77128e-07	2.31656	1.99866	9.53202e-07	3.53928e-06	1.8926		SYYAMDY		1.03947e-06	8.31575e-07	1.25	0.999473	1.19954e-05	1.20835e-05	0.0105571
ARYSTSAFDY		8.73639e-07	3.77128e-07	2.31656	1.99866	9.53202e-07	3.53928e-06	1.8926		TYSYYYYRGYYYAMDV		1.03947e-06	8.31575e-07	1.25	0.999473	1.99866e-06	3.02087e-06	0.595931
ARYSYIYYFIAMDY		8.73639e-07	3.77128e-07	2.31656	1.99866	9.53202e-07	3.53928e-06	1.8926		VEYFTTYPAFDY		1.66315e-05	1.33052e-05	1.25	0.999473	1.99866e-06	1.81252e-05	3.18089
ARYYYSGYYYAVDY		8.73639e-07	3.77128e-07	2.31656	1.99866	9.53202e-07	3.53928e-06	1.8926		VMSYSYYYYYYYYAMDY		0.000151762	0.00012141	1.25	0.999473	1.99866e-06	0.000141981	6.15052
ASASYAFDY		8.73639e-07	3.77128e-07	2.31656	1.99866	5.72057e-06	7.07857e-06	0.307299		WAYHSAFDY		3.1184e-06	2.49472e-06	1.25	0.999473	1.99866e-06	1.81252e-05	3.18089
ASELAMDY		8.73639e-07	3.77128e-07	2.31656	1.99866	9.53202e-07	7.07857e-06	2.8926		WSYAPYSGYYHVSSYYYAFDY		1.03947e-06	8.31575e-07	1.25	0.999473	1.99866e-06	6.04175e-06	1.59593
ASESTSFDY		8.73639e-07	3.77128e-07	2.31656	1.99866	9.53202e-07	7.07857e-06	2.8926		WSYFSEAFDY		1.03947e-06	8.31575e-07	1.25	0.999473	1.99866e-06	6.04175e-06	1.59593
ASEVAMDY		8.73639e-07	3.77128e-07	2.31656	1.99866	9.53202e-07	3.53928e-06	1.8926		YGSRAMDY		2.07894e-06	1.66315e-06	1.25	0.999473	1.99866e-06	1.20835e-05	2.59593
ASGDSFDY		8.73639e-07	3.77128e-07	2.31656	1.99866	9.53202e-07	7.07857e-06	2.8926		YHYYAMDY		1.03947e-06	8.31575e-07	1.25	0.999473	3.99848e-05	6.04175e-06	-2.72641
ASGMAMDY		8.73639e-07	3.77128e-07	2.31656	1.99866	9.53202e-07	1.41571e-05	3.8926		YIGWSYKYMDY		8.31574e-06	6.6526e-06	1.25	0.999473	1.99866e-06	1.51044e-05	2.91786
ASGTAFDY		8.73639e-07	3.77128e-07	2.31656	1.99866	9.53202e-07	3.53928e-06	1.8926		YISYAMDY		3.1184e-06	2.49472e-06	1.25	0.999473	1.59939e-05	2.4167e-05	0.595517
ASGWYAFDY		8.73639e-07	3.77128e-07	2.31656	1.99866	9.53202e-07	3.53928e-06	1.8926		YKSSGSVDY		1.03947e-06	8.31575e-07	1.25	0.999473	1.99866e-06	3.02087e-06	0.595931
ASGYYAYLDY		8.73639e-07	3.77128e-07	2.31656	1.99866	9.53202e-07	3.53928e-06	1.8926		YLGWSYKYMDY		3.1184e-06	2.49472e-06	1.25	0.999473	1.99866e-06	9.06262e-06	2.1809
ASLGAMDY		8.73639e-07	3.77128e-07	2.31656	1.99866	9.53202e-07	1.06179e-05	3.47757		YMGWSYKYVDY		1.03947e-06	8.31575e-07	1.25	0.999473	1.99866e-06	3.02087e-06	0.595931
ASLYYAFDY		8.73639e-07	3.77128e-07	2.31656	1.99866	3.81372e-06	7.07857e-06	0.892259		YNYYYGAFDY		2.07894e-06	1.66315e-06	1.25	0.999473	1.99866e-06	3.92714e-05	4.29637
ASMYEGFDV		8.73639e-07	3.77128e-07	2.31656	1.99866	9.53202e-07	3.53928e-06	1.8926		YRYSPHWAFYWYGSYVDY		1.03947e-06	8.31575e-07	1.25	0.999473	1.99866e-06	3.02087e-06	0.595931
ASNSSAVDY		8.73639e-07	3.77128e-07	2.31656	1.99866	9.53202e-07	3.53928e-06	1.8926		YSSYYFDY		2.07894e-06	1.66315e-06	1.25	0.999473	0.000259901	0.000108751	-1.25693
ASPKYPYMDH		8.73639e-07	3.77128e-07	2.31656	1.99866	9.53202e-07	3.53928e-06	1.8926		YSSYYMDY		1.03947e-06	8.31575e-07	1.25	0.999473	0.000191927	7.85427e-05	-1.28901
ASPMAFDY		8.73639e-07	3.77128e-07	2.31656	1.99866	9.53202e-07	3.53928e-06	1.8926		YYSFAMDY		1.03947e-06	8.31575e-07	1.25	0.999473	1.59939e-05	6.04175e-06	-1.40448
ASPSSYFDY		8.73639e-07	3.77128e-07	2.31656	1.99866	1.90686e-06	1.06179e-05	2.47722		YYYYGFDY		1.03947e-06	8.31575e-07	1.25	0.999473	3.19878e-05	2.71879e-05	-0.234557
ASPWESMDY		8.73639e-07	3.77128e-07	2.31656	1.99866	9.53202e-07	7.07857e-06	2.8926		YYYYYMDY		2.07894e-06	1.66315e-06	1.25	0.999473	0.000239909	8.45845e-05	-1.50402
ASPWYAVDY		8.73639e-07	3.77128e-07	2.31656	1.99866	9.53202e-07	7.07857e-06	2.8926		DHFHFSFDY		5.19734e-06	4.15787e-06	1.25	0.999473	1.99866e-06	6.04175e-05	4.91786
ASQGYAMDY		8.73639e-07	3.77128e-07	2.31656	1.99866	9.53202e-07	3.53928e-06	1.8926		GFGYFYWRCYYGAMDY		1.45525e-05	1.1642e-05	1.25	0.999473	1.99866e-06	3.02087e-06	0.595931
ASQVAFDY		8.73639e-07	3.77128e-07	2.31656	1.99866	9.53202e-07	7.07857e-06	2.8926		GFGYFYWRYNYGAMDY		1.03947e-05	8.31575e-06	1.25	0.999473	1.99866e-06	6.04175e-06	1.59593
ASQYYAFDY		8.73639e-07	3.77128e-07	2.31656	1.99866	5.72057e-06	1.06179e-05	0.892261		GSMYYYWPHFGHGSYGYYMDY		1.45525e-05	1.1642e-05	1.25	0.999473	1.99866e-06	6.04175e-06	1.59593
ASSFYYLDY		8.73639e-07	3.77128e-07	2.31656	1.99866	9.53202e-07	3.53928e-06	1.8926		GSYSYYMDY		1.45525e-05	1.1642e-05	1.25	0.999473	7.99696e-06	4.8334e-05	2.59551
ASSGYLVKSAMDY		8.73639e-07	3.77128e-07	2.31656	1.99866	9.53202e-07	7.07857e-06	2.8926		IYGYDYLDY		7.27627e-06	5.82102e-06	1.25	0.999473	1.99866e-06	1.20835e-05	2.59593
ASSISGDALDY		8.73639e-07	3.77128e-07	2.31656	1.99866	9.53202e-07	3.53928e-06	1.8926		SLYYAVDY		5.19734e-06	4.15787e-06	1.25	0.999473	3.99848e-06	3.02087e-06	-0.404488
ASSTAVDY		8.73639e-07	3.77128e-07	2.31656	1.99866	1.90686e-06	3.53928e-06	0.892259		SSYYAVDY		1.45525e-05	1.1642e-05	1.25	0.999473	9.19651e-05	2.71879e-05	-1.75812
ASSTYAMDY		8.73639e-07	3.77128e-07	2.31656	1.99866	1.90686e-06	1.06179e-05	2.47722		EFSYYYYSSYYYLSMGYAMDY		8.10785e-05	6.56944e-05	1.23418	0.986821	1.99866e-06	6.34384e-05	4.98825
ASSYAMDY		8.73639e-07	3.77128e-07	2.31656	1.99866	4.38577e-05	4.60107e-05	0.0691391		SFDVYYYYYTYAMVY		6.54865e-05	5.32208e-05	1.23047	0.983856	1.99866e-06	3.02087e-05	3.91786
ASSYAYYMDY		8.73639e-07	3.77128e-07	2.31656	1.99866	9.53202e-07	3.53928e-06	1.8926		GAYYYYQYYSYSYAMDY		0.000724509	0.000594576	1.21853	0.974311	1.99866e-06	0.0010996	9.10373
ASSYWAFDY		8.73639e-07	3.77128e-07	2.31656	1.99866	5.72057e-06	3.53928e-06	-0.692701		SFDVYNYYYTYAMDY		0.000103947	8.56522e-05	1.21359	0.970362	1.99866e-06	6.64592e-05	5.05536
ASSYYALDY		8.73639e-07	3.77128e-07	2.31656	1.99866	3.81372e-06	3.53928e-06	-0.107741		SFDVYYYYYIYAMDY		3.43024e-05	2.82735e-05	1.21323	0.970077	1.99866e-06	1.51044e-05	2.91786
ASTSSSGEPSIASYKYQYMDY		8.73639e-07	3.77128e-07	2.31656	1.99866	9.53202e-07	3.53928e-06	1.8926		AFSVYHSTDYSYYFDY		3.1184e-05	2.57788e-05	1.20968	0.967232	1.99866e-06	3.32296e-05	4.05536
ASTYAMDY		8.73639e-07	3.77128e-07	2.31656	1.99866	5.72057e-06	7.07857e-06	0.307299		SFDVYYYYYTYAMDC		5.61312e-05	4.65682e-05	1.20536	0.963778	1.99866e-06	2.71879e-05	3.76586
ASTYYMDY		8.73639e-07	3.77128e-07	2.31656	1.99866	1.14411e-05	7.07857e-06	-0.692696		GHPVWYYYYITSTAFDY		5.09339e-05	4.24103e-05	1.20098	0.960278	1.99866e-06	2.4167e-05	3.59593
ASVYGYFDY		8.73639e-07	3.77128e-07	2.31656	1.99866	9.53202e-07	3.53928e-06	1.8926		GVGYFYWRYYYGAMDY		0.000126815	0.00010561	1.20079	0.960124	1.99866e-06	4.53131e-05	4.50282
ASVYSAFDY		8.73639e-07	3.77128e-07	2.31656	1.99866	9.53202e-07	3.53928e-06	1.8926		AFDTYSMYYHSYESYMDV		0.000144486	0.000120578	1.19828	0.958115	1.99866e-06	0.000105731	5.72522
ASVYYISTGKAFDY		8.73639e-07	3.77128e-07	2.31656	1.99866	9.53202e-07	7.07857e-06	2.8926		GFYYYYMHYYSHYSAMDY		4.57366e-05	3.82524e-05	1.19565	0.956018	1.99866e-06	0.000148023	6.21064
ASYAAFAY		8.73639e-07	3.77128e-07	2.31656	1.99866	9.53202e-07	7.07857e-06	2.8926		DYSYMHYPYYLYYYAMDV		0.000309761	0.000261114	1.1863	0.948544	1.99866e-06	0.000271879	7.08779
ASYESAFDY		8.73639e-07	3.77128e-07	2.31656	1.99866	1.90686e-06	3.53928e-06	0.892259		GMYYYAQYLYYSYSSAMDV		0.000472958	0.000399156	1.1849	0.947417	1.99866e-06	0.000332296	7.37729
ASYFYAFDY		8.73639e-07	3.77128e-07	2.31656	1.99866	3.81372e-06	1.06179e-05	1.47722		AFYYYYLHYDSYYYAFDY		1.87104e-05	1.57999e-05	1.18421	0.946869	1.99866e-06	1.81252e-05	3.18089
ASYFYYFDY		8.73639e-07	3.77128e-07	2.31656	1.99866	1.90686e-06	3.53928e-06	0.892259		GFGYFYWRYYHGAMDY		1.87104e-05	1.57999e-05	1.18421	0.946869	1.99866e-06	9.06262e-06	2.1809
ASYHQYFDY		8.73639e-07	3.77128e-07	2.31656	1.99866	9.53202e-07	3.53928e-06	1.8926		GAYYYYQYYSYSYALDY		0.00015592	0.000133052	1.17187	0.937006	1.99866e-06	0.000217503	6.76586
ASYSHAFDY		8.73639e-07	3.77128e-07	2.31656	1.99866	1.90686e-06	3.53928e-06	0.892259		GFGHFYWRYYYGAMDY		1.5592e-05	1.33052e-05	1.17187	0.937006	1.99866e-06	1.20835e-05	2.59593
ASYSSAFDY		8.73639e-07	3.77128e-07	2.31656	1.99866	5.72057e-06	3.53928e-06	-0.692701		SFDVYYYYYYTYAMDY		1.5592e-05	1.33052e-05	1.17187	0.937006	1.99866e-06	9.06262e-06	2.1809
ASYSSFDY		8.73639e-07	3.77128e-07	2.31656	1.99866	3.81372e-06	3.53928e-06	-0.107741		SYGYAMDY		7.58811e-05	6.48628e-05	1.16987	0.935404	5.19802e-05	0.00017219	1.72797
ASYSYLDY		8.73639e-07	3.77128e-07	2.31656	1.99866	3.81372e-06	7.07857e-06	0.892259		YISYAMDV		0.000106026	9.06416e-05	1.16972	0.935287	1.99866e-06	6.94801e-05	5.11949
ASYSYMDY		8.73639e-07	3.77128e-07	2.31656	1.99866	1.14411e-05	7.07857e-06	-0.692696		GFGYFYWRYYYSAMDY		1.45525e-05	1.24736e-05	1.16667	0.932841	1.99866e-06	6.04175e-06	1.59593
ASYTYSLDV		8.73639e-07	3.77128e-07	2.31656	1.99866	9.53202e-07	3.53928e-06	1.8926		SFDVYYYYYTYAMYY		5.82102e-05	4.98945e-05	1.16667	0.932841	1.99866e-06	3.02087e-05	3.91786
ASYVAFDY		8.73639e-07	3.77128e-07	2.31656	1.99866	1.90686e-06	7.07857e-06	1.89226		SFDVYYHYYTYAMDY		6.65259e-05	5.73786e-05	1.15942	0.927047	1.99866e-06	2.4167e-05	3.59593
ASYYAFDV		8.73639e-07	3.77128e-07	2.31656	1.99866	1.71617e-05	7.07857e-06	-1.27766		SFDVYYYYYAYAMDY		6.4447e-05	5.57155e-05	1.15672	0.924885	1.99866e-06	3.02087e-05	3.91786
ASYYYYFDY		8.73639e-07	3.77128e-07	2.31656	1.99866	3.05097e-05	2.83143e-05	-0.107738		AYGYYYWTYSHLYYYSNALDY		1.24736e-05	1.08105e-05	1.15385	0.92259	1.99866e-06	6.04175e-05	4.91786
ATESTLQYYSTSYYALDY		8.73639e-07	3.77128e-07	2.31656	1.99866	9.53202e-07	3.53928e-06	1.8926		SFDVYYYYFTYAMDY		6.23681e-05	5.40523e-05	1.15385	0.92259	1.99866e-06	3.32296e-05	4.05536
ATHSQSYALDY		8.73639e-07	3.77128e-07	2.31656	1.99866	9.53202e-07	3.53928e-06	1.8926		SLDVYYYYYTYAMDY		0.000401234	0.00034843	1.15155	0.920756	1.99866e-06	0.000250733	6.97098
ATPMWSSHSTAMDY		8.73639e-07	3.77128e-07	2.31656	1.99866	9.53202e-07	3.53928e-06	1.8926		ENAWSMYFDY		8.41969e-05	7.31786e-05	1.15057	0.919969	1.99866e-06	2.71879e-05	3.76586
ATQQPSSSGYYYKQYSFDY		8.73639e-07	3.77128e-07	2.31656	1.99866	9.53202e-07	7.07857e-06	2.8926		SFDVYYYYYTYAVDY		7.06838e-05	6.15365e-05	1.14865	0.918435	1.99866e-06	3.02087e-05	3.91786
ATSSPSIYVDY		8.73639e-07	3.77128e-07	2.31656	1.99866	9.53202e-07	7.07857e-06	2.8926		AFSYYYQSAYYASAFDY		4.6776e-05	4.07472e-05	1.14796	0.917883	1.99866e-06	3.92714e-05	4.29637
ATSYAVDY		8.73639e-07	3.77128e-07	2.31656	1.99866	1.90686e-06	7.07857e-06	1.89226		DSGYYTMDY		1.14341e-05	9.97889e-06	1.14583	0.916184	1.99866e-06	2.11461e-05	3.40329
ATSYHSWYAMDY		8.73639e-07	3.77128e-07	2.31656	1.99866	9.53202e-07	3.53928e-06	1.8926		SFDAYYYYYTYAMDY		5.61312e-05	4.90629e-05	1.14407	0.914772	1.99866e-06	3.32296e-05	4.05536
ATYFTFDY		8.73639e-07	3.77128e-07	2.31656	1.99866	9.53202e-07	3.53928e-06	1.8926		AYSYYYYTYAMDY		3.3263e-05	2.91051e-05	1.14286	0.913804	1.99866e-06	3.02087e-06	0.595931
ATYSAFDY		8.73639e-07	3.77128e-07	2.31656	1.99866	3.81372e-06	3.53928e-06	-0.107741		TPYFSGDLDAMDY		7.58811e-05	6.6526e-05	1.14062	0.912019	1.99866e-06	0.000114793	5.84386
ATYYSSYTAFDY		8.73639e-07	3.77128e-07	2.31656	1.99866	9.53202e-07	3.53928e-06	1.8926		GFQVYYYYNYSYYYYFDY		6.4447e-05	5.65471e-05	1.13971	0.911284	1.99866e-06	0.000199378	6.64033
AVDYYFDY		8.73639e-07	3.77128e-07	2.31656	1.99866	9.53202e-07	7.07857e-06	2.8926		SPYYAVDH		2.07894e-05	1.82946e-05	1.13636	0.908612	1.99866e-06	3.02087e-06	0.595931
AVKQGPYAMDY		8.73639e-07	3.77128e-07	2.31656	1.99866	9.53202e-07	7.07857e-06	2.8926		SYWDAMDY		1.03947e-05	9.14732e-06	1.13636	0.908612	1.99866e-06	9.96888e-05	5.64033
AVSHGSYYFDY		8.73639e-07	3.77128e-07	2.31656	1.99866	9.53202e-07	3.53928e-06	1.8926		SFDIYYYYYTYAMDY		3.94998e-05	3.49261e-05	1.13095	0.904285	1.99866e-06	2.11461e-05	3.40329
AVSSSSYLDY		8.73639e-07	3.77128e-07	2.31656	1.99866	9.53202e-07	3.53928e-06	1.8926		YYYRAFAY		2.91051e-05	2.57788e-05	1.12903	0.90275	1.99866e-06	9.96888e-05	5.64033
AVSSSYTFDY		8.73639e-07	3.77128e-07	2.31656	1.99866	9.53202e-07	3.53928e-06	1.8926		GFSYYYLSDRSYYYAFDY		3.84603e-05	3.40946e-05	1.12805	0.901963	1.99866e-06	3.92714e-05	4.29637
AVYSNYSVDY		8.73639e-07	3.77128e-07	2.31656	1.99866	9.53202e-07	3.53928e-06	1.8926		GFGYFYWGYYYGAMDY		1.87104e-05	1.66315e-05	1.125	0.899526	1.99866e-06	1.20835e-05	2.59593
AVYSYYYSFMYYYAFDY		8.73639e-07	3.77128e-07	2.31656	1.99866	9.53202e-07	3.53928e-06	1.8926		SFLSYYYTYSSYLYYLAV		0.000106026	9.47995e-05	1.11842	0.894265	1.99866e-06	6.34384e-05	4.98825
AVYVSTMAMDY		8.73639e-07	3.77128e-07	2.31656	1.99866	9.53202e-07	3.53928e-06	1.8926		GMYYYYMSSYYGALDY		2.59867e-05	2.32841e-05	1.11607	0.892387	1.99866e-06	0.00017219	6.42882
AVYYAMDY		8.73639e-07	3.77128e-07	2.31656	1.99866	1.90686e-06	3.53928e-06	0.892259		SFDVYYYYYTYPMDY		2.59867e-05	2.32841e-05	1.11607	0.892387	1.99866e-06	1.81252e-05	3.18089
AWEGYISGYYYSTYFAY		8.73639e-07	3.77128e-07	2.31656	1.99866	9.53202e-07	7.07857e-06	2.8926		YWHSDYGGYAFDY		1.66315e-05	1.49683e-05	1.11111	0.88842	1.99866e-06	6.94801e-05	5.11949
AWGYWYTSYINRYGYAMDY		8.73639e-07	3.77128e-07	2.31656	1.99866	9.53202e-07	3.53928e-06	1.8926		SFDVYYYYYTYAMDN		5.61312e-05	5.0726e-05	1.10656	0.884779	1.99866e-06	3.02087e-05	3.91786
AWLSNYYAFDY		8.73639e-07	3.77128e-07	2.31656	1.99866	9.53202e-07	3.53928e-06	1.8926		SFDVYYYYYTDAMDY		3.94998e-05	3.57577e-05	1.10465	0.883255	1.99866e-06	2.71879e-05	3.76586
AWQYYGYYYYYVDY		8.73639e-07	3.77128e-07	2.31656	1.99866	9.53202e-07	3.53928e-06	1.8926		SFVVYYYYYTYAMDY		5.50918e-05	4.98945e-05	1.10417	0.882868	1.99866e-06	5.73966e-05	4.84386
AWSAAMDY		8.73639e-07	3.77128e-07	2.31656	1.99866	9.53202e-07	7.07857e-06	2.8926		GFSPYVLSSYQYDYYMDY		1.5592e-05	1.41368e-05	1.10294	0.881888	1.99866e-06	2.4167e-05	3.59593
AWSEGSWYVDY		8.73639e-07	3.77128e-07	2.31656	1.99866	9.53202e-07	3.53928e-06	1.8926		SFAYYYYGSSYYYAMDY		0.000121618	0.000111431	1.09142	0.872674	1.99866e-06	0.000148023	6.21064
AWSTTSMDY		8.73639e-07	3.77128e-07	2.31656	1.99866	9.53202e-07	3.53928e-06	1.8926		GFDVYYVPHSYYYYAMDV		0.00270677	0.00248807	1.0879	0.869862	1.99866e-06	0.00325046	10.6674
AWSYYDLYYDLNYGYSMDV		8.73639e-07	3.77128e-07	2.31656	1.99866	9.53202e-07	3.53928e-06	1.8926		SFHVYYYYYTYAMDY		1.35131e-05	1.24736e-05	1.08333	0.86621	1.99866e-06	1.20835e-05	2.59593
AWWGYVY		8.73639e-07	3.77128e-07	2.31656	1.99866	9.53202e-07	3.53928e-06	1.8926		YYSYALDY		1.35131e-05	1.24736e-05	1.08333	0.86621	0.000111957	2.4167e-05	-2.21183
AWYSHFSMDY		8.73639e-07	3.77128e-07	2.31656	1.99866	9.53202e-07	3.53928e-06	1.8926		YHYYAFDV		0.00021413	0.000199578	1.07292	0.857881	1.99866e-06	0.000181252	6.50282
AWYSSQYDFYYYYKAMDY		8.73639e-07	3.77128e-07	2.31656	1.99866	9.53202e-07	3.53928e-06	1.8926		SWYYSDYLDY		5.61312e-05	5.23892e-05	1.07143	0.856691	1.99866e-06	0.000141981	6.15052
AWYWDYAFAY		8.73639e-07	3.77128e-07	2.31656	1.99866	9.53202e-07	3.53928e-06	1.8926		EHACSMYFDY		6.23681e-06	5.82102e-06	1.07143	0.856691	1.99866e-06	3.02087e-06	0.595931
AWYYWWAFDY		8.73639e-07	3.77128e-07	2.31656	1.99866	9.53202e-07	3.53928e-06	1.8926		GSSYDSTYFDY		1.24736e-05	1.1642e-05	1.07143	0.856691	1.99866e-06	9.36471e-05	5.55013
AWYYYYYAMDY		8.73639e-07	3.77128e-07	2.31656	1.99866	9.53202e-07	3.53928e-06	1.8926		SFDVYYCYYTYAMDY		4.98944e-05	4.65682e-05	1.07143	0.856691	1.99866e-06	3.02087e-05	3.91786
AYADAMDY		8.73639e-07	3.77128e-07	2.31656	1.99866	9.53202e-07	7.07857e-06	2.8926		SFDVYYYYSTYAMDY		6.23681e-06	5.82102e-06	1.07143	0.856691	1.99866e-06	3.02087e-06	0.595931
AYADWTVDY		8.73639e-07	3.77128e-07	2.31656	1.99866	9.53202e-07	3.53928e-06	1.8926		GMYVYSHSSGGYGSYYYFDY		0.00112886	0.00105859	1.06638	0.852653	1.99866e-06	0.00196357	9.94023
AYAYAFDY		8.73639e-07	3.77128e-07	2.31656	1.99866	3.81372e-06	2.4775e-05	2.69961		NYYLAMDY		3.53419e-05	3.3263e-05	1.0625	0.849552	1.99866e-06	1.81252e-05	3.18089
AYAYYAFDY		8.73639e-07	3.77128e-07	2.31656	1.99866	1.14411e-05	1.76964e-05	0.629232		PFDVYYYYYTYAMDY		7.06838e-05	6.6526e-05	1.0625	0.849552	1.99866e-06	5.13549e-05	4.6834
AYDYYMDY		8.73639e-07	3.77128e-07	2.31656	1.99866	9.53202e-07	3.53928e-06	1.8926		EDFVSVSDALDY		1.14341e-05	1.08105e-05	1.05769	0.845708	1.99866e-06	3.62505e-05	4.1809
AYFGWALDY		8.73639e-07	3.77128e-07	2.31656	1.99866	9.53202e-07	3.53928e-06	1.8926		YYSYAMEY		1.14341e-05	1.08105e-05	1.05769	0.845708	1.99866e-06	6.04175e-06	1.59593
AYGEYSMDY		8.73639e-07	3.77128e-07	2.31656	1.99866	9.53202e-07	3.53928e-06	1.8926		AFYYYYMHYDSYYYAFDY		0.000124736	0.000118084	1.05634	0.844625	1.99866e-06	0.000175211	6.45392
AYGYGAVDY		8.73639e-07	3.77128e-07	2.31656	1.99866	9.53202e-07	3.53928e-06	1.8926		QFSYYYRGQYYKGGMDY		5.61312e-05	5.32208e-05	1.05469	0.843305	1.99866e-06	3.92714e-05	4.29637
AYINYFDY		8.73639e-07	3.77128e-07	2.31656	1.99866	9.53202e-07	3.53928e-06	1.8926		SFDDYYYYYTYAMDY		2.80656e-05	2.66104e-05	1.05469	0.843305	1.99866e-06	1.81252e-05	3.18089
AYISYALDY		8.73639e-07	3.77128e-07	2.31656	1.99866	9.53202e-07	3.53928e-06	1.8926		SMYYYSYYYSQSYYYAFDY		0.000962547	0.000913069	1.05419	0.842907	1.99866e-06	0.000785427	8.6183
AYIYSVDY		8.73639e-07	3.77128e-07	2.31656	1.99866	9.53202e-07	7.07857e-06	2.8926		MFSYWYYYSYQSGAFDY		0.000550918	0.000526387	1.0466	0.836842	1.99866e-06	0.000637404	8.31703
AYKQSGQTYYLDY		8.73639e-07	3.77128e-07	2.31656	1.99866	9.53202e-07	3.53928e-06	1.8926		HYSYAMDY		3.74208e-05	3.57577e-05	1.04651	0.836768	4.79818e-05	8.45845e-05	0.817906
AYLSYVDY		8.73639e-07	3.77128e-07	2.31656	1.99866	9.53202e-07	3.53928e-06	1.8926		AFSYYYYGYFYSYAMDY		1.03947e-05	9.97889e-06	1.04167	0.832894	1.99866e-06	2.11461e-05	3.40329
AYLVGMDY		8.73639e-07	3.77128e-07	2.31656	1.99866	9.53202e-07	7.07857e-06	2.8926		ALYVYYWGSTYSYMAV		1.03947e-05	9.97889e-06	1.04167	0.832894	1.99866e-06	6.04175e-06	1.59593
AYMISAVDY		8.73639e-07	3.77128e-07	2.31656	1.99866	9.53202e-07	3.53928e-06	1.8926		GSGYFYWRYYYGAMDY		1.5592e-05	1.49683e-05	1.04167	0.832894	1.99866e-06	9.06262e-06	2.1809
AYMSAFDY		8.73639e-07	3.77128e-07	2.31656	1.99866	9.53202e-07	3.53928e-06	1.8926		SSYYYFAY		1.5592e-05	1.49683e-05	1.04167	0.832894	2.79894e-05	6.04175e-05	1.11009
AYMWVAFDY		8.73639e-07	3.77128e-07	2.31656	1.99866	9.53202e-07	3.53928e-06	1.8926		VMSYSYYYYYYYYALDY		3.1184e-05	2.99367e-05	1.04167	0.832894	1.99866e-06	2.4167e-05	3.59593
AYMYYAMDY		8.73639e-07	3.77128e-07	2.31656	1.99866	7.62743e-06	3.53928e-06	-1.10774		GFSYYSAWDSYQWYGAMDY		5.61312e-05	5.40523e-05	1.03846	0.830331	1.99866e-06	8.15636e-05	5.35082
AYNYYAFDY		8.73639e-07	3.77128e-07	2.31656	1.99866	9.53202e-07	3.53928e-06	1.8926		GQYYYYYMSSYYASLDY		4.05392e-05	3.9084e-05	1.03723	0.82935	1.99866e-06	4.53131e-05	4.50282
AYPYYFDY		8.73639e-07	3.77128e-07	2.31656	1.99866	5.72057e-06	3.53928e-06	-0.692701		YMDYAFDY		0.000808706	0.000780017	1.03678	0.828987	1.19954e-05	0.000697822	5.86231
AYRSTAFDY		8.73639e-07	3.77128e-07	2.31656	1.99866	9.53202e-07	7.07857e-06	2.8926		GKYYYTWSSGQTYYHAMDV		0.000833653	0.000804964	1.03564	0.828076	1.99866e-06	0.000456152	7.83434
AYSDYFAY		8.73639e-07	3.77128e-07	2.31656	1.99866	9.53202e-07	3.53928e-06	1.8926		SFDVYYYYYTYAIDY		8.52363e-05	8.23259e-05	1.03535	0.827846	1.99866e-06	5.13549e-05	4.6834
AYSLYWMSYHYVARDV		8.73639e-07	3.77128e-07	2.31656	1.99866	9.53202e-07	3.53928e-06	1.8926		QHDSYYWSYSYYTYQYAMDY		5.40523e-05	5.23892e-05	1.03175	0.824962	1.99866e-06	9.06262e-05	5.50282
AYSSDDQSYFYLDY		8.73639e-07	3.77128e-07	2.31656	1.99866	9.53202e-07	3.53928e-06	1.8926		YNIGAFDV		0.00203216	0.00197	1.03155	0.824808	1.99866e-06	0.000857928	8.74568
AYSSSAVDY		8.73639e-07	3.77128e-07	2.31656	1.99866	9.53202e-07	3.53928e-06	1.8926		GSWYYSYSYYHYSGYDYYMDV		0.00021517	0.000208725	1.03088	0.824267	1.99866e-06	0.000314171	7.29637
AYSSYALDY		8.73639e-07	3.77128e-07	2.31656	1.99866	1.71617e-05	1.06179e-05	-0.6927		DYGYSYSSQAFDY		1.45525e-05	1.41368e-05	1.02941	0.823095	1.99866e-06	6.04175e-06	1.59593
AYSTQYMDY		8.73639e-07	3.77128e-07	2.31656	1.99866	9.53202e-07	7.07857e-06	2.8926		GFGYFYWRYYYGAMDH		1.45525e-05	1.41368e-05	1.02941	0.823095	1.99866e-06	1.20835e-05	2.59593
AYSWYYSLYYYYYAFDV		8.73639e-07	3.77128e-07	2.31656	1.99866	9.53202e-07	7.07857e-06	2.8926		SFDVFYYYYTYAMDY		8.73153e-05	8.48206e-05	1.02941	0.823095	1.99866e-06	4.8334e-05	4.59593
AYSYMDSLYYSDYYYSRYQAFDV		8.73639e-07	3.77128e-07	2.31656	1.99866	9.53202e-07	1.06179e-05	3.47757		AFYYYSVYYGSSYSYAMDY		0.00280968	0.00274503	1.02355	0.818411	1.99866e-06	0.00258587	10.3374
AYSYSFDY		8.73639e-07	3.77128e-07	2.31656	1.99866	7.62743e-06	3.53928e-06	-1.10774		GFGYFYWRYYYDAMDY		9.35521e-06	9.14732e-06	1.02273	0.817751	1.99866e-06	6.04175e-06	1.59593
AYSYYALDY		8.73639e-07	3.77128e-07	2.31656	1.99866	9.53429e-06	7.07857e-06	-0.429668		GWQHPYAFDY		1.87104e-05	1.82946e-05	1.02273	0.817751	1.99866e-06	6.04175e-05	4.91786
AYSYYAVDY		8.73639e-07	3.77128e-07	2.31656	1.99866	7.62743e-06	7.07857e-06	-0.107739		SFDVYYYYYPYAMDY		9.35521e-06	9.14732e-06	1.02273	0.817751	1.99866e-06	6.04175e-06	1.59593
AYSYYVDY		8.73639e-07	3.77128e-07	2.31656	1.99866	1.71617e-05	1.41571e-05	-0.277663		QGYTYYYSYSYYYYYFDY		0.000204775	0.000200409	1.02178	0.816997	1.99866e-06	0.000308129	7.26836
AYVGSAFDY		8.73639e-07	3.77128e-07	2.31656	1.99866	9.53202e-07	7.07857e-06	2.8926		EFYSEKPYGYAFDY		1.35131e-05	1.33052e-05	1.01562	0.812072	1.99866e-06	0.000117814	5.88133
AYVGYALDY		8.73639e-07	3.77128e-07	2.31656	1.99866	3.81372e-06	7.07857e-06	0.892259		GFYYYHVGEQEGYRGAMDY		1.35131e-05	1.33052e-05	1.01562	0.812072	1.99866e-06	2.71879e-05	3.76586
AYVSYYFDY		8.73639e-07	3.77128e-07	2.31656	1.99866	9.53202e-07	7.07857e-06	2.8926		SYAYYAFDY		2.70262e-05	2.66104e-05	1.01562	0.812072	3.99848e-06	0.000205419	5.68297
AYWYAFDY		8.73639e-07	3.77128e-07	2.31656	1.99866	1.90686e-06	3.53928e-06	0.892259		SFDVCYYYYTYAMDY		4.46971e-05	4.40735e-05	1.01415	0.810893	1.99866e-06	3.32296e-05	4.05536
AYYAYAMDY		8.73639e-07	3.77128e-07	2.31656	1.99866	5.72057e-06	3.53928e-06	-0.692701		ASSYSESYSGYYYSAMDY		0.000111223	0.000109768	1.01326	0.810179	1.99866e-06	0.000166148	6.37729
AYYEYFDY		8.73639e-07	3.77128e-07	2.31656	1.99866	3.81372e-06	3.53928e-06	-0.107741		SFDVYYYYYSYAMDY		8.41969e-05	8.31575e-05	1.0125	0.809573	1.99866e-06	3.32296e-05	4.05536
AYYGAFDY		8.73639e-07	3.77128e-07	2.31656	1.99866	3.81372e-06	1.06179e-05	1.47722		SFDVYYYYYTYATDY		6.02891e-05	5.98734e-05	1.00694	0.805131	1.99866e-06	3.02087e-05	3.91786
AYYGFGFDY		8.73639e-07	3.77128e-07	2.31656	1.99866	9.53202e-07	3.53928e-06	1.8926		SMDVFYHHAYWYYFDY		0.000282735	0.000281072	1.00592	0.80431	1.99866e-06	0.000383651	7.58462
AYYGGVDY		8.73639e-07	3.77128e-07	2.31656	1.99866	9.53202e-07	3.53928e-06	1.8926		GFAVWYSMYYYYSYYFDY		0.000532207	0.000529713	1.00471	0.803344	1.99866e-06	0.000468236	7.87206
AYYGYMDY		8.73639e-07	3.77128e-07	2.31656	1.99866	1.90686e-06	1.06179e-05	2.47722		ADYEGYYMDA		4.15787e-06	4.15787e-06	0.999999	0.799578	1.99866e-06	3.02087e-06	0.595931
AYYGYYFDY		8.73639e-07	3.77128e-07	2.31656	1.99866	1.90686e-06	3.53928e-06	0.892259		AFSLYYRGYYFYAFDY		4.15787e-06	4.15787e-06	0.999999	0.799578	1.99866e-06	3.02087e-06	0.595931
AYYIISFDY		8.73639e-07	3.77128e-07	2.31656	1.99866	9.53202e-07	3.53928e-06	1.8926		AHYYYYLDSYYYTMDY		4.15787e-06	4.15787e-06	0.999999	0.799578	1.99866e-06	3.02087e-06	0.595931
AYYIYFDY		8.73639e-07	3.77128e-07	2.31656	1.99866	1.90686e-06	3.53928e-06	0.892259		RVQSLCSSYARSYFDY		8.31574e-06	8.31575e-06	0.999999	0.799578	1.99866e-06	3.02087e-06	0.595931
AYYMDY		8.73639e-07	3.77128e-07	2.31656	1.99866	1.90686e-06	7.07857e-06	1.89226		SFDVYYDYYTYAMDY		8.31574e-06	8.31575e-06	0.999999	0.799578	1.99866e-06	3.02087e-06	0.595931
AYYRYGLDY		8.73639e-07	3.77128e-07	2.31656	1.99866	9.53202e-07	3.53928e-06	1.8926		SFDVYYVPHSYYYYAMDV		1.24736e-05	1.24736e-05	0.999999	0.799578	1.99866e-06	3.02087e-06	0.595931
AYYSAALDY		8.73639e-07	3.77128e-07	2.31656	1.99866	1.90686e-06	3.53928e-06	0.892259		SFDVYYYTYSSYLYYLDV		4.15787e-06	4.15787e-06	0.999999	0.799578	1.99866e-06	3.02087e-06	0.595931
AYYSAFDY		8.73639e-07	3.77128e-07	2.31656	1.99866	2.86029e-05	1.41571e-05	-1.01463		SFDVYYYYYTYEMDY		1.24736e-05	1.24736e-05	0.999999	0.799578	1.99866e-06	1.20835e-05	2.59593
AYYSALDY		8.73639e-07	3.77128e-07	2.31656	1.99866	1.90686e-06	7.07857e-06	1.89226		SGYSEYFDY		1.24736e-05	1.24736e-05	0.999999	0.799578	1.99866e-06	1.81252e-05	3.18089
AYYSAMDY		8.73639e-07	3.77128e-07	2.31656	1.99866	1.3348e-05	2.12357e-05	0.669868		SRLHSSSYFDY		8.31574e-06	8.31575e-06	0.999999	0.799578	1.99866e-06	0.000250733	6.97098
AYYSASMDY		8.73639e-07	3.77128e-07	2.31656	1.99866	9.53202e-07	3.53928e-06	1.8926		VDYASAMDY		4.15787e-06	4.15787e-06	0.999999	0.799578	1.99866e-06	1.20835e-05	2.59593
AYYSRAFDY		8.73639e-07	3.77128e-07	2.31656	1.99866	9.53202e-07	7.07857e-06	2.8926		YSYYAFDY		4.15787e-06	4.15787e-06	0.999999	0.799578	0.000759711	0.000175211	-2.11636
AYYSYSLDY		8.73639e-07	3.77128e-07	2.31656	1.99866	3.81372e-06	1.06179e-05	1.47722		DYAVWYRSSYYHYMDY		0.000498944	0.000499776	0.998335	0.798248	1.99866e-06	0.00123554	9.27189
AYYVYYFDY		8.73639e-07	3.77128e-07	2.31656	1.99866	1.90686e-06	7.07857e-06	1.89226		MYYALDY		4.8855e-05	4.90629e-05	0.995762	0.79619	1.99866e-06	0.00013896	6.11949
AYYWNAFDY		8.73639e-07	3.77128e-07	2.31656	1.99866	9.53202e-07	3.53928e-06	1.8926		SFDVYYYYDTYAMDY		3.22235e-05	3.24314e-05	0.993589	0.794453	1.99866e-06	2.4167e-05	3.59593
AYYYYEWAYYWSYYYYVDY		8.73639e-07	3.77128e-07	2.31656	1.99866	9.53202e-07	7.07857e-06	2.8926		GLYVYHMHYSSTYYYMDY		0.000244275	0.000246978	0.989057	0.790829	1.99866e-06	0.000377609	7.56172
AYYYYVDY		8.73639e-07	3.77128e-07	2.31656	1.99866	2.28823e-05	2.12357e-05	-0.10774		EDLVSAFDY		0.00025363	0.000256957	0.987054	0.789228	1.99866e-06	0.000244691	6.93578
AYYYYYFDH		8.73639e-07	3.77128e-07	2.31656	1.99866	9.53202e-07	3.53928e-06	1.8926		SYWYWAFDY		2.70262e-05	2.7442e-05	0.984848	0.787464	1.99866e-06	7.55219e-05	5.23979
CHSYYDSYWAYYYALDY		8.73639e-07	3.77128e-07	2.31656	1.99866	9.53202e-07	3.53928e-06	1.8926		DSTMSYSTAFDY		1.14341e-05	1.1642e-05	0.982142	0.7853	1.99866e-06	5.13549e-05	4.6834
DAEAYYYMDY		8.73639e-07	3.77128e-07	2.31656	1.99866	9.53202e-07	1.06179e-05	3.47757		GMSYYQAYMTTTYYYFDY		1.14341e-05	1.1642e-05	0.982142	0.7853	1.99866e-06	3.02087e-05	3.91786
DAGSGFDY		8.73639e-07	3.77128e-07	2.31656	1.99866	9.53202e-07	7.07857e-06	2.8926		SMGYYSMYYSRHYYYAMDY		0.00157895	0.00160827	0.981773	0.785005	1.99866e-06	0.00288493	10.4953
DALHSYYMDY		8.73639e-07	3.77128e-07	2.31656	1.99866	9.53202e-07	3.53928e-06	1.8926		GYTVYRYPYGYYYSYMDY		5.30128e-05	5.40523e-05	0.980769	0.784202	1.99866e-06	0.000145002	6.1809
DARSYSSVMYFISMDY		8.73639e-07	3.77128e-07	2.31656	1.99866	9.53202e-07	7.07857e-06	2.8926		SFDVYYYYCTYAMDY		5.30128e-05	5.40523e-05	0.980769	0.784202	1.99866e-06	3.62505e-05	4.1809
DASSWSMDY		8.73639e-07	3.77128e-07	2.31656	1.99866	9.53202e-07	3.53928e-06	1.8926		SFDVYYYYYTYAMNY		3.01446e-05	3.07683e-05	0.979729	0.783371	1.99866e-06	1.81252e-05	3.18089
DASSYPAMDY		8.73639e-07	3.77128e-07	2.31656	1.99866	9.53202e-07	3.53928e-06	1.8926		GQYYYYYMSSYYASMDY		0.000202696	0.000207062	0.978915	0.78272	1.99866e-06	0.000247712	6.95349
DASYYYFDY		8.73639e-07	3.77128e-07	2.31656	1.99866	7.62743e-06	7.07857e-06	-0.107739		AQSYAMDV		0.000100828	0.000103115	0.977822	0.781846	1.99866e-06	0.000193336	6.59593
DAYSYALDY		8.73639e-07	3.77128e-07	2.31656	1.99866	1.90686e-06	7.07857e-06	1.89226		SFDVYYYYYTYAMDY		0.61858	0.632996	0.977225	0.781369	1.99866e-06	0.354436	17.4361
DDQLSYYTYSYYSYYYYAFDY		8.73639e-07	3.77128e-07	2.31656	1.99866	9.53202e-07	3.53928e-06	1.8926		SFDVYHYYYTYAMDY		6.54865e-05	6.73575e-05	0.972222	0.777368	1.99866e-06	2.11461e-05	3.40329
DDRPWAMDY		8.73639e-07	3.77128e-07	2.31656	1.99866	9.53202e-07	3.53928e-06	1.8926		AYDYFYWPDGTYYGAMDY		2.91051e-05	2.99367e-05	0.972222	0.777368	1.99866e-06	6.94801e-05	5.11949
DDSNSAFDY		8.73639e-07	3.77128e-07	2.31656	1.99866	9.53202e-07	3.53928e-06	1.8926		AYSYSQYVAMDY		7.27627e-06	7.48417e-06	0.972222	0.777368	1.99866e-06	5.13549e-05	4.6834
DDSSYDFAFDV		8.73639e-07	3.77128e-07	2.31656	1.99866	9.53202e-07	3.53928e-06	1.8926		GLYYQKYPYYAMDY		7.27627e-06	7.48417e-06	0.972222	0.777368	1.99866e-06	3.62505e-05	4.1809
DDYSYNQYYYYAFDY		8.73639e-07	3.77128e-07	2.31656	1.99866	9.53202e-07	7.07857e-06	2.8926		SYDVYYYYYTYAMDY		7.27627e-06	7.48417e-06	0.972222	0.777368	1.99866e-06	9.06262e-06	2.1809
DEAEQWYEYYFDY		8.73639e-07	3.77128e-07	2.31656	1.99866	9.53202e-07	3.53928e-06	1.8926		YKYVYYWTAYYASYSSFYMDY		4.6776e-05	4.82313e-05	0.969827	0.775453	1.99866e-06	5.43757e-05	4.76586
DEGYTVIYYAFDY		8.73639e-07	3.77128e-07	2.31656	1.99866	9.53202e-07	7.07857e-06	2.8926		SFDVYYYYYTYALDY		6.4447e-05	6.6526e-05	0.968749	0.774592	1.99866e-06	2.71879e-05	3.76586
DEIVSGSSDHYAVDY		8.73639e-07	3.77128e-07	2.31656	1.99866	9.53202e-07	3.53928e-06	1.8926		GFCYFYWRYYYGAMDY		1.76709e-05	1.82946e-05	0.965908	0.77232	1.99866e-06	1.20835e-05	2.59593
DEKSTEGYFDY		8.73639e-07	3.77128e-07	2.31656	1.99866	9.53202e-07	3.53928e-06	1.8926		DDYIYALDV		0.000128894	0.000133884	0.962732	0.76978	1.99866e-06	0.000135939	6.08778
DEMYGYYYAMDV		8.73639e-07	3.77128e-07	2.31656	1.99866	9.53202e-07	3.53928e-06	1.8926		SYGYYYHSYYDYSAMDY		0.000250512	0.000261114	0.959394	0.767111	1.99866e-06	0.000317192	7.31018
DESATYSYYYYYPQYFDY		8.73639e-07	3.77128e-07	2.31656	1.99866	9.53202e-07	3.53928e-06	1.8926		SFDVYFYYYTYAMDY		8.21179e-05	8.56522e-05	0.958737	0.766586	1.99866e-06	3.92714e-05	4.29637
DESSKGSMVAFAY		8.73639e-07	3.77128e-07	2.31656	1.99866	9.53202e-07	3.53928e-06	1.8926		SFDVYYYYYTYAMGY		7.48417e-05	7.8168e-05	0.957446	0.765554	1.99866e-06	3.92714e-05	4.29637
DESYVYVDY		8.73639e-07	3.77128e-07	2.31656	1.99866	9.53202e-07	3.53928e-06	1.8926		SPYYAMDY		0.000489589	0.000511418	0.957316	0.76545	2.79894e-05	3.02087e-05	0.110084
DEYASSYYLYYYHYLAFDV		8.73639e-07	3.77128e-07	2.31656	1.99866	9.53202e-07	3.53928e-06	1.8926		SQSYSYMYLDY		6.34075e-05	6.6526e-05	0.953124	0.762098	1.99866e-06	0.000229586	6.84386
DEYNQYYAYMDY		8.73639e-07	3.77128e-07	2.31656	1.99866	9.53202e-07	7.07857e-06	2.8926		NFSYFYQSAYYYGAMDY		1.66315e-05	1.74631e-05	0.95238	0.761503	1.99866e-06	7.2501e-05	5.1809
DEYSSYAMDY		8.73639e-07	3.77128e-07	2.31656	1.99866	1.90686e-06	7.07857e-06	1.89226		SFDVHYYYYTYAMDY		6.65259e-05	6.98523e-05	0.95238	0.761503	1.99866e-06	5.13549e-05	4.6834
DEYSVVWIVYYSYYGYSFAY		8.73639e-07	3.77128e-07	2.31656	1.99866	9.53202e-07	7.07857e-06	2.8926		SFDVYYYYHTYAMDY		6.65259e-05	6.98523e-05	0.95238	0.761503	1.99866e-06	4.53131e-05	4.50282
DEYYYYYLYKEYQHAMDY		8.73639e-07	3.77128e-07	2.31656	1.99866	9.53202e-07	3.53928e-06	1.8926		SFLSYYYTYSSYLYYLDV		0.00464018	0.00487635	0.951568	0.760854	1.99866e-06	0.00290306	10.5043
DFAYYLLAFDY		8.73639e-07	3.77128e-07	2.31656	1.99866	9.53202e-07	3.53928e-06	1.8926		GFGYFYWRYYYTYALDY		3.94998e-05	4.15787e-05	0.949999	0.759599	1.99866e-06	3.02087e-06	0.595931
DFGSYYYFDY		8.73639e-07	3.77128e-07	2.31656	1.99866	9.53202e-07	3.53928e-06	1.8926		GYSYYFDY		1.97499e-05	2.07894e-05	0.949999	0.759599	3.99848e-05	4.8334e-05	0.273587
DFMWGRYAMDY		8.73639e-07	3.77128e-07	2.31656	1.99866	9.53202e-07	7.07857e-06	2.8926		SVGYYYRGVSWYYSFDV		2.59867e-05	2.7442e-05	0.946969	0.757177	1.99866e-06	8.76054e-05	5.45391
DFQSYYMYAMDY		8.73639e-07	3.77128e-07	2.31656	1.99866	9.53202e-07	3.53928e-06	1.8926		AFTYYHYSYRYYYTYSMDY		3.84603e-05	4.07472e-05	0.943877	0.754704	1.99866e-06	9.36471e-05	5.55013
DFQYVYGYWKYSMDY		8.73639e-07	3.77128e-07	2.31656	1.99866	9.53202e-07	3.53928e-06	1.8926		GFGYFYWRYYYTYAMDY		0.000211012	0.000223694	0.943308	0.754249	1.99866e-06	3.02087e-06	0.595931
DFTTSQFAMDV		8.73639e-07	3.77128e-07	2.31656	1.99866	9.53202e-07	7.07857e-06	2.8926		GMYYYYSNASYSYAMDY		4.46971e-05	4.73997e-05	0.942982	0.753988	1.99866e-06	0.000163127	6.35082
DFWLGSYSAVDY		8.73639e-07	3.77128e-07	2.31656	1.99866	9.53202e-07	3.53928e-06	1.8926		DLALYYYYYSYYAMDY		6.23681e-06	6.6526e-06	0.937499	0.749605	1.99866e-06	6.04175e-06	1.59593
DFYQEYYKYYYSYYAFDY		8.73639e-07	3.77128e-07	2.31656	1.99866	9.53202e-07	7.07857e-06	2.8926		DNVSTSYAMDY		3.1184e-06	3.3263e-06	0.937499	0.749605	1.99866e-06	3.02087e-05	3.91786
DFYQGWLSYAYYFDY		8.73639e-07	3.77128e-07	2.31656	1.99866	9.53202e-07	3.53928e-06	1.8926		EWYSYALDY		3.1184e-06	3.3263e-06	0.937499	0.749605	1.99866e-06	0.000117814	5.88133
DFYYYALDY		8.73639e-07	3.77128e-07	2.31656	1.99866	9.53202e-07	3.53928e-06	1.8926		FYAYYAMDY		3.1184e-06	3.3263e-06	0.937499	0.749605	3.99848e-06	3.62505e-05	3.18048
DGFYYPYGSMYVAY		8.73639e-07	3.77128e-07	2.31656	1.99866	9.53202e-07	3.53928e-06	1.8926		GFSYYYWTYSSYYSGSIDY		1.24736e-05	1.33052e-05	0.937499	0.749605	1.99866e-06	1.20835e-05	2.59593
DGGSYYHYKVAMDY		8.73639e-07	3.77128e-07	2.31656	1.99866	9.53202e-07	3.53928e-06	1.8926		GFSYYYWTYTSYYSGSMDY		3.1184e-06	3.3263e-06	0.937499	0.749605	1.99866e-06	3.02087e-06	0.595931
DGHYYYYNYWYSMYYYMDY		8.73639e-07	3.77128e-07	2.31656	1.99866	9.53202e-07	3.53928e-06	1.8926		GFYPSPSASATYYRSFDY		3.1184e-06	3.3263e-06	0.937499	0.749605	1.99866e-06	7.2501e-05	5.1809
DGNFGYYYSSYYYLDY		8.73639e-07	3.77128e-07	2.31656	1.99866	9.53202e-07	3.53928e-06	1.8926		GMLLYYLEYMYALDY		3.1184e-06	3.3263e-06	0.937499	0.749605	1.99866e-06	2.4167e-05	3.59593
DGRSYKTYALDY		8.73639e-07	3.77128e-07	2.31656	1.99866	9.53202e-07	3.53928e-06	1.8926		LVYFASSSAQALDY		3.1184e-06	3.3263e-06	0.937499	0.749605	1.99866e-06	2.11461e-05	3.40329
DGSSYAFDY		8.73639e-07	3.77128e-07	2.31656	1.99866	1.3348e-05	3.53928e-06	-1.91509		VFRYFYYSRYYSYYQSGAMDY		3.1184e-06	3.3263e-06	0.937499	0.749605	1.99866e-06	6.04175e-06	1.59593
DGSYAFDY		8.73639e-07	3.77128e-07	2.31656	1.99866	1.52549e-05	1.06179e-05	-0.522781		DDLIYAMDY		1.5592e-05	1.66315e-05	0.937499	0.749605	1.99866e-06	5.43757e-05	4.76586
DGVYSSSYQYPWGYSGWYAMDV		8.73639e-07	3.77128e-07	2.31656	1.99866	9.53202e-07	3.53928e-06	1.8926		AFSWYYRGYYFYAFDY		0.00696131	0.00744758	0.934708	0.747373	1.99866e-06	0.00553122	11.4343
DGYSAYFDY		8.73639e-07	3.77128e-07	2.31656	1.99866	9.53202e-07	3.53928e-06	1.8926		ALYYYSTFYVKSYYAAMDY		0.000227643	0.000243651	0.9343	0.747046	1.99866e-06	0.000338338	7.40329
DGYSLSSWLYYYYAMDY		8.73639e-07	3.77128e-07	2.31656	1.99866	9.53202e-07	3.53928e-06	1.8926		QFSYYYMVYYYAFDV		4.26182e-05	4.57366e-05	0.931818	0.745062	1.99866e-06	0.000120835	5.91786
DHDSSSSTAFDY		8.73639e-07	3.77128e-07	2.31656	1.99866	9.53202e-07	3.53928e-06	1.8926		SFDVYYYYYTYAMEY		3.3263e-05	3.57577e-05	0.930232	0.743794	1.99866e-06	1.81252e-05	3.18089
DHGYAFAY		8.73639e-07	3.77128e-07	2.31656	1.99866	9.53202e-07	3.53928e-06	1.8926		VFSVYNLYYLQYPYYSYYLDY		0.000582102	0.000627839	0.927152	0.741331	1.99866e-06	0.000335317	7.39035
DHHHNSSYSESAFDY		8.73639e-07	3.77128e-07	2.31656	1.99866	9.53202e-07	1.06179e-05	3.47757		GFYYYEYLYGSSYTGAMDY		0.000110184	0.000118915	0.926573	0.740868	1.99866e-06	6.34384e-05	4.98825
DHPSSYYYSWNAAMDV		8.73639e-07	3.77128e-07	2.31656	1.99866	9.53202e-07	3.53928e-06	1.8926		TFDVYYYYYTYAMDY		1.76709e-05	1.91262e-05	0.923912	0.738741	1.99866e-06	2.71879e-05	3.76586
DHPYYTSSYYYEYSYSTAMDY		8.73639e-07	3.77128e-07	2.31656	1.99866	9.53202e-07	3.53928e-06	1.8926		YYYWAMDY		1.76709e-05	1.91262e-05	0.923912	0.738741	2.79894e-05	0.000157085	2.48859
DHSLSSYAFDY		8.73639e-07	3.77128e-07	2.31656	1.99866	9.53202e-07	3.53928e-06	1.8926		SPYYAVDY		0.0310832	0.0337262	0.921634	0.736919	7.99696e-06	0.0175483	11.0996
DHSYYGFDY		8.73639e-07	3.77128e-07	2.31656	1.99866	9.53202e-07	3.53928e-06	1.8926		ESYYSMDY		1.45525e-05	1.57999e-05	0.921052	0.736454	7.99696e-06	7.2501e-05	3.18048
DHVYAMDY		8.73639e-07	3.77128e-07	2.31656	1.99866	1.90686e-06	3.53928e-06	0.892259		SFGVYYYYYTYAMDY		6.02891e-05	6.56944e-05	0.917721	0.73379	1.99866e-06	5.43757e-05	4.76586
DHYASAVDY		8.73639e-07	3.77128e-07	2.31656	1.99866	9.53202e-07	3.53928e-06	1.8926		GMYYYYSNASYSYALDY		1.14341e-05	1.24736e-05	0.916666	0.732947	1.99866e-06	3.02087e-05	3.91786
DHYAYSMIGYYYYAMDV		8.73639e-07	3.77128e-07	2.31656	1.99866	9.53202e-07	3.53928e-06	1.8926		SFDVYYYYYTYAMDS		1.14341e-05	1.24736e-05	0.916666	0.732947	1.99866e-06	3.02087e-06	0.595931
DHYSSYAMDY		8.73639e-07	3.77128e-07	2.31656	1.99866	1.90686e-06	7.07857e-06	1.89226		YSYDYHSFDY		6.54865e-05	7.15154e-05	0.915697	0.732172	1.99866e-06	2.71879e-05	3.76586
DHYSTYYSMDY		8.73639e-07	3.77128e-07	2.31656	1.99866	9.53202e-07	3.53928e-06	1.8926		GFGYFYRRYYYGAMDY		1.97499e-05	2.16209e-05	0.913461	0.730384	1.99866e-06	2.4167e-05	3.59593
DHYTMYYALDY		8.73639e-07	3.77128e-07	2.31656	1.99866	9.53202e-07	3.53928e-06	1.8926		MQLWESYMDY		0.00183466	0.00200908	0.913182	0.730161	1.99866e-06	0.0010996	9.10373
DHYYYVSSYYWGAYHAFAY		8.73639e-07	3.77128e-07	2.31656	1.99866	9.53202e-07	3.53928e-06	1.8926		GFGYFYWRYYYGAMDC		8.31574e-06	9.14732e-06	0.90909	0.726889	1.99866e-06	6.04175e-06	1.59593
DILYWYYYMDY		8.73639e-07	3.77128e-07	2.31656	1.99866	9.53202e-07	1.06179e-05	3.47757		GSSYGFDY		8.31574e-06	9.14732e-06	0.90909	0.726889	7.99696e-06	1.81252e-05	1.18047
DIPPYYYYVDY		8.73639e-07	3.77128e-07	2.31656	1.99866	9.53202e-07	3.53928e-06	1.8926		SFSTYSYSYSYEYYMDY		1.66315e-05	1.82946e-05	0.90909	0.726889	1.99866e-06	3.92714e-05	4.29637
DIQFDGDSMDV		8.73639e-07	3.77128e-07	2.31656	1.99866	9.53202e-07	3.53928e-06	1.8926		STYYAVDY		1.66315e-05	1.82946e-05	0.90909	0.726889	3.99848e-06	3.02087e-06	-0.404488
DISNHRSHDTYSFAFDY		8.73639e-07	3.77128e-07	2.31656	1.99866	9.53202e-07	3.53928e-06	1.8926		SFGWALDV		3.84603e-05	4.24103e-05	0.906862	0.725108	1.99866e-06	5.43757e-05	4.76586
DISYQSYYYAFDY		8.73639e-07	3.77128e-07	2.31656	1.99866	9.53202e-07	3.53928e-06	1.8926		AVYEYTYSRYESRYYMDY		0.000589378	0.000650291	0.906329	0.724682	1.99866e-06	0.000522611	8.03056
DISYYSSFSYSFTQAMDY		8.73639e-07	3.77128e-07	2.31656	1.99866	9.53202e-07	3.53928e-06	1.8926		GTSIISWYAMDY		0.000377327	0.000416619	0.905688	0.724169	1.99866e-06	0.00038063	7.57321
DITSYYYGVDY		8.73639e-07	3.77128e-07	2.31656	1.99866	9.53202e-07	3.53928e-06	1.8926		GFSYYYWSYSSYYSGSMDY		2.18288e-05	2.41157e-05	0.905172	0.723756	1.99866e-06	1.51044e-05	2.91786
DIWRFASTTYGYYYYAMDY		8.73639e-07	3.77128e-07	2.31656	1.99866	9.53202e-07	3.53928e-06	1.8926		GFSVYYATYHSSYSYYFDY		0.000580023	0.00064447	0.899999	0.719621	1.99866e-06	0.000410839	7.6834
DIYQDMIAMDY		8.73639e-07	3.77128e-07	2.31656	1.99866	9.53202e-07	3.53928e-06	1.8926		SFDVYYYYYTYAMDH		6.34075e-05	7.06838e-05	0.897058	0.717269	1.99866e-06	3.02087e-05	3.91786
DIYSESYYFAY		8.73639e-07	3.77128e-07	2.31656	1.99866	9.53202e-07	3.53928e-06	1.8926		TPYAAVDY		0.000235959	0.000263609	0.89511	0.715711	1.99866e-06	0.000211461	6.72521
DIYWHSSALDY		8.73639e-07	3.77128e-07	2.31656	1.99866	9.53202e-07	1.06179e-05	3.47757		SMGYYSLYYSRHYYYAMDY		0.000248433	0.000277746	0.894461	0.715192	1.99866e-06	0.000422922	7.72521
DIYYMSYSSYAFDY		8.73639e-07	3.77128e-07	2.31656	1.99866	9.53202e-07	7.07857e-06	2.8926		GDHYYYYSYYQQYQYYMDY		1.5592e-05	1.74631e-05	0.892857	0.713909	1.99866e-06	6.64592e-05	5.05536
DIYYSAFDY		8.73639e-07	3.77128e-07	2.31656	1.99866	1.90686e-06	3.53928e-06	0.892259		GFGYFYWRYYYGSMDY		1.5592e-05	1.74631e-05	0.892857	0.713909	1.99866e-06	6.04175e-06	1.59593
DIYYYMSSSYAMDY		8.73639e-07	3.77128e-07	2.31656	1.99866	9.53202e-07	3.53928e-06	1.8926		YASSYFDSFDY		2.07894e-05	2.32841e-05	0.892857	0.713909	1.99866e-06	2.71879e-05	3.76586
DIYYYYAISAMDV		8.73639e-07	3.77128e-07	2.31656	1.99866	9.53202e-07	3.53928e-06	1.8926		AFSWYYSGYYFYAFDY		0.000256748	0.000287725	0.89234	0.713497	1.99866e-06	0.000217503	6.76586
DKDQSYQYYPYTLDY		8.73639e-07	3.77128e-07	2.31656	1.99866	9.53202e-07	3.53928e-06	1.8926		SFDGYYYYYTYAMDY		3.84603e-05	4.32419e-05	0.889423	0.711163	1.99866e-06	2.4167e-05	3.59593
DKGSYMFHGLLYWYYVAY		8.73639e-07	3.77128e-07	2.31656	1.99866	9.53202e-07	3.53928e-06	1.8926		SFDVYYYYTYAMDY		0.000588339	0.000661933	0.888819	0.710681	1.99866e-06	0.000377609	7.56172
DKKNHHYFYMDY		8.73639e-07	3.77128e-07	2.31656	1.99866	9.53202e-07	3.53928e-06	1.8926		GFSVYYYYQSSQQGMDV		2.28683e-05	2.57788e-05	0.887096	0.709303	1.99866e-06	5.13549e-05	4.6834
DKSPSMDFSVDY		8.73639e-07	3.77128e-07	2.31656	1.99866	9.53202e-07	3.53928e-06	1.8926		GFGYFYWRYYYGAMDY		0.114101	0.12863	0.887047	0.709264	1.99866e-06	0.0631181	14.9467
DKSYSYSYFDY		8.73639e-07	3.77128e-07	2.31656	1.99866	9.53202e-07	3.53928e-06	1.8926		SFSYWYYTHHYSYAMDY		9.77099e-05	0.000110599	0.883458	0.706394	1.99866e-06	0.000114793	5.84386
DKYHAMAY		8.73639e-07	3.77128e-07	2.31656	1.99866	9.53202e-07	3.53928e-06	1.8926		DRYYLGYMDY		1.24736e-05	1.41368e-05	0.882352	0.70551	1.99866e-06	9.36471e-05	5.55013
DKYSLMQYSYYYFYMDY		8.73639e-07	3.77128e-07	2.31656	1.99866	9.53202e-07	3.53928e-06	1.8926		SFDVYYFYYTYAMDY		7.69206e-05	8.73153e-05	0.880952	0.70439	1.99866e-06	4.8334e-05	4.59593
DLFYMSAMDY		8.73639e-07	3.77128e-07	2.31656	1.99866	9.53202e-07	3.53928e-06	1.8926		SFDVDYYYYTYAMDY		1.97499e-05	2.24525e-05	0.879629	0.703333	1.99866e-06	9.06262e-06	2.1809
DLGYYSAFDY		8.73639e-07	3.77128e-07	2.31656	1.99866	9.53202e-07	3.53928e-06	1.8926		DLISYDYAFDY		9.04337e-05	0.000103115	0.877016	0.701243	1.99866e-06	6.34384e-05	4.98825
DLHGYSFDV		8.73639e-07	3.77128e-07	2.31656	1.99866	9.53202e-07	7.07857e-06	2.8926		ESIYTAMDY		0.000495826	0.000566302	0.87555	0.700071	1.99866e-06	0.000154065	6.26836
DLHSSGYYYFDY		8.73639e-07	3.77128e-07	2.31656	1.99866	9.53202e-07	3.53928e-06	1.8926		SFDVYYYSYTYAMDY		7.27627e-06	8.31575e-06	0.874999	0.699631	1.99866e-06	3.02087e-06	0.595931
DLNEAALDY		8.73639e-07	3.77128e-07	2.31656	1.99866	9.53202e-07	3.53928e-06	1.8926		AYSYYYYRGYYYAMDV		0.00924087	0.010571	0.874173	0.698971	1.99866e-06	0.00420506	11.0389
DLPSSYSYYEQEGVDY		8.73639e-07	3.77128e-07	2.31656	1.99866	9.53202e-07	3.53928e-06	1.8926		SFDVYYYYYTYAMDF		6.02891e-05	6.90207e-05	0.873493	0.698427	1.99866e-06	3.92714e-05	4.29637
DLSSYYSVAMAY		8.73639e-07	3.77128e-07	2.31656	1.99866	9.53202e-07	3.53928e-06	1.8926		DYSSAFDY		9.35521e-06	1.08105e-05	0.865384	0.691943	1.19954e-05	3.02087e-05	1.33248
DLSYDYAFDY		8.73639e-07	3.77128e-07	2.31656	1.99866	9.53202e-07	3.53928e-06	1.8926		YFYYYYALDY		1.87104e-05	2.16209e-05	0.865384	0.691943	3.99848e-06	5.73966e-05	3.84344
DLSYSGMDY		8.73639e-07	3.77128e-07	2.31656	1.99866	9.53202e-07	7.07857e-06	2.8926		GPYDQAAMDY		0.000142407	0.000164652	0.864898	0.691555	1.99866e-06	0.000262816	7.03888
DLSYVAFDY		8.73639e-07	3.77128e-07	2.31656	1.99866	9.53202e-07	3.53928e-06	1.8926		SFDVYYNYYTYAMDY		2.07894e-05	2.41157e-05	0.862068	0.689292	1.99866e-06	6.04175e-06	1.59593
DLTEYWSYEQYYMDY		8.73639e-07	3.77128e-07	2.31656	1.99866	9.53202e-07	3.53928e-06	1.8926		SFDVYYYYYTCAMDY		3.22235e-05	3.74209e-05	0.861111	0.688526	1.99866e-06	1.20835e-05	2.59593
DLVSSGAVDY		8.73639e-07	3.77128e-07	2.31656	1.99866	9.53202e-07	3.53928e-06	1.8926		DYYNYLDY		1.14341e-05	1.33052e-05	0.859374	0.687138	1.99866e-06	2.4167e-05	3.59593
DLVYWYQHYAFDY		8.73639e-07	3.77128e-07	2.31656	1.99866	9.53202e-07	3.53928e-06	1.8926		YSYSYVLDRALDV		3.63814e-05	4.24103e-05	0.857843	0.685913	1.99866e-06	5.73966e-05	4.84386
DLYASGFAY		8.73639e-07	3.77128e-07	2.31656	1.99866	9.53202e-07	3.53928e-06	1.8926		GFGYFYWRYYYGAMDS		2.70262e-05	3.15998e-05	0.855263	0.68385	1.99866e-06	2.11461e-05	3.40329
DLYYYYVDY		8.73639e-07	3.77128e-07	2.31656	1.99866	9.53202e-07	7.07857e-06	2.8926		GFSYYYLTYSSYYSGSMDY		0.000262985	0.000307683	0.854729	0.683423	1.99866e-06	0.000132918	6.05536
DMAWVYMAY		8.73639e-07	3.77128e-07	2.31656	1.99866	9.53202e-07	3.53928e-06	1.8926		GFGYFYWRYYYGAMEY		4.26182e-05	4.98945e-05	0.854166	0.682973	1.99866e-06	2.11461e-05	3.40329
DMLGGGLLFWYAYYYYFGFDY		8.73639e-07	3.77128e-07	2.31656	1.99866	9.53202e-07	3.53928e-06	1.8926		GFVVYQFYAGYYYSYYFDY		4.26182e-05	4.98945e-05	0.854166	0.682973	1.99866e-06	8.45845e-05	5.40329
DMLYSSSYMDV		8.73639e-07	3.77128e-07	2.31656	1.99866	9.53202e-07	7.07857e-06	2.8926		GLSWQSDQKADAFDV		8.52363e-05	9.97889e-05	0.854166	0.682973	1.99866e-06	0.000151044	6.23979
DMMASYYGFDV		8.73639e-07	3.77128e-07	2.31656	1.99866	9.53202e-07	1.06179e-05	3.47757		YSKYAFDY		5.09339e-05	5.98734e-05	0.850694	0.680197	3.99848e-05	4.8334e-05	0.273587
DMMYGSYYNHYWTLSLDY		8.73639e-07	3.77128e-07	2.31656	1.99866	9.53202e-07	3.53928e-06	1.8926		GFGYFYWIYYYGAMDY		0.000257788	0.000304356	0.846994	0.677239	1.99866e-06	0.000135939	6.08778
DMPQGSQHMYMYYQYYGAMDY		8.73639e-07	3.77128e-07	2.31656	1.99866	9.53202e-07	3.53928e-06	1.8926		WRYDYYYSFDV		2.18288e-05	2.57788e-05	0.846774	0.677062	1.99866e-06	0.000117814	5.88133
DMSSSYYMMY		8.73639e-07	3.77128e-07	2.31656	1.99866	9.53202e-07	7.07857e-06	2.8926		ALQYYWQSLYGGWYWYSYALDY		0.000307682	0.000363398	0.846681	0.676989	1.99866e-06	0.000283962	7.15052
DMSYGRYSYASYYYAFDY		8.73639e-07	3.77128e-07	2.31656	1.99866	9.53202e-07	3.53928e-06	1.8926		GFVYFYWRYYYGAMDY		0.000648628	0.000766712	0.845986	0.676433	1.99866e-06	0.00045011	7.8151
DMWDSSSHSYAMDY		8.73639e-07	3.77128e-07	2.31656	1.99866	9.53202e-07	3.53928e-06	1.8926		SFDVYYYCYTYAMDY		4.05392e-05	4.82313e-05	0.840517	0.672059	1.99866e-06	3.02087e-05	3.91786
DMWSYKVVYYYSHYAMDY		8.73639e-07	3.77128e-07	2.31656	1.99866	9.53202e-07	3.53928e-06	1.8926		GHYYPWAVDY		4.26182e-05	5.0726e-05	0.840163	0.671777	1.99866e-06	9.96888e-05	5.64033
DMYATGFDY		8.73639e-07	3.77128e-07	2.31656	1.99866	9.53202e-07	7.07857e-06	2.8926		ALKYYWQSLYGGWYWYSYALDY		0.00137522	0.00164153	0.837765	0.66986	1.99866e-06	0.0011872	9.21431
DMYMNIYFDY		8.73639e-07	3.77128e-07	2.31656	1.99866	9.53202e-07	3.53928e-06	1.8926		DDIWADWAMDY		0.000197499	0.000236167	0.836267	0.668662	1.99866e-06	0.000175211	6.45392
DMYRSYSSFDY		8.73639e-07	3.77128e-07	2.31656	1.99866	9.53202e-07	3.53928e-06	1.8926		AMVYSSQYDYYSPYNYFDY		2.28683e-05	2.7442e-05	0.833333	0.666315	1.99866e-06	5.43757e-05	4.76586
DMYSGSYAMDY		8.73639e-07	3.77128e-07	2.31656	1.99866	9.53202e-07	7.07857e-06	2.8926		DGYSVAMAMDY		2.91051e-05	3.49261e-05	0.833333	0.666315	1.99866e-06	3.62505e-05	4.1809
DMYSYAVDY		8.73639e-07	3.77128e-07	2.31656	1.99866	1.90686e-06	7.07857e-06	1.89226		SFDVYYYYYTYAKDY		1.87104e-05	2.24525e-05	0.833333	0.666315	1.99866e-06	1.81252e-05	3.18089
DMYYYAFDY		8.73639e-07	3.77128e-07	2.31656	1.99866	9.53202e-07	1.76964e-05	4.21453		ASFSGSFDY		2.07894e-06	2.49472e-06	0.833333	0.666315	1.99866e-06	6.04175e-06	1.59593
DMYYYFDY		8.73639e-07	3.77128e-07	2.31656	1.99866	7.62743e-06	7.07857e-06	-0.107739		EYEYAFDY		2.07894e-06	2.49472e-06	0.833333	0.666315	1.99866e-06	9.06262e-06	2.1809
DNLYYSYYAMDY		8.73639e-07	3.77128e-07	2.31656	1.99866	9.53202e-07	7.07857e-06	2.8926		GFGYFYWRYYNGAMDY		2.07894e-06	2.49472e-06	0.833333	0.666315	1.99866e-06	3.02087e-06	0.595931
DNSSNVYEYTAVDY		8.73639e-07	3.77128e-07	2.31656	1.99866	9.53202e-07	7.07857e-06	2.8926		GFSYHYWTYSSYYSGSMDY		2.07894e-06	2.49472e-06	0.833333	0.666315	1.99866e-06	3.02087e-06	0.595931
DNSSSYHSYQSYMYMDY		8.73639e-07	3.77128e-07	2.31656	1.99866	9.53202e-07	3.53928e-06	1.8926		GFYYYYQSSSYYYAMDY		4.15787e-06	4.98945e-06	0.833333	0.666315	1.99866e-06	9.06262e-06	2.1809
DNSSYYYSFDY		8.73639e-07	3.77128e-07	2.31656	1.99866	9.53202e-07	3.53928e-06	1.8926		GQYMYLKSTAFDY		2.07894e-06	2.49472e-06	0.833333	0.666315	1.99866e-06	4.8334e-05	4.59593
DNSYMYYFD		8.73639e-07	3.77128e-07	2.31656	1.99866	9.53202e-07	3.53928e-06	1.8926		MYSSAMDY		2.07894e-06	2.49472e-06	0.833333	0.666315	1.99924e-05	6.94801e-05	1.79715
DNYYPYAMDY		8.73639e-07	3.77128e-07	2.31656	1.99866	9.53202e-07	3.53928e-06	1.8926		PPYYAVDY		2.07894e-06	2.49472e-06	0.833333	0.666315	3.99848e-06	6.04175e-06	0.595515
DPAYASYFDY		8.73639e-07	3.77128e-07	2.31656	1.99866	9.53202e-07	7.07857e-06	2.8926		SFAYSYKGYYYYYALDY		6.23681e-06	7.48417e-06	0.833333	0.666315	1.99866e-06	1.51044e-05	2.91786
DPGMYSYVDY		8.73639e-07	3.77128e-07	2.31656	1.99866	9.53202e-07	7.07857e-06	2.8926		YMGWSYKYIDY		2.07894e-06	2.49472e-06	0.833333	0.666315	1.99866e-06	9.06262e-06	2.1809
DPPSYYAFDY		8.73639e-07	3.77128e-07	2.31656	1.99866	9.53202e-07	3.53928e-06	1.8926		YSSYAFDY		2.07894e-06	2.49472e-06	0.833333	0.666315	0.000523801	0.000154065	-1.76548
DPSESMDY		8.73639e-07	3.77128e-07	2.31656	1.99866	9.53202e-07	3.53928e-06	1.8926		GYHSYAFDY		6.4447e-05	7.8168e-05	0.824468	0.659227	7.99696e-06	9.96888e-05	3.63991
DPSFRGSTSLAY		8.73639e-07	3.77128e-07	2.31656	1.99866	9.53202e-07	7.07857e-06	2.8926		YVYYQSAFDY		0.000154881	0.000187936	0.824115	0.658945	1.99866e-06	0.000108751	5.76585
DPSYYHYAFDY		8.73639e-07	3.77128e-07	2.31656	1.99866	9.53202e-07	3.53928e-06	1.8926		SSDVYYYYYTYAMDY		5.40523e-05	6.56944e-05	0.822784	0.657881	1.99866e-06	2.71879e-05	3.76586
DPSYYMHYSPFAVDY		8.73639e-07	3.77128e-07	2.31656	1.99866	9.53202e-07	7.07857e-06	2.8926		SFDVYYYYYTYTMDY		7.17233e-05	8.73153e-05	0.821428	0.656797	1.99866e-06	2.11461e-05	3.40329
DQFYMYAMDY		8.73639e-07	3.77128e-07	2.31656	1.99866	9.53202e-07	3.53928e-06	1.8926		SLSYYYAMDY		4.36576e-05	5.32208e-05	0.820312	0.655904	1.99866e-06	7.55219e-05	5.23979
DQGYAFDY		8.73639e-07	3.77128e-07	2.31656	1.99866	9.53202e-07	3.53928e-06	1.8926		DDYDYAMDY		1.76709e-05	2.16209e-05	0.817307	0.653502	1.99866e-06	2.4167e-05	3.59593
DQGYASYRGYLDY		8.73639e-07	3.77128e-07	2.31656	1.99866	9.53202e-07	3.53928e-06	1.8926		YSYEYHSFDY		0.00252695	0.00309263	0.817087	0.653326	1.99866e-06	0.00132616	9.37401
DQGYMYYYFDY		8.73639e-07	3.77128e-07	2.31656	1.99866	9.53202e-07	3.53928e-06	1.8926		SDPSSTYYAYYYFDY		4.26182e-05	5.23892e-05	0.813492	0.650451	1.99866e-06	8.15636e-05	5.35082
DQHSSGSSYSAFDY		8.73639e-07	3.77128e-07	2.31656	1.99866	9.53202e-07	3.53928e-06	1.8926		SYGYYYHSYYDYSALDY		5.61312e-05	6.90207e-05	0.813253	0.65026	1.99866e-06	6.04175e-05	4.91786
DQNATYAHYSNPDYFYMDV		8.73639e-07	3.77128e-07	2.31656	1.99866	9.53202e-07	3.53928e-06	1.8926		GFSYYYWTYSSYYSGSMDY		0.0168321	0.020702	0.813064	0.650109	1.99866e-06	0.00806876	11.9791
DQSAYYHYTGMDY		8.73639e-07	3.77128e-07	2.31656	1.99866	9.53202e-07	7.07857e-06	2.8926		SFDVYYYYYNYAMDY		1.35131e-05	1.66315e-05	0.812499	0.649657	1.99866e-06	6.04175e-06	1.59593
DQSFYTTHAMDY		8.73639e-07	3.77128e-07	2.31656	1.99866	9.53202e-07	3.53928e-06	1.8926		GFGYFYCRYYYGAMDY		2.28683e-05	2.82735e-05	0.808823	0.646718	1.99866e-06	1.20835e-05	2.59593
DQSGAYAVDY		8.73639e-07	3.77128e-07	2.31656	1.99866	9.53202e-07	7.07857e-06	2.8926		SFDVYYYNYTYAMDY		3.01446e-05	3.74209e-05	0.805555	0.644105	1.99866e-06	6.04175e-06	1.59593
DQSGNYAFDV		8.73639e-07	3.77128e-07	2.31656	1.99866	9.53202e-07	7.07857e-06	2.8926		QAYYLAFDY		5.82102e-05	7.2347e-05	0.804597	0.643339	1.99866e-06	3.02087e-05	3.91786
DQSPYYWGNYYGYLDY		8.73639e-07	3.77128e-07	2.31656	1.99866	9.53202e-07	3.53928e-06	1.8926		AGYKYYFDY		0.000318077	0.000395829	0.803571	0.642518	3.99848e-06	0.000734072	7.52033
DQSRYEAMDY		8.73639e-07	3.77128e-07	2.31656	1.99866	9.53202e-07	3.53928e-06	1.8926		SFYSYTYPSYHSQSYFDY		1.87104e-05	2.32841e-05	0.803571	0.642518	1.99866e-06	3.02087e-05	3.91786
DQSSSLYAMDY		8.73639e-07	3.77128e-07	2.31656	1.99866	9.53202e-07	3.53928e-06	1.8926		SRDYAFDY		9.35521e-06	1.1642e-05	0.803571	0.642518	1.99866e-06	3.02087e-05	3.91786
DQSSYAFDY		8.73639e-07	3.77128e-07	2.31656	1.99866	1.90686e-06	3.53928e-06	0.892259		AASYTYMDY		7.27627e-06	9.14732e-06	0.795454	0.636028	1.99866e-06	1.81252e-05	3.18089
DQSVDEYAKSNSYDSYAMDY		8.73639e-07	3.77128e-07	2.31656	1.99866	9.53202e-07	7.07857e-06	2.8926		CFGYFYWRYYYGAMDY		7.27627e-06	9.14732e-06	0.795454	0.636028	1.99866e-06	9.06262e-06	2.1809
DQSYSSKYFDY		8.73639e-07	3.77128e-07	2.31656	1.99866	9.53202e-07	3.53928e-06	1.8926		SSHYYMAY		7.27627e-06	9.14732e-06	0.795454	0.636028	1.99866e-06	3.62505e-05	4.1809
DQSYSYIYYYSAMDY		8.73639e-07	3.77128e-07	2.31656	1.99866	9.53202e-07	1.06179e-05	3.47757		EHAWSMYFDY		0.0121971	0.0153675	0.793695	0.634622	1.99866e-06	0.00518684	11.3416
DQYDGMTVDY		8.73639e-07	3.77128e-07	2.31656	1.99866	9.53202e-07	3.53928e-06	1.8926		GFSYYYVYYYSYAMDY		2.70262e-05	3.40946e-05	0.792682	0.633812	1.99866e-06	9.96888e-05	5.64033
DQYSSYSFDY		8.73639e-07	3.77128e-07	2.31656	1.99866	9.53202e-07	3.53928e-06	1.8926		ADDGYEWYMDY		6.4447e-05	8.14943e-05	0.790816	0.63232	1.99866e-06	4.22922e-05	4.40329
DQYTSYSMDY		8.73639e-07	3.77128e-07	2.31656	1.99866	9.53202e-07	7.07857e-06	2.8926		GFGYFYSRYYYGAMDY		1.24736e-05	1.57999e-05	0.789473	0.631246	1.99866e-06	3.02087e-06	0.595931
DQYYSAFDY		8.73639e-07	3.77128e-07	2.31656	1.99866	3.81372e-06	3.53928e-06	-0.107741		DFYEYAFDY		7.58811e-05	9.64626e-05	0.786637	0.628979	1.99866e-06	8.15636e-05	5.35082
DQYYSYMYALDV		8.73639e-07	3.77128e-07	2.31656	1.99866	9.53202e-07	3.53928e-06	1.8926		GFGYLYWRYYYGAMDY		2.59867e-05	3.3263e-05	0.78125	0.624671	1.99866e-06	1.81252e-05	3.18089
DQYYYAFDY		8.73639e-07	3.77128e-07	2.31656	1.99866	1.3348e-05	3.53928e-06	-1.91509		AFSYYYYWGAKYYSYAMDY		3.63814e-05	4.65682e-05	0.78125	0.624671	1.99866e-06	4.22922e-05	4.40329
DRHYYSDSSVYSYSSYSMDY		8.73639e-07	3.77128e-07	2.31656	1.99866	9.53202e-07	3.53928e-06	1.8926		AYYTLAMDY		5.19734e-06	6.6526e-06	0.78125	0.624671	1.99866e-06	9.06262e-06	2.1809
DRNSYSYHAKVYYKSALY		8.73639e-07	3.77128e-07	2.31656	1.99866	9.53202e-07	3.53928e-06	1.8926		EFSYYYYSSYYYLSLGYAMDY		1.03947e-05	1.33052e-05	0.78125	0.624671	1.99866e-06	6.04175e-06	1.59593
DRPYYAFDY		8.73639e-07	3.77128e-07	2.31656	1.99866	9.53202e-07	7.07857e-06	2.8926		EYYYAFDY		3.63814e-05	4.65682e-05	0.78125	0.624671	3.99848e-05	7.2501e-05	0.858549
DRQSAYSAMDY		8.73639e-07	3.77128e-07	2.31656	1.99866	9.53202e-07	3.53928e-06	1.8926		GFAYYYSGYYYYYAFDY		5.19734e-06	6.6526e-06	0.78125	0.624671	1.99866e-06	3.02087e-05	3.91786
DRSYASSYYAMDY		8.73639e-07	3.77128e-07	2.31656	1.99866	9.53202e-07	3.53928e-06	1.8926		GFGYFHWRYYYGAMDY		1.03947e-05	1.33052e-05	0.78125	0.624671	1.99866e-06	9.06262e-06	2.1809
DRSYSYYTKYEYADYYMDY		8.73639e-07	3.77128e-07	2.31656	1.99866	9.53202e-07	3.53928e-06	1.8926		GIRMWSYQYSIYDYAMDY		1.03947e-05	1.33052e-05	0.78125	0.624671	1.99866e-06	6.64592e-05	5.05536
DRVDYSFDY		8.73639e-07	3.77128e-07	2.31656	1.99866	9.53202e-07	3.53928e-06	1.8926		LLSYYMASSTAYYGAMDY		5.19734e-06	6.6526e-06	0.78125	0.624671	1.99866e-06	1.81252e-05	3.18089
DRYRYALDY		8.73639e-07	3.77128e-07	2.31656	1.99866	1.90686e-06	3.53928e-06	0.892259		STYYYYAMDY		1.03947e-05	1.33052e-05	0.78125	0.624671	1.99866e-06	3.02087e-06	0.595931
DRYSSPTFDY		8.73639e-07	3.77128e-07	2.31656	1.99866	9.53202e-07	3.53928e-06	1.8926		YKYFAMDV		5.19734e-06	6.6526e-06	0.78125	0.624671	1.99866e-06	9.06262e-06	2.1809
DRYSSYNYMYYEYALDY		8.73639e-07	3.77128e-07	2.31656	1.99866	9.53202e-07	3.53928e-06	1.8926		STYYYYALDY		0.000380445	0.000490629	0.775423	0.620012	1.99866e-06	0.00121439	9.24698
DSDSWGDYASSYYIMYAFDY		8.73639e-07	3.77128e-07	2.31656	1.99866	9.53202e-07	3.53928e-06	1.8926		PYGYAMAY		1.35131e-05	1.74631e-05	0.773809	0.618721	1.99866e-06	0.000163127	6.35082
DSEDSAFDY		8.73639e-07	3.77128e-07	2.31656	1.99866	9.53202e-07	3.53928e-06	1.8926		GFYYYYLVSYYYAMDY		3.53419e-05	4.57366e-05	0.772727	0.617856	1.99866e-06	4.53131e-05	4.50282
DSFMYYVDY		8.73639e-07	3.77128e-07	2.31656	1.99866	9.53202e-07	3.53928e-06	1.8926		GMSVFYYSYYLTYMDY		0.000141368	0.000182946	0.772727	0.617856	1.99866e-06	0.000280941	7.13509
DSFYSAFDY		8.73639e-07	3.77128e-07	2.31656	1.99866	1.90686e-06	1.06179e-05	2.47722		MNYAYAFDY		2.18288e-05	2.82735e-05	0.772058	0.617322	1.99866e-06	2.4167e-05	3.59593
DSHYQYLDY		8.73639e-07	3.77128e-07	2.31656	1.99866	9.53202e-07	3.53928e-06	1.8926		GWYLYSYTHYFYYPYMDY		5.19734e-05	6.73575e-05	0.771604	0.616959	1.99866e-06	9.06262e-05	5.50282
DSHYYMDY		8.73639e-07	3.77128e-07	2.31656	1.99866	5.72057e-06	7.07857e-06	0.307299		EFQYYVYFMASLYYAFDV		8.31574e-06	1.08105e-05	0.76923	0.61506	1.99866e-06	3.32296e-05	4.05536
DSLISAFDY		8.73639e-07	3.77128e-07	2.31656	1.99866	9.53202e-07	3.53928e-06	1.8926		SHLYWYAYAFDY		1.66315e-05	2.16209e-05	0.76923	0.61506	1.99866e-06	0.000123856	5.95349
DSLSYAVDY		8.73639e-07	3.77128e-07	2.31656	1.99866	1.90686e-06	3.53928e-06	0.892259		SFDVYYYYYTYSMDY		5.40523e-05	7.06838e-05	0.764705	0.611442	1.99866e-06	5.13549e-05	4.6834
DSLSYISAFDY		8.73639e-07	3.77128e-07	2.31656	1.99866	9.53202e-07	3.53928e-06	1.8926		WSSYAFDY		1.14341e-05	1.49683e-05	0.763888	0.610789	3.59863e-05	7.2501e-05	1.01055
DSMYHAFDY		8.73639e-07	3.77128e-07	2.31656	1.99866	9.53202e-07	7.07857e-06	2.8926		ASYSSYLDY		0.000157999	0.000207062	0.763052	0.61012	1.99866e-06	0.000341359	7.41611
DSMYYYLDY		8.73639e-07	3.77128e-07	2.31656	1.99866	3.81372e-06	3.53928e-06	-0.107741		LESYYSYAFDY		0.000559234	0.000735943	0.759887	0.607589	1.99866e-06	0.000329275	7.36412
DSPYAMDY		8.73639e-07	3.77128e-07	2.31656	1.99866	1.90686e-06	1.76964e-05	3.21419		AEDTFWYAFDY		0.000161117	0.000212052	0.759803	0.607523	1.99866e-06	0.000105731	5.72522
DSPYYMDY		8.73639e-07	3.77128e-07	2.31656	1.99866	9.53202e-07	3.53928e-06	1.8926		TSSPSMDY		1.76709e-05	2.32841e-05	0.758928	0.606823	1.99866e-06	8.15636e-05	5.35082
DSQYIMYLDY		8.73639e-07	3.77128e-07	2.31656	1.99866	9.53202e-07	3.53928e-06	1.8926		SFSYFHHSYGYAYGFDV		6.23681e-05	8.23259e-05	0.757575	0.605741	1.99866e-06	5.13549e-05	4.6834
DSSAMATAY		8.73639e-07	3.77128e-07	2.31656	1.99866	9.53202e-07	3.53928e-06	1.8926		ASYALSSVYSYYYFAY		0.000151762	0.000201241	0.754132	0.602988	1.99866e-06	7.85427e-05	5.29637
DSSAYALDV		8.73639e-07	3.77128e-07	2.31656	1.99866	9.53202e-07	7.07857e-06	2.8926		DSIYYYFDV		3.1184e-06	4.15787e-06	0.75	0.599684	1.99866e-06	2.71879e-05	3.76586
DSSGGAFDY		8.73639e-07	3.77128e-07	2.31656	1.99866	1.90686e-06	3.53928e-06	0.892259		DSYYYAFDY		3.1184e-06	4.15787e-06	0.75	0.599684	7.59711e-05	3.32296e-05	-1.19298
DSSMSYITYYFSYSAMDY		8.73639e-07	3.77128e-07	2.31656	1.99866	9.53202e-07	3.53928e-06	1.8926		FFDVYYYYYTYAMDY		2.18288e-05	2.91051e-05	0.75	0.599684	1.99866e-06	1.20835e-05	2.59593
DSSMYAFDY		8.73639e-07	3.77128e-07	2.31656	1.99866	3.81372e-06	3.53928e-06	-0.107741		GFGYFYWRYYYGAMNY		6.23681e-06	8.31575e-06	0.75	0.599684	1.99866e-06	3.02087e-06	0.595931
DSSQYFAY		8.73639e-07	3.77128e-07	2.31656	1.99866	9.53202e-07	3.53928e-06	1.8926		GFGYFYWRYYYGAMVY		1.24736e-05	1.66315e-05	0.75	0.599684	1.99866e-06	9.06262e-06	2.1809
DSSQYSFDV		8.73639e-07	3.77128e-07	2.31656	1.99866	9.53202e-07	7.07857e-06	2.8926		GFGYFYWSYYYGAMDY		2.18288e-05	2.91051e-05	0.75	0.599684	1.99866e-06	1.20835e-05	2.59593
DSSSSAFDY		8.73639e-07	3.77128e-07	2.31656	1.99866	1.3348e-05	3.53928e-06	-1.91509		GFSYYYWTYSSYYSGYMDY		3.1184e-06	4.15787e-06	0.75	0.599684	1.99866e-06	3.02087e-06	0.595931
DSSSYAVDY		8.73639e-07	3.77128e-07	2.31656	1.99866	5.72057e-06	1.06179e-05	0.892261		LYQWAAFDY		6.23681e-06	8.31575e-06	0.75	0.599684	1.99866e-06	6.04175e-06	1.59593
DSSVSLYGYYYYMDY		8.73639e-07	3.77128e-07	2.31656	1.99866	9.53202e-07	1.06179e-05	3.47757		SFSSSAYAMAV		3.1184e-06	4.15787e-06	0.75	0.599684	1.99866e-06	2.71879e-05	3.76586
DSSYAMDY		8.73639e-07	3.77128e-07	2.31656	1.99866	1.90686e-05	3.53928e-05	0.892259		SSYYWYMAV		6.23681e-06	8.31575e-06	0.75	0.599684	1.99866e-06	0.000132918	6.05536
DSSYFDY		8.73639e-07	3.77128e-07	2.31656	1.99866	9.53202e-07	3.53928e-06	1.8926		DTQYGAFDY		9.35521e-06	1.24736e-05	0.75	0.599684	1.99866e-06	1.20835e-05	2.59593
DSSYHQYFDY		8.73639e-07	3.77128e-07	2.31656	1.99866	9.53202e-07	3.53928e-06	1.8926		YYPYAMDY		9.35521e-06	1.24736e-05	0.75	0.599684	7.19727e-05	3.02087e-06	-4.57441
DSSYRALDV		8.73639e-07	3.77128e-07	2.31656	1.99866	1.90686e-06	3.53928e-06	0.892259		SYSWFFDY		0.000122657	0.00016382	0.74873	0.598669	1.99866e-06	0.000114793	5.84386
DSSYSFDY		8.73639e-07	3.77128e-07	2.31656	1.99866	7.62743e-06	3.53928e-06	-1.10774		YYSYAMDY		0.00531584	0.00711994	0.746612	0.596976	0.000423839	0.00327463	2.94974
DSSYYAMDY		8.73639e-07	3.77128e-07	2.31656	1.99866	2.47891e-05	1.06179e-05	-1.22321		SFDVYYYFYTYAMDY		5.71707e-05	7.73364e-05	0.739247	0.591086	1.99866e-06	6.64592e-05	5.05536
DSSYYEAYAMDY		8.73639e-07	3.77128e-07	2.31656	1.99866	9.53202e-07	3.53928e-06	1.8926		TTYSYFVSYYSYSQMYFDY		2.70262e-05	3.65893e-05	0.738636	0.590598	1.99866e-06	7.85427e-05	5.29637
DSSYYTQWFYYYYPLYMDY		8.73639e-07	3.77128e-07	2.31656	1.99866	9.53202e-07	3.53928e-06	1.8926		SHWYYYDYAMDY		5.82102e-05	7.89996e-05	0.736842	0.589163	1.99866e-06	7.2501e-05	5.1809
DSTTYAMDY		8.73639e-07	3.77128e-07	2.31656	1.99866	9.53202e-07	3.53928e-06	1.8926		GMPRYSVYQYFDY		6.54865e-05	8.89785e-05	0.735981	0.588475	1.99866e-06	0.000114793	5.84386
DSVYAMDY		8.73639e-07	3.77128e-07	2.31656	1.99866	3.81372e-06	3.53928e-06	-0.107741		GYKYAFDY		0.000151762	0.00020623	0.735887	0.588399	3.99848e-06	0.000531674	7.05495
DSWYFAFDY		8.73639e-07	3.77128e-07	2.31656	1.99866	9.53202e-07	7.07857e-06	2.8926		DFYSYYMAY		0.000107065	0.000145526	0.735714	0.588261	1.99866e-06	8.15636e-05	5.35082
DSWYYAFDY		8.73639e-07	3.77128e-07	2.31656	1.99866	9.53429e-06	7.07857e-06	-0.429668		DYAVWYSSSYYHYMDY		1.03947e-05	1.41368e-05	0.735294	0.587925	1.99866e-06	5.13549e-05	4.6834
DSYASAFDY		8.73639e-07	3.77128e-07	2.31656	1.99866	9.53202e-07	3.53928e-06	1.8926		QAYQAYFDY		6.75654e-05	9.23048e-05	0.731982	0.585277	1.99866e-06	8.15636e-05	5.35082
DSYDQSFDY		8.73639e-07	3.77128e-07	2.31656	1.99866	9.53202e-07	3.53928e-06	1.8926		EYGSSGLDY		0.000211012	0.000288556	0.731268	0.584706	1.99866e-06	0.000214482	6.74568
DSYGSYWYAFDY		8.73639e-07	3.77128e-07	2.31656	1.99866	9.53202e-07	3.53928e-06	1.8926		DYNWEYMDY		2.18288e-05	2.99367e-05	0.729166	0.583026	1.99866e-06	5.13549e-05	4.6834
DSYGYALAV		8.73639e-07	3.77128e-07	2.31656	1.99866	9.53202e-07	3.53928e-06	1.8926		GDVYTWSYDGSMDV		2.18288e-05	2.99367e-05	0.729166	0.583026	1.99866e-06	1.51044e-05	2.91786
DSYHWYFDY		8.73639e-07	3.77128e-07	2.31656	1.99866	1.90686e-06	7.07857e-06	1.89226		AHDYTYMDV		0.000107065	0.000147189	0.727401	0.581614	1.99866e-06	4.8334e-05	4.59593
DSYKHAMDY		8.73639e-07	3.77128e-07	2.31656	1.99866	9.53202e-07	3.53928e-06	1.8926		GSYSWYMDY		5.19734e-05	7.15154e-05	0.726744	0.581089	1.99866e-06	5.43757e-05	4.76586
DSYQSAVDY		8.73639e-07	3.77128e-07	2.31656	1.99866	9.53202e-07	3.53928e-06	1.8926		ADWSYVSMDY		0.000212051	0.000291883	0.726495	0.58089	1.99866e-06	8.15636e-05	5.35082
DSYSAFDY		8.73639e-07	3.77128e-07	2.31656	1.99866	5.72057e-06	1.76964e-05	1.62923		DDSYSFYFDY		1.87104e-05	2.57788e-05	0.725806	0.580339	1.99866e-06	4.53131e-05	4.50282
DSYSSAFDY		8.73639e-07	3.77128e-07	2.31656	1.99866	9.53429e-06	2.4775e-05	1.37769		GFGYFYWRDYYGAMDY		1.87104e-05	2.57788e-05	0.725806	0.580339	1.99866e-06	9.06262e-06	2.1809
DSYSYAFDY		8.73639e-07	3.77128e-07	2.31656	1.99866	3.81372e-05	2.12357e-05	-0.844707		SYSYSMDY		9.87494e-05	0.000136378	0.724085	0.578963	7.99696e-05	0.0002749	1.78138
DSYTSYMDY		8.73639e-07	3.77128e-07	2.31656	1.99866	9.53202e-07	7.07857e-06	2.8926		GWYGSTMDV		1.14341e-05	1.57999e-05	0.723684	0.578642	1.99866e-06	2.11461e-05	3.40329
DTAQAYGYGYSYYYQYMDY		8.73639e-07	3.77128e-07	2.31656	1.99866	9.53202e-07	3.53928e-06	1.8926		RVQSLGSSYARSYFDY		0.00370986	0.00513081	0.723055	0.578139	1.99866e-06	0.0006223	8.28243
DTDSKSVDY		8.73639e-07	3.77128e-07	2.31656	1.99866	9.53202e-07	3.53928e-06	1.8926		DYSYYAFDY		1.5592e-05	2.16209e-05	0.721153	0.576619	5.99772e-05	5.73966e-05	-0.0634489
DTSGRYAFDY		8.73639e-07	3.77128e-07	2.31656	1.99866	9.53202e-07	3.53928e-06	1.8926		DLQYYYGTTYYGAMDY		1.97499e-05	2.7442e-05	0.719697	0.575454	1.99866e-06	3.32296e-05	4.05536
DTSYSYSYYTIYAYAVDY		8.73639e-07	3.77128e-07	2.31656	1.99866	9.53202e-07	7.07857e-06	2.8926		SYYYAFVDY		1.97499e-05	2.7442e-05	0.719697	0.575454	1.99866e-06	2.71879e-05	3.76586
DTTSTYMDY		8.73639e-07	3.77128e-07	2.31656	1.99866	9.53202e-07	1.06179e-05	3.47757		GFGYYYWRYYYGAMDY		4.15787e-06	5.82102e-06	0.714285	0.571127	1.99866e-06	3.02087e-06	0.595931
DTYDTMDY		8.73639e-07	3.77128e-07	2.31656	1.99866	1.90686e-06	7.07857e-06	1.89226		GVESYSSGYYYSAFDY		4.15787e-06	5.82102e-06	0.714285	0.571127	1.99866e-06	3.62505e-05	4.1809
DTYPSYYFDY		8.73639e-07	3.77128e-07	2.31656	1.99866	9.53202e-07	3.53928e-06	1.8926		GVSYYYWTYSSYYSGSMDY		1.24736e-05	1.74631e-05	0.714285	0.571127	1.99866e-06	3.02087e-06	0.595931
DTYSFITYFDY		8.73639e-07	3.77128e-07	2.31656	1.99866	9.53202e-07	3.53928e-06	1.8926		GYSVYEMGLSSYSYYMDY		8.31574e-06	1.1642e-05	0.714285	0.571127	1.99866e-06	1.81252e-05	3.18089
DTYYWYKYAMDV		8.73639e-07	3.77128e-07	2.31656	1.99866	9.53202e-07	3.53928e-06	1.8926		NFSYFYQSAYYYGALDY		4.15787e-06	5.82102e-06	0.714285	0.571127	1.99866e-06	3.02087e-06	0.595931
DTYYYAFDY		8.73639e-07	3.77128e-07	2.31656	1.99866	7.62743e-06	3.53928e-06	-1.10774		SFDVYYYYYTYAMHY		4.15787e-06	5.82102e-06	0.714285	0.571127	1.99866e-06	1.51044e-05	2.91786
DVASHTVSYVRRYSYYMDV		8.73639e-07	3.77128e-07	2.31656	1.99866	9.53202e-07	3.53928e-06	1.8926		SHYYALDY		1.24736e-05	1.74631e-05	0.714285	0.571127	1.19954e-05	0.000166148	3.79192
DVDYTFSYYDAAMDV		8.73639e-07	3.77128e-07	2.31656	1.99866	9.53202e-07	3.53928e-06	1.8926		SYSVSYYSYYYYYYMDY		4.15787e-06	5.82102e-06	0.714285	0.571127	1.99866e-06	6.04175e-06	1.59593
DVPYSHYYAMDY		8.73639e-07	3.77128e-07	2.31656	1.99866	9.53202e-07	3.53928e-06	1.8926		YVYQDYAMDY		4.15787e-06	5.82102e-06	0.714285	0.571127	1.99866e-06	2.4167e-05	3.59593
DVSGMYSSFTWEEEYYGYMDY		8.73639e-07	3.77128e-07	2.31656	1.99866	9.53202e-07	3.53928e-06	1.8926		GYSRYAFDY		0.000347182	0.000487303	0.712457	0.569665	7.99696e-06	0.000631363	6.30287
DVSGSMSWMYLDY		8.73639e-07	3.77128e-07	2.31656	1.99866	9.53202e-07	3.53928e-06	1.8926		SLYEAMDY		0.000414748	0.00059125	0.701476	0.560886	3.99848e-06	0.000111772	4.80496
DVSYAMDY		8.73639e-07	3.77128e-07	2.31656	1.99866	3.81372e-06	3.53928e-06	-0.107741		AMSEVDYAFDV		1.45525e-05	2.07894e-05	0.7	0.559705	1.99866e-06	1.20835e-05	2.59593
DVYFAAFDV		8.73639e-07	3.77128e-07	2.31656	1.99866	9.53202e-07	3.53928e-06	1.8926		GFSYYYYTYAMDY		3.94998e-05	5.65471e-05	0.698529	0.558529	1.99866e-06	3.02087e-06	0.595931
DVYGYYFDY		8.73639e-07	3.77128e-07	2.31656	1.99866	9.53202e-07	3.53928e-06	1.8926		GFDVYYVPHSYYYYAMAV		3.01446e-05	4.32419e-05	0.697115	0.557398	1.99866e-06	3.62505e-05	4.1809
DVYSSSYFDY		8.73639e-07	3.77128e-07	2.31656	1.99866	9.53202e-07	3.53928e-06	1.8926		GFDYFYWRYYYGAMDY		1.03947e-05	1.49683e-05	0.694444	0.555263	1.99866e-06	3.02087e-06	0.595931
DVYSWVQYGAVDY		8.73639e-07	3.77128e-07	2.31656	1.99866	9.53202e-07	7.07857e-06	2.8926		GFYLYYSSYSYYYAMDY		5.19734e-06	7.48417e-06	0.694444	0.555263	1.99866e-06	3.02087e-06	0.595931
DVYYLYLDY		8.73639e-07	3.77128e-07	2.31656	1.99866	9.53202e-07	3.53928e-06	1.8926		GWYTQAFDY		5.19734e-06	7.48417e-06	0.694444	0.555263	1.99866e-06	1.20835e-05	2.59593
DVYYSMYISSYYYKYAFDY		8.73639e-07	3.77128e-07	2.31656	1.99866	9.53202e-07	3.53928e-06	1.8926		GWYTSAFDY		5.19734e-06	7.48417e-06	0.694444	0.555263	1.99866e-06	6.04175e-06	1.59593
DVYYSNAAFDY		8.73639e-07	3.77128e-07	2.31656	1.99866	9.53202e-07	7.07857e-06	2.8926		GYATYYFDY		3.22235e-05	4.65682e-05	0.691964	0.55328	1.99866e-06	4.53131e-05	4.50282
DWGYVYSYSFDY		8.73639e-07	3.77128e-07	2.31656	1.99866	9.53202e-07	3.53928e-06	1.8926		SYTQSIYYFDY		1.14341e-05	1.66315e-05	0.6875	0.54971	1.99866e-06	3.92714e-05	4.29637
DWHMSVDAMDY		8.73639e-07	3.77128e-07	2.31656	1.99866	9.53202e-07	3.53928e-06	1.8926		YYGPALDY		1.14341e-05	1.66315e-05	0.6875	0.54971	1.99866e-06	7.55219e-05	5.23979
DWHTYDYSAMDY		8.73639e-07	3.77128e-07	2.31656	1.99866	9.53202e-07	3.53928e-06	1.8926		GISVYYYSMHAYYYYFDV		6.23681e-06	9.14732e-06	0.681818	0.545167	1.99866e-06	1.81252e-05	3.18089
DWLGHSYYIAMDY		8.73639e-07	3.77128e-07	2.31656	1.99866	9.53202e-07	3.53928e-06	1.8926		GLIYYYNHLSYYYAMDY		6.23681e-06	9.14732e-06	0.681818	0.545167	1.99866e-06	2.4167e-05	3.59593
DWSKSYYAMDY		8.73639e-07	3.77128e-07	2.31656	1.99866	9.53202e-07	3.53928e-06	1.8926		SPYHAVDY		6.23681e-06	9.14732e-06	0.681818	0.545167	1.99866e-06	3.02087e-06	0.595931
DWSSSYLEYYFDY		8.73639e-07	3.77128e-07	2.31656	1.99866	9.53202e-07	3.53928e-06	1.8926		GFGYFYLRYYYGAMDY		0.00104363	0.00154008	0.677645	0.541831	1.99866e-06	0.000561883	8.13509
DWSYYYLDY		8.73639e-07	3.77128e-07	2.31656	1.99866	1.90686e-06	7.07857e-06	1.89226		SKLTYFDY		5.40523e-05	7.98312e-05	0.677083	0.541381	1.99866e-06	9.36471e-05	5.55013
DWTVSYYLAPKSAFDY		8.73639e-07	3.77128e-07	2.31656	1.99866	9.53202e-07	3.53928e-06	1.8926		SLYSGAMDY		1.35131e-05	1.99578e-05	0.677083	0.541381	3.99848e-06	9.06262e-06	1.18048
DWYYYYSYVDY		8.73639e-07	3.77128e-07	2.31656	1.99866	9.53202e-07	3.53928e-06	1.8926		SEYSYYLDY		0.000107065	0.000158831	0.674083	0.538983	1.99866e-06	0.00027792	7.11949
DYAVYAFDY		8.73639e-07	3.77128e-07	2.31656	1.99866	9.53202e-07	3.53928e-06	1.8926		AMYYDFYAMDV		2.91051e-05	4.32419e-05	0.673077	0.538178	1.99866e-06	0.000117814	5.88133
DYAYSAMDY		8.73639e-07	3.77128e-07	2.31656	1.99866	1.90686e-06	3.53928e-06	0.892259		DSYSYYMDY		1.45525e-05	2.16209e-05	0.673077	0.538178	1.19954e-05	8.76054e-05	2.86854
DYDSAFDY		8.73639e-07	3.77128e-07	2.31656	1.99866	1.90686e-06	7.07857e-06	1.89226		EYYTNAFDY		7.27627e-06	1.08105e-05	0.673077	0.538178	1.99866e-06	6.04175e-05	4.91786
DYESGGFDV		8.73639e-07	3.77128e-07	2.31656	1.99866	9.53202e-07	3.53928e-06	1.8926		GFGYFFWRYYYGAMDY		1.45525e-05	2.16209e-05	0.673077	0.538178	1.99866e-06	9.06262e-06	2.1809
DYFQSMSAFDY		8.73639e-07	3.77128e-07	2.31656	1.99866	9.53202e-07	3.53928e-06	1.8926		AYYSNAFAY		4.46971e-05	6.6526e-05	0.671875	0.537217	1.99866e-06	8.45845e-05	5.40329
DYGDYYSSYYVYYYYFDY		8.73639e-07	3.77128e-07	2.31656	1.99866	9.53202e-07	3.53928e-06	1.8926		NDYYSEGAMDY		0.000187104	0.000278577	0.671641	0.53703	1.99866e-06	0.00141075	9.46321
DYGGAMDY		8.73639e-07	3.77128e-07	2.31656	1.99866	9.53202e-07	3.53928e-06	1.8926		EEMYSALDV		0.000476076	0.000710996	0.66959	0.53539	1.99866e-06	0.000220524	6.78576
DYGMDEFYHKYYYYYAMDV		8.73639e-07	3.77128e-07	2.31656	1.99866	9.53202e-07	3.53928e-06	1.8926		SYPYALDY		5.61312e-05	8.3989e-05	0.668316	0.534372	2.39909e-05	5.13549e-05	1.09801
DYGSIAFDY		8.73639e-07	3.77128e-07	2.31656	1.99866	9.53202e-07	3.53928e-06	1.8926		GYSSYYFDY		0.000732825	0.00109685	0.668119	0.534214	6.39757e-05	0.000601154	3.23214
DYGSYAFDY		8.73639e-07	3.77128e-07	2.31656	1.99866	1.52549e-05	7.07857e-06	-1.10774		SPYYAVEY		3.43024e-05	5.15576e-05	0.665322	0.531978	1.99866e-06	2.11461e-05	3.40329
DYGYSAFDY		8.73639e-07	3.77128e-07	2.31656	1.99866	5.72057e-06	7.07857e-06	0.307299		ESGYGMDY		6.02891e-05	9.06416e-05	0.665137	0.53183	1.99866e-06	0.000178232	6.47858
DYGYYAFDY		8.73639e-07	3.77128e-07	2.31656	1.99866	1.3348e-05	2.4775e-05	0.892261		GLYYGYSYMDV		0.000427221	0.00064447	0.662903	0.530043	1.99866e-06	0.000395735	7.62936
DYGYYMDY		8.73639e-07	3.77128e-07	2.31656	1.99866	3.81372e-06	3.53928e-06	-0.107741		EHAWSIYFDY		9.35521e-06	1.41368e-05	0.661764	0.529133	1.99866e-06	3.02087e-06	0.595931
DYHSYAFDY		8.73639e-07	3.77128e-07	2.31656	1.99866	5.72057e-06	3.53928e-06	-0.692701		GFGYFYWRYHYGAMDY		9.35521e-06	1.41368e-05	0.661764	0.529133	1.99866e-06	3.02087e-06	0.595931
DYISYMYYTAFDY		8.73639e-07	3.77128e-07	2.31656	1.99866	9.53202e-07	3.53928e-06	1.8926		RISSYNAWYPPGSYVDY		9.35521e-06	1.41368e-05	0.661764	0.529133	1.99866e-06	1.51044e-05	2.91786
DYLPNTFDY		8.73639e-07	3.77128e-07	2.31656	1.99866	9.53202e-07	3.53928e-06	1.8926		SFYVYYYYYTYAMDY		3.74208e-05	5.65471e-05	0.661764	0.529133	1.99866e-06	2.4167e-05	3.59593
DYLSSYAVDY		8.73639e-07	3.77128e-07	2.31656	1.99866	9.53202e-07	3.53928e-06	1.8926		YYSYAIDY		9.35521e-06	1.41368e-05	0.661764	0.529133	1.99866e-06	9.06262e-06	2.1809
DYLSYAFDY		8.73639e-07	3.77128e-07	2.31656	1.99866	3.81372e-06	1.06179e-05	1.47722		AYSYSQYGAMDY		0.00116524	0.00176959	0.658482	0.526508	1.99866e-06	0.00537716	11.3936
DYLYAMDY		8.73639e-07	3.77128e-07	2.31656	1.99866	1.90686e-06	3.53928e-06	0.892259		GPEYTSYMDY		0.000314959	0.00048065	0.655276	0.523945	1.99866e-06	9.96888e-05	5.64033
DYMYYYFDY		8.73639e-07	3.77128e-07	2.31656	1.99866	1.90686e-06	3.53928e-06	0.892259		YLGMSYDSFDY		1.14341e-05	1.74631e-05	0.654761	0.523533	1.99866e-06	2.4167e-05	3.59593
DYPKAYLDY		8.73639e-07	3.77128e-07	2.31656	1.99866	9.53202e-07	7.07857e-06	2.8926		EPGYSSAFDY		0.00402378	0.00620355	0.648626	0.518627	1.99866e-06	0.00135939	9.40971
DYPSYYFDY		8.73639e-07	3.77128e-07	2.31656	1.99866	5.72057e-06	3.53928e-06	-0.692701		AQEQYYDYMDY		0.00188767	0.00291217	0.648201	0.518288	1.99866e-06	0.000516569	8.01378
DYQSYSVDY		8.73639e-07	3.77128e-07	2.31656	1.99866	9.53202e-07	3.53928e-06	1.8926		GNPSERSGYSYTVALDY		0.000103947	0.000160494	0.647668	0.517862	1.99866e-06	8.15636e-05	5.35082
DYQYYYMDY		8.73639e-07	3.77128e-07	2.31656	1.99866	1.90686e-06	7.07857e-06	1.89226		GMYSSYFDY		4.8855e-05	7.56733e-05	0.645604	0.516211	3.99848e-06	3.32296e-05	3.05495
DYSGSAFDY		8.73639e-07	3.77128e-07	2.31656	1.99866	1.90686e-06	7.07857e-06	1.89226		YYTYAMDY		3.63814e-05	5.65471e-05	0.643382	0.514435	5.19802e-05	2.11461e-05	-1.29757
DYSGSSHYAMDY		8.73639e-07	3.77128e-07	2.31656	1.99866	9.53202e-07	3.53928e-06	1.8926		GDYFTSAFDY		0.00011746	0.000182946	0.642045	0.513366	1.99866e-06	8.15636e-05	5.35082
DYSMEYMDY		8.73639e-07	3.77128e-07	2.31656	1.99866	9.53202e-07	3.53928e-06	1.8926		AFSWYYIGYYFYAFDY		2.07894e-05	3.24314e-05	0.641025	0.51255	1.99866e-06	1.20835e-05	2.59593
DYSSDYFDY		8.73639e-07	3.77128e-07	2.31656	1.99866	9.53202e-07	3.53928e-06	1.8926		DGYSRYSSYIKSGSFAY		3.53419e-05	5.57155e-05	0.634328	0.507195	1.99866e-06	0.000253753	6.98825
DYSSYALDV		8.73639e-07	3.77128e-07	2.31656	1.99866	9.53202e-07	7.07857e-06	2.8926		EYYSTQDGGLYYAMDY		0.000471918	0.000746754	0.63196	0.505301	1.99866e-06	0.000323234	7.3374
DYSSYALDY		8.73639e-07	3.77128e-07	2.31656	1.99866	5.72057e-06	1.76964e-05	1.62923		ADWYGYFDY		1.03947e-06	1.66315e-06	0.625	0.499736	1.99866e-06	6.64592e-05	5.05536
DYSVVYFAY		8.73639e-07	3.77128e-07	2.31656	1.99866	9.53202e-07	3.53928e-06	1.8926		AFSWYYRGYYFYAMDY		9.35521e-06	1.49683e-05	0.625	0.499736	1.99866e-06	3.02087e-06	0.595931
DYSVYGFDY		8.73639e-07	3.77128e-07	2.31656	1.99866	1.90686e-06	3.53928e-06	0.892259		AGYSSYFDY		7.27627e-05	0.00011642	0.625	0.499736	3.99848e-06	0.000244691	5.93537
DYSWYYLDY		8.73639e-07	3.77128e-07	2.31656	1.99866	1.90686e-06	3.53928e-06	0.892259		AWIYYHYNYYSSYFYYGAMDY		3.1184e-06	4.98945e-06	0.625	0.499736	1.99866e-06	6.04175e-06	1.59593
DYSYFYVYYMDY		8.73639e-07	3.77128e-07	2.31656	1.99866	9.53202e-07	3.53928e-06	1.8926		AYSYSQYGSMDY		3.1184e-06	4.98945e-06	0.625	0.499736	1.99866e-06	2.11461e-05	3.40329
DYSYMYFDY		8.73639e-07	3.77128e-07	2.31656	1.99866	9.53202e-07	1.06179e-05	3.47757		AYYEGYYMDV		9.35521e-06	1.49683e-05	0.625	0.499736	1.99866e-06	9.06262e-06	2.1809
DYSYTYFDY		8.73639e-07	3.77128e-07	2.31656	1.99866	7.62743e-06	3.53928e-06	-1.10774		DHYQAGWAMDY		2.07894e-06	3.3263e-06	0.625	0.499736	1.99866e-06	3.62505e-05	4.1809
DYSYYALDY		8.73639e-07	3.77128e-07	2.31656	1.99866	7.62743e-06	3.53928e-06	-1.10774		DTVYMYDYAFDY		2.07894e-06	3.3263e-06	0.625	0.499736	1.99866e-06	4.22922e-05	4.40329
DYWYYSFDY		8.73639e-07	3.77128e-07	2.31656	1.99866	3.81372e-06	3.53928e-06	-0.107741		DTYNYTGFDY		2.07894e-06	3.3263e-06	0.625	0.499736	1.99866e-06	9.06262e-06	2.1809
DYYAYAFDY		8.73639e-07	3.77128e-07	2.31656	1.99866	3.81372e-06	7.07857e-06	0.892259		EHAWSMYVDY		1.03947e-06	1.66315e-06	0.625	0.499736	1.99866e-06	3.02087e-06	0.595931
DYYDAMDY		8.73639e-07	3.77128e-07	2.31656	1.99866	3.81372e-06	3.53928e-06	-0.107741		GFGYFYGRYYYGAMDY		1.03947e-06	1.66315e-06	0.625	0.499736	1.99866e-06	3.02087e-06	0.595931
DYYEGSFDV		8.73639e-07	3.77128e-07	2.31656	1.99866	9.53202e-07	7.07857e-06	2.8926		GFGYFYWRYYFGAMDY		6.23681e-06	9.97889e-06	0.625	0.499736	1.99866e-06	1.20835e-05	2.59593
DYYFYMDY		8.73639e-07	3.77128e-07	2.31656	1.99866	9.53202e-07	7.07857e-06	2.8926		GFGYFYWRYYYGGMDY		1.03947e-06	1.66315e-06	0.625	0.499736	1.99866e-06	3.02087e-06	0.595931
DYYGYVYYYVDY		8.73639e-07	3.77128e-07	2.31656	1.99866	9.53202e-07	7.07857e-06	2.8926		GFSYYNWTYSSYYSGSMDY		3.1184e-06	4.98945e-06	0.625	0.499736	1.99866e-06	3.02087e-06	0.595931
DYYPFSSYGSYYQYYMYVDY		8.73639e-07	3.77128e-07	2.31656	1.99866	9.53202e-07	3.53928e-06	1.8926		GFVYFYLRYYYGAMDY		2.49472e-05	3.99156e-05	0.625	0.499736	1.99866e-06	3.32296e-05	4.05536
DYYPYYYIYSMDY		8.73639e-07	3.77128e-07	2.31656	1.99866	9.53202e-07	3.53928e-06	1.8926		GHYYFFGYSHYAYYFDY		1.03947e-06	1.66315e-06	0.625	0.499736	1.99866e-06	6.04175e-06	1.59593
DYYQYAFDY		8.73639e-07	3.77128e-07	2.31656	1.99866	5.72057e-06	1.06179e-05	0.892261		GIYYTTLDY		1.03947e-06	1.66315e-06	0.625	0.499736	1.99866e-06	1.51044e-05	2.91786
DYYSATMDY		8.73639e-07	3.77128e-07	2.31656	1.99866	9.53202e-07	7.07857e-06	2.8926		GMWQSSYSMDV		1.03947e-06	1.66315e-06	0.625	0.499736	1.99866e-06	1.51044e-05	2.91786
DYYSAYFDY		8.73639e-07	3.77128e-07	2.31656	1.99866	1.90686e-06	1.06179e-05	2.47722		GPYGVAMDY		1.03947e-06	1.66315e-06	0.625	0.499736	1.99866e-06	1.51044e-05	2.91786
DYYSSYFDY		8.73639e-07	3.77128e-07	2.31656	1.99866	9.53429e-06	3.53928e-06	-1.42967		GSMSHDYFDY		1.03947e-06	1.66315e-06	0.625	0.499736	1.99866e-06	3.02087e-06	0.595931
DYYSWYMDY		8.73639e-07	3.77128e-07	2.31656	1.99866	9.53202e-07	7.07857e-06	2.8926		GSSYSSYYMDY		1.03947e-06	1.66315e-06	0.625	0.499736	1.99866e-06	9.06262e-06	2.1809
DYYSYAVDV		8.73639e-07	3.77128e-07	2.31656	1.99866	1.90686e-06	3.53928e-06	0.892259		GSYSYYFDY		2.07894e-06	3.3263e-06	0.625	0.499736	3.19878e-05	1.20835e-05	-1.40448
DYYSYAVDY		8.73639e-07	3.77128e-07	2.31656	1.99866	1.90686e-05	7.07857e-06	-1.42967		GTYYEYYFDY		3.1184e-06	4.98945e-06	0.625	0.499736	1.99866e-06	4.22922e-05	4.40329
DYYSYFDY		8.73639e-07	3.77128e-07	2.31656	1.99866	9.53429e-06	7.07857e-06	-0.429668		GWSLWYYSQYHQYKAGPYFDV		4.6776e-05	7.48417e-05	0.625	0.499736	1.99866e-06	2.71879e-05	3.76586
DYYSYHTAVDY		8.73639e-07	3.77128e-07	2.31656	1.99866	9.53202e-07	3.53928e-06	1.8926		GWSYGYYAFDV		1.03947e-06	1.66315e-06	0.625	0.499736	1.99866e-06	1.51044e-05	2.91786
DYYSYSFEYYYAAMDY		8.73639e-07	3.77128e-07	2.31656	1.99866	9.53202e-07	3.53928e-06	1.8926		IFSSYYYNQAIYYYYFDY		4.15787e-06	6.6526e-06	0.625	0.499736	1.99866e-06	2.4167e-05	3.59593
DYYSYYFDY		8.73639e-07	3.77128e-07	2.31656	1.99866	3.05097e-05	1.41571e-05	-1.10774		MKSRALAY		2.07894e-06	3.3263e-06	0.625	0.499736	1.99866e-06	9.06262e-06	2.1809
DYYYKALDY		8.73639e-07	3.77128e-07	2.31656	1.99866	9.53202e-07	3.53928e-06	1.8926		QARGGMDY		1.03947e-06	1.66315e-06	0.625	0.499736	1.99866e-06	9.6668e-05	5.59593
DYYYSYFDY		8.73639e-07	3.77128e-07	2.31656	1.99866	1.3348e-05	1.06179e-05	-0.330132		QSYSNYMDY		3.1184e-06	4.98945e-06	0.625	0.499736	1.99866e-06	4.22922e-05	4.40329
DYYYYAMDY		8.73639e-07	3.77128e-07	2.31656	1.99866	2.86029e-05	1.06179e-05	-1.42967		SMGYYVSSMYYIYAYQYFDY		2.07894e-06	3.3263e-06	0.625	0.499736	1.99866e-06	1.81252e-05	3.18089
DYYYYLDY		8.73639e-07	3.77128e-07	2.31656	1.99866	7.62743e-06	3.53928e-06	-1.10774		SVDVYYYYDTYAMDY		2.07894e-06	3.3263e-06	0.625	0.499736	1.99866e-06	3.02087e-06	0.595931
DYYYYYLDY		8.73639e-07	3.77128e-07	2.31656	1.99866	3.81372e-06	1.76964e-05	2.21419		SYKIYLDY		1.03947e-06	1.66315e-06	0.625	0.499736	1.99866e-06	3.02087e-06	0.595931
DYYYYYMDV		8.73639e-07	3.77128e-07	2.31656	1.99866	1.90686e-06	7.07857e-06	1.89226		SYRYAFDY		1.03947e-06	1.66315e-06	0.625	0.499736	5.59787e-05	1.51044e-05	-1.88991
EAFYYYYYAFDY		8.73639e-07	3.77128e-07	2.31656	1.99866	9.53202e-07	7.07857e-06	2.8926		SYSYAFDY		1.03947e-06	1.66315e-06	0.625	0.499736	0.000591775	0.00017219	-1.78105
EASYTSFDY		8.73639e-07	3.77128e-07	2.31656	1.99866	9.53202e-07	3.53928e-06	1.8926		VSYQYFDY		1.03947e-06	1.66315e-06	0.625	0.499736	3.99848e-06	2.71879e-05	2.76544
EAYYGQSHLYGSYHLTVDY		8.73639e-07	3.77128e-07	2.31656	1.99866	9.53202e-07	3.53928e-06	1.8926		YDSYAMDY		2.07894e-06	3.3263e-06	0.625	0.499736	1.59939e-05	2.4167e-05	0.595517
EDYDYYGMDV		8.73639e-07	3.77128e-07	2.31656	1.99866	9.53202e-07	3.53928e-06	1.8926		YIDYAFDY		1.03947e-06	1.66315e-06	0.625	0.499736	3.99848e-06	3.02087e-06	-0.404488
EDYGSWSSMDY		8.73639e-07	3.77128e-07	2.31656	1.99866	9.53202e-07	3.53928e-06	1.8926		YYSYSFDY		1.03947e-06	1.66315e-06	0.625	0.499736	0.00013195	4.53131e-05	-1.54199
EEMAKVSAAVDY		8.73639e-07	3.77128e-07	2.31656	1.99866	9.53202e-07	3.53928e-06	1.8926		ALSMFQYAMDY		5.19734e-06	8.31575e-06	0.625	0.499736	1.99866e-06	5.13549e-05	4.6834
EEYYYVDV		8.73639e-07	3.77128e-07	2.31656	1.99866	9.53202e-07	3.53928e-06	1.8926		CFDVYYYYYTYAMDY		5.19734e-06	8.31575e-06	0.625	0.499736	1.99866e-06	3.02087e-06	0.595931
EFLYAVDY		8.73639e-07	3.77128e-07	2.31656	1.99866	9.53202e-07	7.07857e-06	2.8926		DHYYYALDV		1.03947e-05	1.66315e-05	0.625	0.499736	1.99866e-06	2.11461e-05	3.40329
EFSMLYAMDY		8.73639e-07	3.77128e-07	2.31656	1.99866	9.53202e-07	3.53928e-06	1.8926		GFGYFCWRYYYGAMDY		1.03947e-05	1.66315e-05	0.625	0.499736	1.99866e-06	3.02087e-06	0.595931
EFSSYYYSSAFD		8.73639e-07	3.77128e-07	2.31656	1.99866	9.53202e-07	7.07857e-06	2.8926		QMYYYHGYYYYKYFDY		1.45525e-05	2.32841e-05	0.625	0.499736	1.99866e-06	4.53131e-05	4.50282
EFYYYSFYMDY		8.73639e-07	3.77128e-07	2.31656	1.99866	9.53202e-07	3.53928e-06	1.8926		SSYYYMAY		1.5592e-05	2.49472e-05	0.625	0.499736	3.99848e-06	4.8334e-05	3.59551
EGCMSSYYAPYAFDV		8.73639e-07	3.77128e-07	2.31656	1.99866	9.53202e-07	3.53928e-06	1.8926		ADYEGYYMDV		0.00446451	0.00723636	0.616955	0.493305	1.99866e-06	0.00176419	9.78576
EGSSQYFDY		8.73639e-07	3.77128e-07	2.31656	1.99866	9.53202e-07	3.53928e-06	1.8926		SFDFYYYYYTYAMDY		3.43024e-05	5.57155e-05	0.615671	0.492278	1.99866e-06	2.11461e-05	3.40329
EGSYALDY		8.73639e-07	3.77128e-07	2.31656	1.99866	9.53202e-07	3.53928e-06	1.8926		SFDVYYYYYTYVMDY		2.70262e-05	4.40735e-05	0.613207	0.490308	1.99866e-06	3.02087e-05	3.91786
EGTYYMDY		8.73639e-07	3.77128e-07	2.31656	1.99866	9.53202e-07	7.07857e-06	2.8926		SSYYAFDY		2.49472e-05	4.07472e-05	0.612245	0.489538	0.000539795	0.00020844	-1.37278
EGYQAMDY		8.73639e-07	3.77128e-07	2.31656	1.99866	9.53202e-07	7.07857e-06	2.8926		SPYSYALDY		2.39078e-05	3.9084e-05	0.611702	0.489104	1.99866e-06	7.85427e-05	5.29637
EGYVSGSSFYAMDY		8.73639e-07	3.77128e-07	2.31656	1.99866	9.53202e-07	7.07857e-06	2.8926		AQDQYYDYMDY		6.13286e-05	0.000100621	0.609504	0.487346	1.99866e-06	6.04175e-06	1.59593
EKGYYMDY		8.73639e-07	3.77128e-07	2.31656	1.99866	9.53202e-07	3.53928e-06	1.8926		DGYMGYMDY		9.25126e-05	0.000152178	0.607923	0.486082	1.99866e-06	0.000117814	5.88133
ELDAIGSYSSYYMAY		8.73639e-07	3.77128e-07	2.31656	1.99866	9.53202e-07	3.53928e-06	1.8926		QKGYSSSSYIYTHSAMDY		0.000181907	0.00030103	0.604281	0.483171	1.99866e-06	0.000256774	7.00532
ELYVYDAVDY		8.73639e-07	3.77128e-07	2.31656	1.99866	9.53202e-07	3.53928e-06	1.8926		DYDYSAFDY		2.59867e-05	4.32419e-05	0.600961	0.480516	3.99848e-06	1.81252e-05	2.18047
EMDDSQYSYYYTALDY		8.73639e-07	3.77128e-07	2.31656	1.99866	9.53202e-07	3.53928e-06	1.8926		AHSWYYWYFDY		0.00025363	0.00042244	0.600393	0.480062	1.99866e-06	0.00106939	9.06354
EPSSSEHSMDV		8.73639e-07	3.77128e-07	2.31656	1.99866	9.53202e-07	3.53928e-06	1.8926		DYYYSAFDY		1.24736e-05	2.07894e-05	0.6	0.479747	1.19954e-05	1.51044e-05	0.332488
EQASAFDY		8.73639e-07	3.77128e-07	2.31656	1.99866	9.53202e-07	3.53928e-06	1.8926		GFYYYLYAYGYAYYAMDY		2.18288e-05	3.65893e-05	0.596591	0.477021	1.99866e-06	5.13549e-05	4.6834
EQYGVMSYSPYYKAVAY		8.73639e-07	3.77128e-07	2.31656	1.99866	9.53202e-07	3.53928e-06	1.8926		ADYDGYYMDV		0.000119539	0.000200409	0.596473	0.476927	1.99866e-06	5.73966e-05	4.84386
ESASPAVDY		8.73639e-07	3.77128e-07	2.31656	1.99866	9.53202e-07	7.07857e-06	2.8926		DFSYYISSSVYSGTYYGAMDY		9.35521e-06	1.57999e-05	0.592105	0.473435	1.99866e-06	3.02087e-05	3.91786
ESGISYSYAFDY		8.73639e-07	3.77128e-07	2.31656	1.99866	9.53202e-07	3.53928e-06	1.8926		DDYWSLSWAFDY		6.02891e-05	0.000102284	0.589431	0.471296	1.99866e-06	4.8334e-05	4.59593
ESISYAFDY		8.73639e-07	3.77128e-07	2.31656	1.99866	9.53202e-07	7.07857e-06	2.8926		GFGYFYWRHYYGAMDY		8.31574e-06	1.41368e-05	0.588235	0.47034	1.99866e-06	6.04175e-06	1.59593
ESIYGYSSMDY		8.73639e-07	3.77128e-07	2.31656	1.99866	9.53202e-07	3.53928e-06	1.8926		SFNVYYYYYTYAMDY		1.66315e-05	2.82735e-05	0.588235	0.47034	1.99866e-06	6.04175e-06	1.59593
ESQWGAFDY		8.73639e-07	3.77128e-07	2.31656	1.99866	9.53202e-07	3.53928e-06	1.8926		DYKWEYLDY		0.000121618	0.000207062	0.587349	0.469632	1.99866e-06	0.000259795	7.0222
ESSYALDY		8.73639e-07	3.77128e-07	2.31656	1.99866	3.81372e-06	1.06179e-05	1.47722		AFSPYSGVDY		8.73153e-05	0.000148852	0.586592	0.469026	1.99866e-06	9.36471e-05	5.55013
ESSYAMDY		8.73639e-07	3.77128e-07	2.31656	1.99866	1.90686e-05	1.76964e-05	-0.107741		DYSYTYSYYYGYYYYSGAMDY		1.5592e-05	2.66104e-05	0.585937	0.468503	1.99866e-06	5.13549e-05	4.6834
ESSYYFDV		8.73639e-07	3.77128e-07	2.31656	1.99866	1.90686e-06	7.07857e-06	1.89226		DEYWYSAFDY		6.75654e-05	0.000115589	0.584532	0.467379	1.99866e-06	0.0002749	7.10373
ESYDSMDY		8.73639e-07	3.77128e-07	2.31656	1.99866	9.53202e-07	7.07857e-06	2.8926		EHAWSLYFDY		1.45525e-05	2.49472e-05	0.583333	0.466421	1.99866e-06	3.02087e-06	0.595931
ESYSYYMDY		8.73639e-07	3.77128e-07	2.31656	1.99866	1.90686e-06	3.53928e-06	0.892259		SWGSSYYYSDYFDY		1.45525e-05	2.49472e-05	0.583333	0.466421	1.99866e-06	4.8334e-05	4.59593
ETVSISYVSLRAMDY		8.73639e-07	3.77128e-07	2.31656	1.99866	9.53202e-07	7.07857e-06	2.8926		DFAIYYYSTYYMYYYSYAMDY		1.35131e-05	2.32841e-05	0.580357	0.464041	1.99866e-06	4.53131e-05	4.50282
ETYFAMAY		8.73639e-07	3.77128e-07	2.31656	1.99866	9.53202e-07	7.07857e-06	2.8926		SYSTAFDV		5.19734e-05	8.98101e-05	0.578703	0.462719	3.99848e-06	7.55219e-05	4.23937
ETYMGVAFDY		8.73639e-07	3.77128e-07	2.31656	1.99866	9.53202e-07	3.53928e-06	1.8926		SFDVYYYYYTNAMDY		1.24736e-05	2.16209e-05	0.576923	0.461295	1.99866e-06	2.11461e-05	3.40329
EVSSQRSYYAYYYMDY		8.73639e-07	3.77128e-07	2.31656	1.99866	9.53202e-07	7.07857e-06	2.8926		RSYGAFDY		2.39078e-05	4.15787e-05	0.575	0.459758	3.99848e-06	4.8334e-05	3.59551
EVTSYYAFAV		8.73639e-07	3.77128e-07	2.31656	1.99866	9.53202e-07	3.53928e-06	1.8926		SYYYAFDY		0.000793114	0.00137958	0.574894	0.459673	0.000635758	0.00127783	1.00715
EWSSSYYRWYSAFDY		8.73639e-07	3.77128e-07	2.31656	1.99866	9.53202e-07	3.53928e-06	1.8926		GYYTNAFAY		2.80656e-05	4.90629e-05	0.572034	0.457386	1.99866e-06	4.22922e-05	4.40329
EWVYSGAMDY		8.73639e-07	3.77128e-07	2.31656	1.99866	9.53202e-07	3.53928e-06	1.8926		GASYGFDY		0.000521813	0.000926374	0.563285	0.450391	1.99866e-06	0.000703864	8.46012
EWYYYYSSGAFDY		8.73639e-07	3.77128e-07	2.31656	1.99866	9.53202e-07	3.53928e-06	1.8926		ALYYSAFDY		2.80656e-05	4.98945e-05	0.5625	0.449763	1.99866e-06	0.000166148	6.37729
EYEASAYAFDY		8.73639e-07	3.77128e-07	2.31656	1.99866	9.53202e-07	3.53928e-06	1.8926		HRVFPSSYFDY		9.35521e-06	1.66315e-05	0.5625	0.449763	1.99866e-06	3.62505e-05	4.1809
EYGDGAFDV		8.73639e-07	3.77128e-07	2.31656	1.99866	9.53202e-07	7.07857e-06	2.8926		SYDYYFDY		3.1184e-05	5.57155e-05	0.559701	0.447525	7.99696e-06	0.000111772	3.80496
EYGYAFDY		8.73639e-07	3.77128e-07	2.31656	1.99866	1.3348e-05	7.07857e-06	-0.915094		GHYWYYYYKYIYFDY		4.15787e-06	7.48417e-06	0.555555	0.44421	1.99866e-06	9.06262e-06	2.1809
EYHSYAFDY		8.73639e-07	3.77128e-07	2.31656	1.99866	9.53202e-07	3.53928e-06	1.8926		SDYYGYYTAFDY		7.69206e-05	0.000139705	0.550595	0.440244	1.99866e-06	0.000214482	6.74568
EYHYYYFDY		8.73639e-07	3.77128e-07	2.31656	1.99866	9.53202e-07	3.53928e-06	1.8926		AYYAMDY		7.27627e-06	1.33052e-05	0.546875	0.437269	1.99866e-06	4.8334e-05	4.59593
EYNSAFDY		8.73639e-07	3.77128e-07	2.31656	1.99866	1.90686e-06	7.07857e-06	1.89226		DVYQWYYAFDY		4.6776e-05	8.56522e-05	0.546116	0.436663	1.99866e-06	9.06262e-05	5.50282
EYSSYYFDY		8.73639e-07	3.77128e-07	2.31656	1.99866	9.53202e-07	3.53928e-06	1.8926		AMYSTSSYALDY		5.30128e-05	9.72942e-05	0.544871	0.435668	1.99866e-06	7.85427e-05	5.29637
EYSTAAFDY		8.73639e-07	3.77128e-07	2.31656	1.99866	9.53202e-07	3.53928e-06	1.8926		ASHHYYWYMDY		0.000899139	0.00165566	0.543068	0.434226	1.99866e-06	0.00373682	10.8686
EYSYALDY		8.73639e-07	3.77128e-07	2.31656	1.99866	1.90686e-06	3.53928e-06	0.892259		YFGWAMDY		2.59867e-05	4.82313e-05	0.538793	0.430807	1.99866e-06	6.64592e-05	5.05536
EYTYSYGFYYYYYSQYMDY		8.73639e-07	3.77128e-07	2.31656	1.99866	9.53202e-07	3.53928e-06	1.8926		SYYFYMDY		0.000503102	0.000936353	0.5373	0.429614	1.19954e-05	0.000688759	5.84345
EYWSSMDY		8.73639e-07	3.77128e-07	2.31656	1.99866	9.53202e-07	3.53928e-06	1.8926		GYHSSDFSFDY		3.1184e-06	5.82102e-06	0.535714	0.428346	1.99866e-06	6.04175e-06	1.59593
EYWYYAFDY		8.73639e-07	3.77128e-07	2.31656	1.99866	1.90686e-06	3.53928e-06	0.892259		HTHGSYYFDV		3.1184e-06	5.82102e-06	0.535714	0.428346	1.99866e-06	1.51044e-05	2.91786
EYYAAFDY		8.73639e-07	3.77128e-07	2.31656	1.99866	1.90686e-06	3.53928e-06	0.892259		DYKWEYMDY		0.000868995	0.00163737	0.530726	0.424357	1.99866e-06	0.00214482	10.0676
EYYAFSLDY		8.73639e-07	3.77128e-07	2.31656	1.99866	9.53202e-07	7.07857e-06	2.8926		AHMHASYSSGYWSISYAFDV		2.70262e-05	5.15576e-05	0.524193	0.419134	1.99866e-06	4.22922e-05	4.40329
EYYGFAFDY		8.73639e-07	3.77128e-07	2.31656	1.99866	9.53202e-07	3.53928e-06	1.8926		DHISYYAFDY		0.00091785	0.00175213	0.523849	0.418858	1.99866e-06	0.00122043	9.25414
EYYGWYFHYYYNLTYSMDY		8.73639e-07	3.77128e-07	2.31656	1.99866	9.53202e-07	3.53928e-06	1.8926		AWYGSYFDY		1.03947e-05	1.99578e-05	0.520833	0.416447	1.99866e-06	3.02087e-05	3.91786
EYYMYYFDY		8.73639e-07	3.77128e-07	2.31656	1.99866	1.90686e-06	3.53928e-06	0.892259		YVTWGSGLDY		7.27627e-06	1.41368e-05	0.514706	0.411548	1.99866e-06	3.32296e-05	4.05536
EYYSAFDY		8.73639e-07	3.77128e-07	2.31656	1.99866	1.52549e-05	1.41571e-05	-0.107743		SLSYYAPAMDY		2.49472e-05	4.90629e-05	0.508474	0.406565	1.99866e-06	0.000229586	6.84386
EYYSYAFDY		8.73639e-07	3.77128e-07	2.31656	1.99866	1.14411e-05	7.07857e-06	-0.692696		TSSYAMDV		4.46971e-05	8.81469e-05	0.507075	0.405447	3.99848e-06	0.000166148	5.37687
EYYSYSKYGYYMDY		8.73639e-07	3.77128e-07	2.31656	1.99866	9.53202e-07	3.53928e-06	1.8926		GRYSKYAFDY		1.76709e-05	3.49261e-05	0.505952	0.404549	1.99866e-06	0.000105731	5.72522
EYYVYVDY		8.73639e-07	3.77128e-07	2.31656	1.99866	9.53202e-07	3.53928e-06	1.8926		AYSSGAFDY		1.45525e-05	2.91051e-05	0.5	0.399789	3.99848e-06	0.000129898	5.02178
EYYWAFDY		8.73639e-07	3.77128e-07	2.31656	1.99866	1.90686e-06	3.53928e-06	0.892259		AYSYVYMDY		2.07894e-06	4.15787e-06	0.5	0.399789	7.99696e-06	6.04175e-06	-0.404485
EYYYAFDY		8.73639e-07	3.77128e-07	2.31656	1.99866	4.57646e-05	5.30893e-05	0.214188		GFSYWYEGITYSYSMDY		2.07894e-06	4.15787e-06	0.5	0.399789	1.99866e-06	1.20835e-05	2.59593
EYYYTMDY		8.73639e-07	3.77128e-07	2.31656	1.99866	1.90686e-06	3.53928e-06	0.892259		SHYTYYAFDY		4.15787e-06	8.31575e-06	0.5	0.399789	1.99866e-06	1.51044e-05	2.91786
EYYYYAFDY		8.73639e-07	3.77128e-07	2.31656	1.99866	1.71617e-05	1.76964e-05	0.0442652		SPCYAVDY		2.07894e-06	4.15787e-06	0.5	0.399789	1.99866e-06	3.02087e-06	0.595931
EYYYYMDY		8.73639e-07	3.77128e-07	2.31656	1.99866	1.90686e-05	1.41571e-05	-0.429669		TKWVSAFDY		2.07894e-06	4.15787e-06	0.5	0.399789	1.99866e-06	1.51044e-05	2.91786
EYYYYYMAY		8.73639e-07	3.77128e-07	2.31656	1.99866	9.53202e-07	3.53928e-06	1.8926		YAPYSAALDY		2.07894e-06	4.15787e-06	0.5	0.399789	1.99866e-06	2.11461e-05	3.40329
FAGSAFDY		8.73639e-07	3.77128e-07	2.31656	1.99866	9.53202e-07	3.53928e-06	1.8926		YFDVYYYYYTYAMDY		2.07894e-06	4.15787e-06	0.5	0.399789	1.99866e-06	3.02087e-06	0.595931
FALSAFDY		8.73639e-07	3.77128e-07	2.31656	1.99866	9.53202e-07	3.53928e-06	1.8926		YSYEYHSFYY		2.07894e-06	4.15787e-06	0.5	0.399789	1.99866e-06	6.04175e-06	1.59593
FAQYTFDV		8.73639e-07	3.77128e-07	2.31656	1.99866	9.53202e-07	3.53928e-06	1.8926		DDAYYTAMDY		6.4447e-05	0.000128894	0.5	0.399789	1.99866e-06	0.00024167	6.91786
FASYAFDY		8.73639e-07	3.77128e-07	2.31656	1.99866	5.72057e-06	1.06179e-05	0.892261		VQLYSYSFDY		2.80656e-05	5.65471e-05	0.496323	0.39685	1.99866e-06	6.04175e-05	4.91786
FATWAVDY		8.73639e-07	3.77128e-07	2.31656	1.99866	9.53202e-07	3.53928e-06	1.8926		THGGTDYAFDY		0.000101868	0.000205399	0.495951	0.396552	1.99866e-06	0.000302087	7.23979
FAYDTHYYYLYSDY		8.73639e-07	3.77128e-07	2.31656	1.99866	9.53202e-07	3.53928e-06	1.8926		SYYYAMDY		1.35131e-05	2.7442e-05	0.492424	0.393732	0.000411843	0.000196357	-1.06862
FAYGYSQPYYLDY		8.73639e-07	3.77128e-07	2.31656	1.99866	9.53202e-07	3.53928e-06	1.8926		SYLSYMDY		4.05392e-05	8.31575e-05	0.4875	0.389794	3.99848e-06	0.000163127	5.3504
FAYNGWASYALDY		8.73639e-07	3.77128e-07	2.31656	1.99866	9.53202e-07	3.53928e-06	1.8926		SPYYAVYY		7.27627e-06	1.49683e-05	0.486111	0.388684	1.99866e-06	6.04175e-06	1.59593
FAYSFVYYYGAFDY		8.73639e-07	3.77128e-07	2.31656	1.99866	9.53202e-07	3.53928e-06	1.8926		SYGYYAMDY		7.27627e-06	1.49683e-05	0.486111	0.388684	1.99866e-06	3.02087e-05	3.91786
FAYYLYFDV		8.73639e-07	3.77128e-07	2.31656	1.99866	9.53202e-07	3.53928e-06	1.8926		GSYSWYLDY		5.19734e-06	1.08105e-05	0.480769	0.384413	1.99866e-06	9.06262e-06	2.1809
FDEYGSYLAY		8.73639e-07	3.77128e-07	2.31656	1.99866	9.53202e-07	7.07857e-06	2.8926		SFDLYYYYYTYAMDY		5.19734e-06	1.08105e-05	0.480769	0.384413	1.99866e-06	3.02087e-06	0.595931
FDYGSYYALDY		8.73639e-07	3.77128e-07	2.31656	1.99866	9.53202e-07	3.53928e-06	1.8926		SYYYALDY		5.19734e-06	1.08105e-05	0.480769	0.384413	0.000135948	5.73966e-05	-1.24402
FESDHLSMDY		8.73639e-07	3.77128e-07	2.31656	1.99866	9.53202e-07	3.53928e-06	1.8926		SYGDYALDY		8.31574e-06	1.74631e-05	0.47619	0.380752	1.99866e-06	4.53131e-05	4.50282
FEVLRSYPGEYSYSYYYAMDY		8.73639e-07	3.77128e-07	2.31656	1.99866	9.53202e-07	3.53928e-06	1.8926		ATSESDYAMDY		5.09339e-05	0.000107273	0.474806	0.379645	1.99866e-06	0.000129898	6.0222
FFGYYDYFDY		8.73639e-07	3.77128e-07	2.31656	1.99866	9.53202e-07	3.53928e-06	1.8926		LDSSSWSAMDY		5.40523e-05	0.000113926	0.474452	0.379362	1.99866e-06	0.000205419	6.68339
FFHSYAVDY		8.73639e-07	3.77128e-07	2.31656	1.99866	9.53202e-07	3.53928e-06	1.8926		SFAVYYYYYTYAMDY		1.14341e-05	2.41157e-05	0.474138	0.37911	1.99866e-06	1.51044e-05	2.91786
FFVGAFDY		8.73639e-07	3.77128e-07	2.31656	1.99866	9.53202e-07	3.53928e-06	1.8926		GYSPYYMDY		1.76709e-05	3.74209e-05	0.472222	0.377579	3.99848e-06	5.73966e-05	3.84344
FFYDSWSYYYNHYAYYAMDY		8.73639e-07	3.77128e-07	2.31656	1.99866	9.53202e-07	7.07857e-06	2.8926		AHYSSSYTFDY		3.1184e-06	6.6526e-06	0.46875	0.374802	1.99866e-06	3.02087e-05	3.91786
FFYVGSYFYSGAVDV		8.73639e-07	3.77128e-07	2.31656	1.99866	9.53202e-07	3.53928e-06	1.8926		AYYSTAMDY		3.1184e-06	6.6526e-06	0.46875	0.374802	1.99866e-06	1.51044e-05	2.91786
FGSYAFDY		8.73639e-07	3.77128e-07	2.31656	1.99866	5.72057e-06	7.07857e-06	0.307299		GFGYFYWRYYYGVMDY		6.23681e-06	1.33052e-05	0.46875	0.374802	1.99866e-06	3.02087e-06	0.595931
FGSYAMDY		8.73639e-07	3.77128e-07	2.31656	1.99866	3.81372e-06	1.76964e-05	2.21419		HEYWSDYFDY		9.35521e-06	1.99578e-05	0.46875	0.374802	1.99866e-06	9.06262e-06	2.1809
FGWGAFDV		8.73639e-07	3.77128e-07	2.31656	1.99866	9.53202e-07	7.07857e-06	2.8926		AMSKYWWSSQAMDY		3.53419e-05	7.56733e-05	0.467033	0.373429	1.99866e-06	0.000235628	6.88133
FHESSYYFDY		8.73639e-07	3.77128e-07	2.31656	1.99866	9.53202e-07	3.53928e-06	1.8926		GYYYAMDY		1.97499e-05	4.32419e-05	0.45673	0.365192	0.00013195	7.55219e-05	-0.805024
FHEYSHAYALDY		8.73639e-07	3.77128e-07	2.31656	1.99866	9.53202e-07	3.53928e-06	1.8926		AFSVYMAFDY		3.53419e-05	7.8168e-05	0.452127	0.361512	1.99866e-06	6.34384e-05	4.98825
FHSHYAFDY		8.73639e-07	3.77128e-07	2.31656	1.99866	9.53202e-07	3.53928e-06	1.8926		TGLYYQALAY		2.28683e-05	5.0726e-05	0.450819	0.360466	1.99866e-06	9.96888e-05	5.64033
FHSILAYMDY		8.73639e-07	3.77128e-07	2.31656	1.99866	9.53202e-07	3.53928e-06	1.8926		ASYSGAFDY		5.19734e-06	1.1642e-05	0.446428	0.356955	1.99866e-06	5.13549e-05	4.6834
FHYYIVTYYYAFDY		8.73639e-07	3.77128e-07	2.31656	1.99866	9.53202e-07	3.53928e-06	1.8926		DHYTYIAFDY		6.86049e-05	0.000156336	0.43883	0.350879	1.99866e-06	0.000108751	5.76585
FIRYAMDY		8.73639e-07	3.77128e-07	2.31656	1.99866	1.90686e-06	3.53928e-06	0.892259		MNESLGYAMDY		2.80656e-05	6.40312e-05	0.438311	0.350465	1.99866e-06	0.00017219	6.42882
FISYMSSYYYYVDY		8.73639e-07	3.77128e-07	2.31656	1.99866	9.53202e-07	3.53928e-06	1.8926		AAYSQYSYAYYMDY		7.27627e-06	1.66315e-05	0.4375	0.349816	1.99866e-06	3.32296e-05	4.05536
FKGSSGGAFDY		8.73639e-07	3.77128e-07	2.31656	1.99866	9.53202e-07	3.53928e-06	1.8926		AISSYYYAMDY		7.27627e-06	1.66315e-05	0.4375	0.349816	1.99866e-06	8.15636e-05	5.35082
FKSSDEYMDY		8.73639e-07	3.77128e-07	2.31656	1.99866	9.53202e-07	7.07857e-06	2.8926		GFGYFYWRYYYGATDY		7.27627e-06	1.66315e-05	0.4375	0.349816	1.99866e-06	3.02087e-06	0.595931
FKSYSFDY		8.73639e-07	3.77128e-07	2.31656	1.99866	9.53202e-07	3.53928e-06	1.8926		GNYYGFDY		1.03947e-05	2.41157e-05	0.431034	0.344646	1.99866e-06	2.71879e-05	3.76586
FKYYAFDV		8.73639e-07	3.77128e-07	2.31656	1.99866	9.53202e-07	3.53928e-06	1.8926		SVPSSNYAFDY		3.43024e-05	7.98312e-05	0.429687	0.343569	1.99866e-06	0.000347401	7.44143
FLGSYSYYYYKSYDYMDV		8.73639e-07	3.77128e-07	2.31656	1.99866	9.53202e-07	7.07857e-06	2.8926		GVSYFSSHYYYYAFDY		2.70262e-05	6.31997e-05	0.427631	0.341925	1.99866e-06	8.45845e-05	5.40329
FLQEYYAMAY		8.73639e-07	3.77128e-07	2.31656	1.99866	9.53202e-07	7.07857e-06	2.8926		ANSSAFDY		1.03947e-06	2.49472e-06	0.416666	0.333158	3.99848e-06	6.04175e-06	0.595515
FLYYAFDY		8.73639e-07	3.77128e-07	2.31656	1.99866	1.90686e-06	3.53928e-06	0.892259		AYSYSHYGAMDY		1.03947e-06	2.49472e-06	0.416666	0.333158	1.99866e-06	3.02087e-06	0.595931
FMFYAMDY		8.73639e-07	3.77128e-07	2.31656	1.99866	9.53202e-07	7.07857e-06	2.8926		EHAWPMYFDY		1.03947e-06	2.49472e-06	0.416666	0.333158	1.99866e-06	3.02087e-06	0.595931
FMSTYAFDY		8.73639e-07	3.77128e-07	2.31656	1.99866	9.53202e-07	3.53928e-06	1.8926		GASYYVYYLYYLYGGMDY		3.1184e-06	7.48417e-06	0.416666	0.333158	1.99866e-06	3.02087e-06	0.595931
FMSYFYYMDY		8.73639e-07	3.77128e-07	2.31656	1.99866	9.53202e-07	3.53928e-06	1.8926		GEYWYDYAMDV		1.03947e-06	2.49472e-06	0.416666	0.333158	1.99866e-06	3.02087e-06	0.595931
FMWYSWSAMDY		8.73639e-07	3.77128e-07	2.31656	1.99866	9.53202e-07	3.53928e-06	1.8926		GFDVYYVSHSYYYYAMDV		1.03947e-06	2.49472e-06	0.416666	0.333158	1.99866e-06	6.04175e-06	1.59593
FNFGYYYYSMDY		8.73639e-07	3.77128e-07	2.31656	1.99866	9.53202e-07	3.53928e-06	1.8926		GFGYFYWCYYYGAMDY		4.15787e-06	9.97889e-06	0.416666	0.333158	1.99866e-06	3.02087e-06	0.595931
FNQSSYGFDY		8.73639e-07	3.77128e-07	2.31656	1.99866	9.53202e-07	3.53928e-06	1.8926		GFPYYSVSYYYHGGAFDY		1.03947e-06	2.49472e-06	0.416666	0.333158	1.99866e-06	6.04175e-06	1.59593
FNSESYYAFDY		8.73639e-07	3.77128e-07	2.31656	1.99866	9.53202e-07	7.07857e-06	2.8926		GFRYFYWRYYYGAMDY		1.03947e-06	2.49472e-06	0.416666	0.333158	1.99866e-06	3.02087e-06	0.595931
FPHYQALAY		8.73639e-07	3.77128e-07	2.31656	1.99866	9.53202e-07	3.53928e-06	1.8926		GFSYCYWTYSSYYSGSMDY		1.03947e-06	2.49472e-06	0.416666	0.333158	1.99866e-06	3.02087e-06	0.595931
FPNGAFDY		8.73639e-07	3.77128e-07	2.31656	1.99866	9.53202e-07	3.53928e-06	1.8926		GFSYYYWTCSSYYSGSMDY		1.03947e-06	2.49472e-06	0.416666	0.333158	1.99866e-06	3.02087e-06	0.595931
FPSSTTYSYMDY		8.73639e-07	3.77128e-07	2.31656	1.99866	9.53202e-07	3.53928e-06	1.8926		GFSYYYWTYSSYFSGSMDY		1.03947e-06	2.49472e-06	0.416666	0.333158	1.99866e-06	3.02087e-06	0.595931
FPYLYYLDY		8.73639e-07	3.77128e-07	2.31656	1.99866	9.53202e-07	3.53928e-06	1.8926		GWYSSAMDY		2.07894e-06	4.98945e-06	0.416666	0.333158	1.99866e-06	1.51044e-05	2.91786
FPYSAFDY		8.73639e-07	3.77128e-07	2.31656	1.99866	9.53202e-07	3.53928e-06	1.8926		SFDVYYYYYTSAMDY		3.1184e-06	7.48417e-06	0.416666	0.333158	1.99866e-06	9.06262e-06	2.1809
FPYSYYFDY		8.73639e-07	3.77128e-07	2.31656	1.99866	1.90686e-06	3.53928e-06	0.892259		SFLFYYYTYSSYLYYLDV		1.03947e-06	2.49472e-06	0.416666	0.333158	1.99866e-06	3.02087e-06	0.595931
FPYYHAMAY		8.73639e-07	3.77128e-07	2.31656	1.99866	9.53202e-07	3.53928e-06	1.8926		SLSYSSAMDY		1.03947e-06	2.49472e-06	0.416666	0.333158	1.99866e-06	0.000117814	5.88133
FQAAWAFDY		8.73639e-07	3.77128e-07	2.31656	1.99866	9.53202e-07	3.53928e-06	1.8926		SSYSAFDY		1.03947e-06	2.49472e-06	0.416666	0.333158	0.000135948	3.62505e-05	-1.90698
FQHFHYYYMDY		8.73639e-07	3.77128e-07	2.31656	1.99866	9.53202e-07	1.06179e-05	3.47757		SYGYYALDY		1.03947e-06	2.49472e-06	0.416666	0.333158	3.99848e-06	3.02087e-06	-0.404488
FRSGPSASYYYPAVAY		8.73639e-07	3.77128e-07	2.31656	1.99866	9.53202e-07	3.53928e-06	1.8926		VTYYNYAMDY		1.03947e-06	2.49472e-06	0.416666	0.333158	1.99866e-06	1.20835e-05	2.59593
FRSYPWYDFSGAFDV		8.73639e-07	3.77128e-07	2.31656	1.99866	9.53202e-07	7.07857e-06	2.8926		YSGRYSMDY		1.03947e-06	2.49472e-06	0.416666	0.333158	3.99848e-06	9.06262e-06	1.18048
FRYSAYRHTMDY		8.73639e-07	3.77128e-07	2.31656	1.99866	9.53202e-07	7.07857e-06	2.8926		YSYYYMDY		2.07894e-06	4.98945e-06	0.416666	0.333158	0.000275895	9.36471e-05	-1.55881
FRYSYYYMDY		8.73639e-07	3.77128e-07	2.31656	1.99866	9.53202e-07	3.53928e-06	1.8926		YYSHAMDY		1.03947e-06	2.49472e-06	0.416666	0.333158	2.79894e-05	1.20835e-05	-1.21184
FSAWSAFDY		8.73639e-07	3.77128e-07	2.31656	1.99866	7.62743e-06	7.07857e-06	-0.107739		GDHSSDFSFDY		0.000341985	0.000839059	0.407582	0.325894	1.99866e-06	0.00124158	9.27893
FSGYAYAMAY		8.73639e-07	3.77128e-07	2.31656	1.99866	9.53202e-07	3.53928e-06	1.8926		GRSWYWSSYTKYSSWHSAMDY		5.19734e-05	0.000128062	0.405844	0.324504	1.99866e-06	0.000625321	8.28942
FSRWYAVAY		8.73639e-07	3.77128e-07	2.31656	1.99866	9.53202e-07	3.53928e-06	1.8926		SQEAYYYMDY		0.000101868	0.000251136	0.405629	0.324332	1.99866e-06	0.000199378	6.64033
FSSHYYFDY		8.73639e-07	3.77128e-07	2.31656	1.99866	9.53202e-07	3.53928e-06	1.8926		APAVMYHGLYMNYYMDY		5.19734e-06	1.33052e-05	0.390625	0.312335	1.99866e-06	6.04175e-06	1.59593
FSSSYFDY		8.73639e-07	3.77128e-07	2.31656	1.99866	1.90686e-06	1.41571e-05	2.89226		GFGYFNWRYYYGAMDY		5.19734e-06	1.33052e-05	0.390625	0.312335	1.99866e-06	1.20835e-05	2.59593
FSSYYAVDV		8.73639e-07	3.77128e-07	2.31656	1.99866	9.53202e-07	3.53928e-06	1.8926		GDMYYYSSYYYSYMDY		9.35521e-06	2.41157e-05	0.387931	0.310181	1.99866e-06	0.000268858	7.07167
FSSYYYFDY		8.73639e-07	3.77128e-07	2.31656	1.99866	9.53429e-06	3.53928e-06	-1.42967		SVSYIYMDY		2.28683e-05	5.90418e-05	0.387324	0.309696	1.99866e-06	3.32296e-05	4.05536
FSVSPSSRTSYMDY		8.73639e-07	3.77128e-07	2.31656	1.99866	9.53202e-07	3.53928e-06	1.8926		DGYMGYLDY		7.27627e-06	1.99578e-05	0.364583	0.291513	1.99866e-06	2.4167e-05	3.59593
FSYHALDY		8.73639e-07	3.77128e-07	2.31656	1.99866	9.53202e-07	3.53928e-06	1.8926		AFSWYYCGYYFYAFDY		2.07894e-06	5.82102e-06	0.357143	0.285564	1.99866e-06	3.02087e-06	0.595931
FSYSYYMDY		8.73639e-07	3.77128e-07	2.31656	1.99866	3.81372e-06	3.53928e-06	-0.107741		ALKYYWQSLYGGWYWYSYALDS		4.15787e-06	1.1642e-05	0.357143	0.285564	1.99866e-06	3.02087e-06	0.595931
FSYVYMDY		8.73639e-07	3.77128e-07	2.31656	1.99866	9.53202e-07	3.53928e-06	1.8926		DHSSYYAFDY		2.07894e-06	5.82102e-06	0.357143	0.285564	1.99866e-06	3.02087e-06	0.595931
FSYYYMDY		8.73639e-07	3.77128e-07	2.31656	1.99866	1.14411e-05	1.06179e-05	-0.107734		DSWQYAMDY		6.23681e-06	1.74631e-05	0.357143	0.285564	1.99866e-06	4.8334e-05	4.59593
FTDRYYYYGYFDY		8.73639e-07	3.77128e-07	2.31656	1.99866	9.53202e-07	7.07857e-06	2.8926		GFYYYYYFSYYYAMDY		2.07894e-06	5.82102e-06	0.357143	0.285564	1.99866e-06	5.43757e-05	4.76586
FTGSAYVDY		8.73639e-07	3.77128e-07	2.31656	1.99866	9.53202e-07	3.53928e-06	1.8926		GISVYAHAFDV		2.07894e-06	5.82102e-06	0.357143	0.285564	1.99866e-06	1.20835e-05	2.59593
FTLYYSTDY		8.73639e-07	3.77128e-07	2.31656	1.99866	9.53202e-07	3.53928e-06	1.8926		ESYKYLDY		5.19734e-06	1.49683e-05	0.347222	0.277631	1.99866e-06	4.22922e-05	4.40329
FTSMSYFDV		8.73639e-07	3.77128e-07	2.31656	1.99866	9.53202e-07	7.07857e-06	2.8926		GEYYFDY		8.31574e-06	2.41157e-05	0.344827	0.275717	1.99866e-06	2.11461e-05	3.40329
FTSSNYSYLALDY		8.73639e-07	3.77128e-07	2.31656	1.99866	9.53202e-07	3.53928e-06	1.8926		SSWYYLDY		3.1184e-06	9.14732e-06	0.340909	0.272584	1.99866e-06	3.62505e-05	4.1809
FTSYAMAY		8.73639e-07	3.77128e-07	2.31656	1.99866	1.90686e-06	3.53928e-06	0.892259		SRHYYMDY		4.15787e-06	1.24736e-05	0.333333	0.266526	1.99866e-06	9.36471e-05	5.55013
FTTSGYSYFDY		8.73639e-07	3.77128e-07	2.31656	1.99866	9.53202e-07	7.07857e-06	2.8926		DSWDESFDY		1.03947e-05	3.15998e-05	0.328947	0.263019	1.99866e-06	9.06262e-06	2.1809
FTTYAFDY		8.73639e-07	3.77128e-07	2.31656	1.99866	3.81372e-06	3.53928e-06	-0.107741		DYMYYSFSGMYQSYSTMDY		1.03947e-06	3.3263e-06	0.3125	0.249868	1.99866e-06	1.51044e-05	2.91786
FVAYANIYYFPSSYAFDY		8.73639e-07	3.77128e-07	2.31656	1.99866	9.53202e-07	3.53928e-06	1.8926		GGHSFSYAMDY		1.03947e-06	3.3263e-06	0.3125	0.249868	1.99866e-06	2.11461e-05	3.40329
FVMYYYATFDY		8.73639e-07	3.77128e-07	2.31656	1.99866	9.53202e-07	1.06179e-05	3.47757		GNPSESSGYSYTVALDY		2.07894e-06	6.6526e-06	0.3125	0.249868	1.99866e-06	3.02087e-06	0.595931
FVQGMMAYYAFDY		8.73639e-07	3.77128e-07	2.31656	1.99866	9.53202e-07	3.53928e-06	1.8926		GQLVYQSSYYYGYSFDY		1.03947e-06	3.3263e-06	0.3125	0.249868	1.99866e-06	1.20835e-05	2.59593
FWDAAMDY		8.73639e-07	3.77128e-07	2.31656	1.99866	9.53202e-07	3.53928e-06	1.8926		GTWWSWSQYYFDYSAFDY		1.03947e-06	3.3263e-06	0.3125	0.249868	1.99866e-06	4.8334e-05	4.59593
FWSSYSYAFDY		8.73639e-07	3.77128e-07	2.31656	1.99866	9.53202e-07	3.53928e-06	1.8926		MQLWESYIDY		1.03947e-06	3.3263e-06	0.3125	0.249868	1.99866e-06	3.02087e-06	0.595931
FWWYAFAV		8.73639e-07	3.77128e-07	2.31656	1.99866	9.53202e-07	3.53928e-06	1.8926		MQRWESYMDY		3.1184e-06	9.97889e-06	0.3125	0.249868	1.99866e-06	9.06262e-06	2.1809
FWYQIYYTVSALDY		8.73639e-07	3.77128e-07	2.31656	1.99866	9.53202e-07	3.53928e-06	1.8926		SFLSYYYTYSSYLYYLVV		2.07894e-06	6.6526e-06	0.3125	0.249868	1.99866e-06	6.04175e-06	1.59593
FWYYYMDY		8.73639e-07	3.77128e-07	2.31656	1.99866	9.53202e-07	1.06179e-05	3.47757		SVYVYMDY		1.03947e-06	3.3263e-06	0.3125	0.249868	3.99848e-06	1.20835e-05	1.59551
FYIYSSSFHYLAMDY		8.73639e-07	3.77128e-07	2.31656	1.99866	9.53202e-07	3.53928e-06	1.8926		SYAGGAVDY		1.03947e-06	3.3263e-06	0.3125	0.249868	1.99866e-06	1.81252e-05	3.18089
FYMEYMDY		8.73639e-07	3.77128e-07	2.31656	1.99866	9.53202e-07	3.53928e-06	1.8926		YMNYGFDY		1.03947e-06	3.3263e-06	0.3125	0.249868	1.99866e-06	6.04175e-06	1.59593
FYMGQAFDY		8.73639e-07	3.77128e-07	2.31656	1.99866	9.53202e-07	3.53928e-06	1.8926		SYYDYYMDY		5.19734e-06	1.66315e-05	0.3125	0.249868	1.99866e-06	1.20835e-05	2.59593
FYMVAFDY		8.73639e-07	3.77128e-07	2.31656	1.99866	1.90686e-06	3.53928e-06	0.892259		ANYYTSYYSYAMDY		1.03947e-06	4.15787e-06	0.25	0.199895	1.99866e-06	6.04175e-06	1.59593
FYNSYGFDY		8.73639e-07	3.77128e-07	2.31656	1.99866	9.53202e-07	3.53928e-06	1.8926		GFYGSYLDY		1.03947e-06	4.15787e-06	0.25	0.199895	1.99866e-06	6.04175e-06	1.59593
FYRYAFDY		8.73639e-07	3.77128e-07	2.31656	1.99866	5.72057e-06	3.53928e-06	-0.692701		GMYYYYLSSYYGALDY		1.03947e-06	4.15787e-06	0.25	0.199895	1.99866e-06	2.4167e-05	3.59593
FYSGEAFDY		8.73639e-07	3.77128e-07	2.31656	1.99866	9.53202e-07	3.53928e-06	1.8926		QISWPYYTAFDY		3.1184e-06	1.24736e-05	0.25	0.199895	1.99866e-06	9.06262e-06	2.1809
FYSMYYFDY		8.73639e-07	3.77128e-07	2.31656	1.99866	1.90686e-06	7.07857e-06	1.89226		SHYSWEYYFAY		1.03947e-06	4.15787e-06	0.25	0.199895	1.99866e-06	6.04175e-06	1.59593
FYSVAMDY		8.73639e-07	3.77128e-07	2.31656	1.99866	9.53202e-07	3.53928e-06	1.8926		SPYYTVDY		1.03947e-06	4.15787e-06	0.25	0.199895	1.99866e-06	3.02087e-06	0.595931
FYSYSLDY		8.73639e-07	3.77128e-07	2.31656	1.99866	9.53202e-07	3.53928e-06	1.8926		YYYYAMDY		1.03947e-06	4.15787e-06	0.25	0.199895	0.000535796	0.000202399	-1.40448
FYSYSYAMDY		8.73639e-07	3.77128e-07	2.31656	1.99866	9.53202e-07	3.53928e-06	1.8926		SKFDYAAFDY		2.07894e-06	9.14732e-06	0.227273	0.181722	1.99866e-06	2.71879e-05	3.76586
FYSYYFDY		8.73639e-07	3.77128e-07	2.31656	1.99866	2.6696e-05	3.53928e-06	-2.91509		SSAYYYGAFDY		9.35521e-06	4.15787e-05	0.225	0.179905	1.99866e-06	6.34384e-05	4.98825
FYSYYLDY		8.73639e-07	3.77128e-07	2.31656	1.99866	1.90686e-06	1.06179e-05	2.47722		ASYSSYLDV		1.03947e-06	4.98945e-06	0.208333	0.166579	1.99866e-06	7.55219e-05	5.23979
FYSYYYFDY		8.73639e-07	3.77128e-07	2.31656	1.99866	7.62743e-06	1.06179e-05	0.477223		DHYFYAMDY		1.03947e-06	4.98945e-06	0.208333	0.166579	1.99866e-06	3.02087e-06	0.595931
FYWTYFDY		8.73639e-07	3.77128e-07	2.31656	1.99866	9.53202e-07	3.53928e-06	1.8926		SLGYFFIAFDY		2.07894e-06	9.97889e-06	0.208333	0.166579	1.99866e-06	4.22922e-05	4.40329
FYWYYAFDY		8.73639e-07	3.77128e-07	2.31656	1.99866	9.53202e-07	3.53928e-06	1.8926		YSAYAFDY		1.03947e-06	4.98945e-06	0.208333	0.166579	5.99772e-05	2.71879e-05	-1.14145
FYYKIALAY		8.73639e-07	3.77128e-07	2.31656	1.99866	9.53202e-07	3.53928e-06	1.8926		EDYYSSAMDY		1.03947e-06	5.82102e-06	0.178571	0.142782	1.99866e-06	1.20835e-05	2.59593
FYYQAFDY		8.73639e-07	3.77128e-07	2.31656	1.99866	9.53202e-07	7.07857e-06	2.8926		GYNYAFDY		1.03947e-06	5.82102e-06	0.178571	0.142782	3.99848e-06	6.04175e-06	0.595515
FYYSIYAFDY		8.73639e-07	3.77128e-07	2.31656	1.99866	9.53202e-07	3.53928e-06	1.8926		DGFSYYLDY		1.03947e-06	6.6526e-06	0.15625	0.124934	1.99866e-06	1.20835e-05	2.59593
FYYYAVDY		8.73639e-07	3.77128e-07	2.31656	1.99866	1.3348e-05	3.53928e-06	-1.91509		GFGYFYWRYYYGAMDF		3.1184e-06	1.99578e-05	0.15625	0.124934	1.99866e-06	3.02087e-06	0.595931
FYYYAYLDY		8.73639e-07	3.77128e-07	2.31656	1.99866	9.53202e-07	3.53928e-06	1.8926		GHFRYGYAMDY		1.03947e-06	6.6526e-06	0.15625	0.124934	1.99866e-06	5.13549e-05	4.6834
FYYYSMDY		8.73639e-07	3.77128e-07	2.31656	1.99866	3.81372e-06	3.53928e-06	-0.107741		ADYSYSSAFDY		2.07894e-06	1.57999e-05	0.131579	0.105208	1.99866e-06	3.32296e-05	4.05536
GAAWSYFDY		8.73639e-07	3.77128e-07	2.31656	1.99866	9.53202e-07	3.53928e-06	1.8926		ISYYAFDY		1.03947e-06	1.08105e-05	0.0961538	0.0768825	1.99924e-05	3.62505e-05	0.858549
GADYPYMGYYSQYLAY		8.73639e-07	3.77128e-07	2.31656	1.99866	9.53202e-07	3.53928e-06	1.8926		* Adjustment Factor: 963052 Reads in CFPAC Parental / 1204449 Reads in CFPAC A3 KO
GAFKGYSVDY		8.73639e-07	3.77128e-07	2.31656	1.99866	9.53202e-07	3.53928e-06	1.8926
GAGTVTDRAMDY		8.73639e-07	3.77128e-07	2.31656	1.99866	9.53202e-07	3.53928e-06	1.8926
GAGVSMQEYSFDY		8.73639e-07	3.77128e-07	2.31656	1.99866	9.53202e-07	3.53928e-06	1.8926
GASESLSSSMDY		8.73639e-07	3.77128e-07	2.31656	1.99866	9.53202e-07	3.53928e-06	1.8926
GASHPGSWGTAFDY		8.73639e-07	3.77128e-07	2.31656	1.99866	9.53202e-07	3.53928e-06	1.8926
GASIFYNMYYLDY		8.73639e-07	3.77128e-07	2.31656	1.99866	9.53202e-07	3.53928e-06	1.8926
GASSEYAFAY		8.73639e-07	3.77128e-07	2.31656	1.99866	9.53202e-07	3.53928e-06	1.8926
GASSYALDY		8.73639e-07	3.77128e-07	2.31656	1.99866	9.53202e-07	3.53928e-06	1.8926
GASSYAMDY		8.73639e-07	3.77128e-07	2.31656	1.99866	3.81372e-06	3.53928e-06	-0.107741
GASTYYYPGYPYDYVDY		8.73639e-07	3.77128e-07	2.31656	1.99866	9.53202e-07	3.53928e-06	1.8926
GASYYAMDY		8.73639e-07	3.77128e-07	2.31656	1.99866	7.62743e-06	1.06179e-05	0.477223
GASYYMDY		8.73639e-07	3.77128e-07	2.31656	1.99866	1.90686e-06	3.53928e-06	0.892259
GAVYYFDY		8.73639e-07	3.77128e-07	2.31656	1.99866	9.53202e-07	3.53928e-06	1.8926
GAYSYSMDY		8.73639e-07	3.77128e-07	2.31656	1.99866	9.53202e-07	3.53928e-06	1.8926
GAYYSAFDV		8.73639e-07	3.77128e-07	2.31656	1.99866	9.53202e-07	3.53928e-06	1.8926
GAYYSVYMDY		8.73639e-07	3.77128e-07	2.31656	1.99866	9.53202e-07	3.53928e-06	1.8926
GAYYYFAY		8.73639e-07	3.77128e-07	2.31656	1.99866	1.90686e-06	3.53928e-06	0.892259
GDADRGFDY		8.73639e-07	3.77128e-07	2.31656	1.99866	9.53202e-07	7.07857e-06	2.8926
GDDKAFDV		8.73639e-07	3.77128e-07	2.31656	1.99866	9.53202e-07	3.53928e-06	1.8926
GDDSSYEQSTYYYMDY		8.73639e-07	3.77128e-07	2.31656	1.99866	9.53202e-07	3.53928e-06	1.8926
GDDVSAFYYTYMDY		8.73639e-07	3.77128e-07	2.31656	1.99866	9.53202e-07	7.07857e-06	2.8926
GDESAKSSMDY		8.73639e-07	3.77128e-07	2.31656	1.99866	9.53202e-07	3.53928e-06	1.8926
GDGYVSYVYYYMDY		8.73639e-07	3.77128e-07	2.31656	1.99866	9.53202e-07	3.53928e-06	1.8926
GDIQGLTEAFDY		8.73639e-07	3.77128e-07	2.31656	1.99866	9.53202e-07	3.53928e-06	1.8926
GDMSSSEYSYFDY		8.73639e-07	3.77128e-07	2.31656	1.99866	9.53202e-07	3.53928e-06	1.8926
GDPSSYWSPAFDY		8.73639e-07	3.77128e-07	2.31656	1.99866	9.53202e-07	3.53928e-06	1.8926
GDQTTSYYQYYYYAYMDY		8.73639e-07	3.77128e-07	2.31656	1.99866	9.53202e-07	7.07857e-06	2.8926
GDRGSSAMDY		8.73639e-07	3.77128e-07	2.31656	1.99866	9.53202e-07	3.53928e-06	1.8926
GDSAGENSTYYYYYMDY		8.73639e-07	3.77128e-07	2.31656	1.99866	9.53202e-07	7.07857e-06	2.8926
GDSSSYAFDY		8.73639e-07	3.77128e-07	2.31656	1.99866	9.53202e-07	3.53928e-06	1.8926
GDSYDLYFDY		8.73639e-07	3.77128e-07	2.31656	1.99866	9.53202e-07	3.53928e-06	1.8926
GDSYHRSMDY		8.73639e-07	3.77128e-07	2.31656	1.99866	9.53202e-07	3.53928e-06	1.8926
GDSYSSMDY		8.73639e-07	3.77128e-07	2.31656	1.99866	9.53202e-07	3.53928e-06	1.8926
GDVTANGNGYYYSSHYLDY		8.73639e-07	3.77128e-07	2.31656	1.99866	9.53202e-07	3.53928e-06	1.8926
GDWSYSAMDY		8.73639e-07	3.77128e-07	2.31656	1.99866	9.53202e-07	3.53928e-06	1.8926
GDYASSSSYDYYSYNYMDY		8.73639e-07	3.77128e-07	2.31656	1.99866	9.53202e-07	3.53928e-06	1.8926
GDYDETWYLDY		8.73639e-07	3.77128e-07	2.31656	1.99866	9.53202e-07	3.53928e-06	1.8926
GDYFSYYMDV		8.73639e-07	3.77128e-07	2.31656	1.99866	9.53202e-07	3.53928e-06	1.8926
GDYGYQYGFDY		8.73639e-07	3.77128e-07	2.31656	1.99866	9.53202e-07	7.07857e-06	2.8926
GDYSGAMDY		8.73639e-07	3.77128e-07	2.31656	1.99866	9.53202e-07	3.53928e-06	1.8926
GDYYSAYSGAMDY		8.73639e-07	3.77128e-07	2.31656	1.99866	9.53202e-07	3.53928e-06	1.8926
GDYYSSAPYTHWFYYSSYMDY		8.73639e-07	3.77128e-07	2.31656	1.99866	9.53202e-07	3.53928e-06	1.8926
GDYYYSSAFDY		8.73639e-07	3.77128e-07	2.31656	1.99866	9.53202e-07	3.53928e-06	1.8926
GEAGDSGYYYDSVDY		8.73639e-07	3.77128e-07	2.31656	1.99866	9.53202e-07	1.06179e-05	3.47757
GEASSYGDSTAMDY		8.73639e-07	3.77128e-07	2.31656	1.99866	9.53202e-07	3.53928e-06	1.8926
GEDFYPYSYNSKVYYYFDY		8.73639e-07	3.77128e-07	2.31656	1.99866	9.53202e-07	3.53928e-06	1.8926
GEDSGYWQTYAMDV		8.73639e-07	3.77128e-07	2.31656	1.99866	9.53202e-07	3.53928e-06	1.8926
GEESYYFDY		8.73639e-07	3.77128e-07	2.31656	1.99866	9.53202e-07	3.53928e-06	1.8926
GEGFYYMDY		8.73639e-07	3.77128e-07	2.31656	1.99866	9.53202e-07	3.53928e-06	1.8926
GEGSYYAMDY		8.73639e-07	3.77128e-07	2.31656	1.99866	9.53202e-07	7.07857e-06	2.8926
GERYYYAFDY		8.73639e-07	3.77128e-07	2.31656	1.99866	9.53202e-07	3.53928e-06	1.8926
GESASYAMDY		8.73639e-07	3.77128e-07	2.31656	1.99866	9.53202e-07	3.53928e-06	1.8926
GESSYSLDY		8.73639e-07	3.77128e-07	2.31656	1.99866	9.53202e-07	3.53928e-06	1.8926
GESYMLESMDY		8.73639e-07	3.77128e-07	2.31656	1.99866	9.53202e-07	3.53928e-06	1.8926
GETSTYYAVDV		8.73639e-07	3.77128e-07	2.31656	1.99866	9.53202e-07	7.07857e-06	2.8926
GEWYSSYDGLYSFDY		8.73639e-07	3.77128e-07	2.31656	1.99866	9.53202e-07	1.41571e-05	3.8926
GEWYYYYYFDY		8.73639e-07	3.77128e-07	2.31656	1.99866	9.53202e-07	3.53928e-06	1.8926
GEYGATFDY		8.73639e-07	3.77128e-07	2.31656	1.99866	9.53202e-07	3.53928e-06	1.8926
GEYGYAFDY		8.73639e-07	3.77128e-07	2.31656	1.99866	3.81372e-06	3.53928e-06	-0.107741
GEYLYYQSYGYAFDY		8.73639e-07	3.77128e-07	2.31656	1.99866	9.53202e-07	3.53928e-06	1.8926
GEYVYYSYSYGYTIYMDY		8.73639e-07	3.77128e-07	2.31656	1.99866	9.53202e-07	3.53928e-06	1.8926
GEYYAFDY		8.73639e-07	3.77128e-07	2.31656	1.99866	1.14411e-05	1.06179e-05	-0.107734
GFASAYQAFDV		8.73639e-07	3.77128e-07	2.31656	1.99866	9.53202e-07	3.53928e-06	1.8926
GFGYFYWRYYHGAMDY		8.73639e-07	3.77128e-07	2.31656	1.99866	9.53202e-07	3.53928e-06	1.8926
GFHYYSYGREYYYYFDV		8.73639e-07	3.77128e-07	2.31656	1.99866	9.53202e-07	3.53928e-06	1.8926
GFMYYYAFDY		8.73639e-07	3.77128e-07	2.31656	1.99866	9.53202e-07	3.53928e-06	1.8926
GFRWSSYDYSLDY		8.73639e-07	3.77128e-07	2.31656	1.99866	9.53202e-07	7.07857e-06	2.8926
GFSHQYNGWAMDY		8.73639e-07	3.77128e-07	2.31656	1.99866	9.53202e-07	3.53928e-06	1.8926
GFSRQSFAV		8.73639e-07	3.77128e-07	2.31656	1.99866	9.53202e-07	3.53928e-06	1.8926
GFSYSYAFDY		8.73639e-07	3.77128e-07	2.31656	1.99866	9.53202e-07	3.53928e-06	1.8926
GFSYYYFDY		8.73639e-07	3.77128e-07	2.31656	1.99866	5.72057e-06	3.53928e-06	-0.692701
GFVYYLDY		8.73639e-07	3.77128e-07	2.31656	1.99866	9.53202e-07	3.53928e-06	1.8926
GFYAYYAESWTAYFDV		8.73639e-07	3.77128e-07	2.31656	1.99866	9.53202e-07	3.53928e-06	1.8926
GFYKSAFDY		8.73639e-07	3.77128e-07	2.31656	1.99866	9.53202e-07	3.53928e-06	1.8926
GFYPWGYYYAFDY		8.73639e-07	3.77128e-07	2.31656	1.99866	9.53202e-07	3.53928e-06	1.8926
GFYSKSHTYVMYYYYYFDY		8.73639e-07	3.77128e-07	2.31656	1.99866	9.53202e-07	3.53928e-06	1.8926
GFYTASYYYLDY		8.73639e-07	3.77128e-07	2.31656	1.99866	9.53202e-07	7.07857e-06	2.8926
GFYVDPFYYAFDY		8.73639e-07	3.77128e-07	2.31656	1.99866	9.53202e-07	3.53928e-06	1.8926
GFYVYYVPHSYYYYAMDV		8.73639e-07	3.77128e-07	2.31656	1.99866	9.53202e-07	3.53928e-06	1.8926
GFYYFSLQLSESYYYAFDY		8.73639e-07	3.77128e-07	2.31656	1.99866	9.53202e-07	3.53928e-06	1.8926
GFYYSYYSSYGYSYYAGVDY		8.73639e-07	3.77128e-07	2.31656	1.99866	9.53202e-07	3.53928e-06	1.8926
GFYYYAFDY		8.73639e-07	3.77128e-07	2.31656	1.99866	1.14411e-05	1.41571e-05	0.307304
GFYYYAMDY		8.73639e-07	3.77128e-07	2.31656	1.99866	5.72057e-06	3.53928e-06	-0.692701
GFYYYEYLYGSSYTGSMDY		8.73639e-07	3.77128e-07	2.31656	1.99866	9.53202e-07	3.53928e-06	1.8926
GFYYYYAFDY		8.73639e-07	3.77128e-07	2.31656	1.99866	3.81372e-06	7.07857e-06	0.892259
GFYYYYMHYYSHYSAMAY		8.73639e-07	3.77128e-07	2.31656	1.99866	9.53202e-07	3.53928e-06	1.8926
GFYYYYVDY		8.73639e-07	3.77128e-07	2.31656	1.99866	9.53202e-07	3.53928e-06	1.8926
GGAHYAFDY		8.73639e-07	3.77128e-07	2.31656	1.99866	9.53202e-07	3.53928e-06	1.8926
GGGYAMDY		8.73639e-07	3.77128e-07	2.31656	1.99866	5.72057e-06	1.06179e-05	0.892261
GGNRYRMYAVDY		8.73639e-07	3.77128e-07	2.31656	1.99866	9.53202e-07	3.53928e-06	1.8926
GGNYHYMDY		8.73639e-07	3.77128e-07	2.31656	1.99866	9.53202e-07	3.53928e-06	1.8926
GGPSSYYYYAYMDY		8.73639e-07	3.77128e-07	2.31656	1.99866	9.53202e-07	3.53928e-06	1.8926
GGSDYAFDY		8.73639e-07	3.77128e-07	2.31656	1.99866	1.90686e-06	3.53928e-06	0.892259
GGSYSAFDY		8.73639e-07	3.77128e-07	2.31656	1.99866	1.90686e-06	1.06179e-05	2.47722
GGSYYYFDY		8.73639e-07	3.77128e-07	2.31656	1.99866	1.3348e-05	1.41571e-05	0.084906
GGVYSSAVDV		8.73639e-07	3.77128e-07	2.31656	1.99866	9.53202e-07	3.53928e-06	1.8926
GGYGTTFDY		8.73639e-07	3.77128e-07	2.31656	1.99866	9.53202e-07	3.53928e-06	1.8926
GGYHYALDY		8.73639e-07	3.77128e-07	2.31656	1.99866	9.53202e-07	7.07857e-06	2.8926
GGYIWSYFDY		8.73639e-07	3.77128e-07	2.31656	1.99866	9.53202e-07	3.53928e-06	1.8926
GGYNYYYSPVRAFDY		8.73639e-07	3.77128e-07	2.31656	1.99866	9.53202e-07	7.07857e-06	2.8926
GGYRRTSSHYSYYSDAFDY		8.73639e-07	3.77128e-07	2.31656	1.99866	9.53202e-07	3.53928e-06	1.8926
GGYRSSSMGYSRSSAVAV		8.73639e-07	3.77128e-07	2.31656	1.99866	9.53202e-07	3.53928e-06	1.8926
GGYSSASYYDPDYYSYYYFDY		8.73639e-07	3.77128e-07	2.31656	1.99866	9.53202e-07	3.53928e-06	1.8926
GGYSSYFDV		8.73639e-07	3.77128e-07	2.31656	1.99866	9.53202e-07	1.41571e-05	3.8926
GGYSYYMDY		8.73639e-07	3.77128e-07	2.31656	1.99866	1.90686e-06	1.41571e-05	2.89226
GGYYAFDDY		8.73639e-07	3.77128e-07	2.31656	1.99866	9.53202e-07	3.53928e-06	1.8926
GGYYDAVDY		8.73639e-07	3.77128e-07	2.31656	1.99866	9.53202e-07	3.53928e-06	1.8926
GHGSQYPYYYKSPYALDY		8.73639e-07	3.77128e-07	2.31656	1.99866	9.53202e-07	3.53928e-06	1.8926
GHGSYSYSTKSVDV		8.73639e-07	3.77128e-07	2.31656	1.99866	9.53202e-07	3.53928e-06	1.8926
GHLSSQASYYRYQYAMDY		8.73639e-07	3.77128e-07	2.31656	1.99866	9.53202e-07	3.53928e-06	1.8926
GHMDGAFDY		8.73639e-07	3.77128e-07	2.31656	1.99866	9.53202e-07	3.53928e-06	1.8926
GHQMDYFDY		8.73639e-07	3.77128e-07	2.31656	1.99866	9.53202e-07	3.53928e-06	1.8926
GHSPISSYYYAMDY		8.73639e-07	3.77128e-07	2.31656	1.99866	9.53202e-07	3.53928e-06	1.8926
GHSSSTFAY		8.73639e-07	3.77128e-07	2.31656	1.99866	9.53202e-07	3.53928e-06	1.8926
GHSYGYAFAY		8.73639e-07	3.77128e-07	2.31656	1.99866	9.53202e-07	3.53928e-06	1.8926
GHSYSSIYFETAFDY		8.73639e-07	3.77128e-07	2.31656	1.99866	9.53202e-07	3.53928e-06	1.8926
GHSYYVQAMDY		8.73639e-07	3.77128e-07	2.31656	1.99866	9.53202e-07	3.53928e-06	1.8926
GHSYYYAFDY		8.73639e-07	3.77128e-07	2.31656	1.99866	5.72057e-06	1.06179e-05	0.892261
GHTYAFDY		8.73639e-07	3.77128e-07	2.31656	1.99866	9.53202e-07	3.53928e-06	1.8926
GHWYYMDY		8.73639e-07	3.77128e-07	2.31656	1.99866	9.53202e-07	3.53928e-06	1.8926
GHYDSYAFDY		8.73639e-07	3.77128e-07	2.31656	1.99866	9.53202e-07	3.53928e-06	1.8926
GHYGYSNGYHALDY		8.73639e-07	3.77128e-07	2.31656	1.99866	9.53202e-07	3.53928e-06	1.8926
GHYMYYSVYYYFDV		8.73639e-07	3.77128e-07	2.31656	1.99866	9.53202e-07	3.53928e-06	1.8926
GHYSSYMDY		8.73639e-07	3.77128e-07	2.31656	1.99866	1.90686e-06	7.07857e-06	1.89226
GHYSYRYVDY		8.73639e-07	3.77128e-07	2.31656	1.99866	9.53202e-07	1.06179e-05	3.47757
GHYSYYAFDY		8.73639e-07	3.77128e-07	2.31656	1.99866	5.72057e-06	3.53928e-06	-0.692701
GHYSYYYALDY		8.73639e-07	3.77128e-07	2.31656	1.99866	9.53202e-07	3.53928e-06	1.8926
GHYTTFYGYWTWYWYYMDY		8.73639e-07	3.77128e-07	2.31656	1.99866	9.53202e-07	3.53928e-06	1.8926
GHYYFSAMDY		8.73639e-07	3.77128e-07	2.31656	1.99866	9.53202e-07	3.53928e-06	1.8926
GHYYSSASMDY		8.73639e-07	3.77128e-07	2.31656	1.99866	9.53202e-07	3.53928e-06	1.8926
GHYYSYPYMDY		8.73639e-07	3.77128e-07	2.31656	1.99866	9.53202e-07	3.53928e-06	1.8926
GHYYSYYAFDY		8.73639e-07	3.77128e-07	2.31656	1.99866	9.53202e-07	3.53928e-06	1.8926
GHYYVSSYYYAMDV		8.73639e-07	3.77128e-07	2.31656	1.99866	9.53202e-07	3.53928e-06	1.8926
GHYYWASYAYSFAMDY		8.73639e-07	3.77128e-07	2.31656	1.99866	9.53202e-07	3.53928e-06	1.8926
GHYYYSFDY		8.73639e-07	3.77128e-07	2.31656	1.99866	1.90686e-06	3.53928e-06	0.892259
GHYYYVDY		8.73639e-07	3.77128e-07	2.31656	1.99866	9.53202e-07	3.53928e-06	1.8926
GIDLYYYLDY		8.73639e-07	3.77128e-07	2.31656	1.99866	9.53202e-07	3.53928e-06	1.8926
GIDYAMDY		8.73639e-07	3.77128e-07	2.31656	1.99866	9.53202e-07	3.53928e-06	1.8926
GIGQWLYSLDY		8.73639e-07	3.77128e-07	2.31656	1.99866	9.53202e-07	3.53928e-06	1.8926
GILSTGPPSWYLAMDY		8.73639e-07	3.77128e-07	2.31656	1.99866	9.53202e-07	7.07857e-06	2.8926
GIPYNYTYYLDY		8.73639e-07	3.77128e-07	2.31656	1.99866	9.53202e-07	7.07857e-06	2.8926
GISSMSYYYSYYAFDY		8.73639e-07	3.77128e-07	2.31656	1.99866	9.53202e-07	3.53928e-06	1.8926
GISSYSSDYVWVTVDY		8.73639e-07	3.77128e-07	2.31656	1.99866	9.53202e-07	3.53928e-06	1.8926
GISYAMDY		8.73639e-07	3.77128e-07	2.31656	1.99866	1.90686e-06	3.53928e-06	0.892259
GIYASDHYAFDY		8.73639e-07	3.77128e-07	2.31656	1.99866	9.53202e-07	3.53928e-06	1.8926
GIYSSDYRYAMDY		8.73639e-07	3.77128e-07	2.31656	1.99866	9.53202e-07	3.53928e-06	1.8926
GIYSTYDYAMDY		8.73639e-07	3.77128e-07	2.31656	1.99866	9.53202e-07	3.53928e-06	1.8926
GIYSYVDY		8.73639e-07	3.77128e-07	2.31656	1.99866	9.53202e-07	7.07857e-06	2.8926
GIYVYAFDY		8.73639e-07	3.77128e-07	2.31656	1.99866	1.90686e-06	3.53928e-06	0.892259
GIYWKYYFDY		8.73639e-07	3.77128e-07	2.31656	1.99866	9.53202e-07	3.53928e-06	1.8926
GIYYYLSFDY		8.73639e-07	3.77128e-07	2.31656	1.99866	9.53202e-07	3.53928e-06	1.8926
GIYYYLYDYYDYASYVAFDY		8.73639e-07	3.77128e-07	2.31656	1.99866	9.53202e-07	7.07857e-06	2.8926
GKDYSSYMDY		8.73639e-07	3.77128e-07	2.31656	1.99866	9.53202e-07	3.53928e-06	1.8926
GKGGDWAFDY		8.73639e-07	3.77128e-07	2.31656	1.99866	9.53202e-07	3.53928e-06	1.8926
GKHSVHYLDY		8.73639e-07	3.77128e-07	2.31656	1.99866	9.53202e-07	3.53928e-06	1.8926
GKLGSSAFDY		8.73639e-07	3.77128e-07	2.31656	1.99866	9.53202e-07	3.53928e-06	1.8926
GKLLAMMAY		8.73639e-07	3.77128e-07	2.31656	1.99866	9.53202e-07	1.06179e-05	3.47757
GKPHYSMDY		8.73639e-07	3.77128e-07	2.31656	1.99866	9.53202e-07	3.53928e-06	1.8926
GKPKSSYYYVHSVYYFDY		8.73639e-07	3.77128e-07	2.31656	1.99866	9.53202e-07	3.53928e-06	1.8926
GKPSYGQGLDY		8.73639e-07	3.77128e-07	2.31656	1.99866	9.53202e-07	3.53928e-06	1.8926
GKPSYGYYLDY		8.73639e-07	3.77128e-07	2.31656	1.99866	9.53202e-07	3.53928e-06	1.8926
GKQSYRSSESSASGSMDY		8.73639e-07	3.77128e-07	2.31656	1.99866	9.53202e-07	3.53928e-06	1.8926
GKSEQDAFDY		8.73639e-07	3.77128e-07	2.31656	1.99866	9.53202e-07	3.53928e-06	1.8926
GKSHYPSYYFDY		8.73639e-07	3.77128e-07	2.31656	1.99866	9.53202e-07	3.53928e-06	1.8926
GKSSYVSSYYYYVYYSYSMDY		8.73639e-07	3.77128e-07	2.31656	1.99866	9.53202e-07	3.53928e-06	1.8926
GKTYFGYYSWYMDY		8.73639e-07	3.77128e-07	2.31656	1.99866	9.53202e-07	3.53928e-06	1.8926
GKVYGSPDYSAFAY		8.73639e-07	3.77128e-07	2.31656	1.99866	9.53202e-07	3.53928e-06	1.8926
GKYEYYSSEYYVDY		8.73639e-07	3.77128e-07	2.31656	1.99866	9.53202e-07	3.53928e-06	1.8926
GKYSQSYFYYYAFDY		8.73639e-07	3.77128e-07	2.31656	1.99866	9.53202e-07	3.53928e-06	1.8926
GKYSRSNYMDY		8.73639e-07	3.77128e-07	2.31656	1.99866	9.53202e-07	7.07857e-06	2.8926
GKYSSYSFDY		8.73639e-07	3.77128e-07	2.31656	1.99866	1.90686e-06	3.53928e-06	0.892259
GKYSYAFDY		8.73639e-07	3.77128e-07	2.31656	1.99866	1.14411e-05	3.53928e-06	-1.6927
GKYSYLVGGYWSYYYMDY		8.73639e-07	3.77128e-07	2.31656	1.99866	9.53202e-07	3.53928e-06	1.8926
GKYWESYYTEYAMDY		8.73639e-07	3.77128e-07	2.31656	1.99866	9.53202e-07	3.53928e-06	1.8926
GKYYYAYTVDY		8.73639e-07	3.77128e-07	2.31656	1.99866	9.53202e-07	3.53928e-06	1.8926
GLGASQVEGYSFDY		8.73639e-07	3.77128e-07	2.31656	1.99866	9.53202e-07	3.53928e-06	1.8926
GLMSYALDY		8.73639e-07	3.77128e-07	2.31656	1.99866	9.53202e-07	7.07857e-06	2.8926
GLRSHGYYYYYYWKAFDV		8.73639e-07	3.77128e-07	2.31656	1.99866	9.53202e-07	7.07857e-06	2.8926
GLSMYYAMDY		8.73639e-07	3.77128e-07	2.31656	1.99866	9.53202e-07	3.53928e-06	1.8926
GLSSWAFDY		8.73639e-07	3.77128e-07	2.31656	1.99866	9.53202e-07	3.53928e-06	1.8926
GLSWTGYYSAFDY		8.73639e-07	3.77128e-07	2.31656	1.99866	9.53202e-07	3.53928e-06	1.8926
GLSYGSYYYAFDY		8.73639e-07	3.77128e-07	2.31656	1.99866	9.53202e-07	3.53928e-06	1.8926
GLSYPSGWWYYYYYAFDY		8.73639e-07	3.77128e-07	2.31656	1.99866	9.53202e-07	3.53928e-06	1.8926
GLSYSYAFDY		8.73639e-07	3.77128e-07	2.31656	1.99866	9.53202e-07	3.53928e-06	1.8926
GLSYYYAMDY		8.73639e-07	3.77128e-07	2.31656	1.99866	9.53202e-07	1.06179e-05	3.47757
GLSYYYMDY		8.73639e-07	3.77128e-07	2.31656	1.99866	5.72057e-06	3.53928e-06	-0.692701
GLVAKYGFDY		8.73639e-07	3.77128e-07	2.31656	1.99866	9.53202e-07	3.53928e-06	1.8926
GLVYYYYFDY		8.73639e-07	3.77128e-07	2.31656	1.99866	9.53202e-07	3.53928e-06	1.8926
GLYSAMYTYSSYNLHSYLDY		8.73639e-07	3.77128e-07	2.31656	1.99866	9.53202e-07	3.53928e-06	1.8926
GLYSAWYQAFDY		8.73639e-07	3.77128e-07	2.31656	1.99866	9.53202e-07	7.07857e-06	2.8926
GLYSHVYYYIYYMDY		8.73639e-07	3.77128e-07	2.31656	1.99866	9.53202e-07	3.53928e-06	1.8926
GLYSSGYSYDYKYYAFDY		8.73639e-07	3.77128e-07	2.31656	1.99866	9.53202e-07	3.53928e-06	1.8926
GLYVYYYYYSSYAAAMDY		8.73639e-07	3.77128e-07	2.31656	1.99866	9.53202e-07	3.53928e-06	1.8926
GLYYYFDY		8.73639e-07	3.77128e-07	2.31656	1.99866	7.62743e-06	3.53928e-06	-1.10774
GMASYSYEGYYMDY		8.73639e-07	3.77128e-07	2.31656	1.99866	9.53202e-07	7.07857e-06	2.8926
GMFYDYGMDY		8.73639e-07	3.77128e-07	2.31656	1.99866	9.53202e-07	7.07857e-06	2.8926
GMGLGHLYAVAY		8.73639e-07	3.77128e-07	2.31656	1.99866	9.53202e-07	3.53928e-06	1.8926
GMHGLSYMYYLYYYYAMDV		8.73639e-07	3.77128e-07	2.31656	1.99866	9.53202e-07	3.53928e-06	1.8926
GMLGYYSSYYSYMDY		8.73639e-07	3.77128e-07	2.31656	1.99866	9.53202e-07	3.53928e-06	1.8926
GMPSYAVDY		8.73639e-07	3.77128e-07	2.31656	1.99866	9.53202e-07	7.07857e-06	2.8926
GMQSQASMQYYSYDSYAMAY		8.73639e-07	3.77128e-07	2.31656	1.99866	9.53202e-07	7.07857e-06	2.8926
GMRSYFDV		8.73639e-07	3.77128e-07	2.31656	1.99866	9.53202e-07	3.53928e-06	1.8926
GMRYTYYYAFDY		8.73639e-07	3.77128e-07	2.31656	1.99866	9.53202e-07	3.53928e-06	1.8926
GMRYYMDY		8.73639e-07	3.77128e-07	2.31656	1.99866	9.53202e-07	3.53928e-06	1.8926
GMSEAMDY		8.73639e-07	3.77128e-07	2.31656	1.99866	1.90686e-06	3.53928e-06	0.892259
GMSFYYMSDTYGYYYYMDY		8.73639e-07	3.77128e-07	2.31656	1.99866	9.53202e-07	3.53928e-06	1.8926
GMSSQYTAYMDY		8.73639e-07	3.77128e-07	2.31656	1.99866	9.53202e-07	1.06179e-05	3.47757
GMSSSSYHYELNYSYNYFDY		8.73639e-07	3.77128e-07	2.31656	1.99866	9.53202e-07	1.06179e-05	3.47757
GMSSTYRQAYESLYSAHALAY		8.73639e-07	3.77128e-07	2.31656	1.99866	9.53202e-07	3.53928e-06	1.8926
GMSWYSRYYFDY		8.73639e-07	3.77128e-07	2.31656	1.99866	9.53202e-07	3.53928e-06	1.8926
GMSYRSFYYMDY		8.73639e-07	3.77128e-07	2.31656	1.99866	9.53202e-07	3.53928e-06	1.8926
GMSYWYYSYYMYMDY		8.73639e-07	3.77128e-07	2.31656	1.99866	9.53202e-07	3.53928e-06	1.8926
GMYFKYAFAY		8.73639e-07	3.77128e-07	2.31656	1.99866	9.53202e-07	3.53928e-06	1.8926
GMYGAYFDY		8.73639e-07	3.77128e-07	2.31656	1.99866	9.53202e-07	7.07857e-06	2.8926
GMYGSHAYISYSSGSTMDY		8.73639e-07	3.77128e-07	2.31656	1.99866	9.53202e-07	7.07857e-06	2.8926
GMYHHISSSYNYMDY		8.73639e-07	3.77128e-07	2.31656	1.99866	9.53202e-07	3.53928e-06	1.8926
GMYMSSYQYYAFDY		8.73639e-07	3.77128e-07	2.31656	1.99866	9.53202e-07	3.53928e-06	1.8926
GMYSEYSISLYSYSKRGFDY		8.73639e-07	3.77128e-07	2.31656	1.99866	9.53202e-07	3.53928e-06	1.8926
GMYSGSWSFYYYMAV		8.73639e-07	3.77128e-07	2.31656	1.99866	9.53202e-07	7.07857e-06	2.8926
GMYSSGSSRSYYHGYMDY		8.73639e-07	3.77128e-07	2.31656	1.99866	9.53202e-07	3.53928e-06	1.8926
GMYSSLSSSGYYYDSAMDY		8.73639e-07	3.77128e-07	2.31656	1.99866	9.53202e-07	3.53928e-06	1.8926
GMYSSYYAFAY		8.73639e-07	3.77128e-07	2.31656	1.99866	9.53202e-07	7.07857e-06	2.8926
GMYSYWAMDV		8.73639e-07	3.77128e-07	2.31656	1.99866	9.53202e-07	3.53928e-06	1.8926
GMYYYISYYMDY		8.73639e-07	3.77128e-07	2.31656	1.99866	9.53202e-07	3.53928e-06	1.8926
GMYYYSSAMDY		8.73639e-07	3.77128e-07	2.31656	1.99866	9.53202e-07	7.07857e-06	2.8926
GMYYYSYGFDY		8.73639e-07	3.77128e-07	2.31656	1.99866	9.53202e-07	3.53928e-06	1.8926
GNGRSISHYWPYDKAVDV		8.73639e-07	3.77128e-07	2.31656	1.99866	9.53202e-07	7.07857e-06	2.8926
GNGYGEYYFDV		8.73639e-07	3.77128e-07	2.31656	1.99866	9.53202e-07	3.53928e-06	1.8926
GNLVYAYEYYSAMDY		8.73639e-07	3.77128e-07	2.31656	1.99866	9.53202e-07	7.07857e-06	2.8926
GNPYYALDY		8.73639e-07	3.77128e-07	2.31656	1.99866	9.53202e-07	3.53928e-06	1.8926
GNSGTYMDY		8.73639e-07	3.77128e-07	2.31656	1.99866	9.53202e-07	1.06179e-05	3.47757
GNSGYMSYYYFYAFDY		8.73639e-07	3.77128e-07	2.31656	1.99866	9.53202e-07	3.53928e-06	1.8926
GNSYAYMSYYYFMDY		8.73639e-07	3.77128e-07	2.31656	1.99866	9.53202e-07	7.07857e-06	2.8926
GNVYSYYYMYYYSFDY		8.73639e-07	3.77128e-07	2.31656	1.99866	9.53202e-07	3.53928e-06	1.8926
GNWSYSYSSYAFDY		8.73639e-07	3.77128e-07	2.31656	1.99866	9.53202e-07	3.53928e-06	1.8926
GNYSRPGYYTYYLDY		8.73639e-07	3.77128e-07	2.31656	1.99866	9.53202e-07	3.53928e-06	1.8926
GNYTTSMYYNTDYYSMDY		8.73639e-07	3.77128e-07	2.31656	1.99866	9.53202e-07	7.07857e-06	2.8926
GNYWSYAFDY		8.73639e-07	3.77128e-07	2.31656	1.99866	9.53202e-07	3.53928e-06	1.8926
GNYYYLDY		8.73639e-07	3.77128e-07	2.31656	1.99866	9.53202e-07	3.53928e-06	1.8926
GNYYYYAMDY		8.73639e-07	3.77128e-07	2.31656	1.99866	5.72057e-06	3.53928e-06	-0.692701
GPAYSMDV		8.73639e-07	3.77128e-07	2.31656	1.99866	9.53202e-07	3.53928e-06	1.8926
GPEAYFDY		8.73639e-07	3.77128e-07	2.31656	1.99866	9.53202e-07	3.53928e-06	1.8926
GPFYFISTSYMDY		8.73639e-07	3.77128e-07	2.31656	1.99866	9.53202e-07	3.53928e-06	1.8926
GPFYYSYMYYYYTYAVDY		8.73639e-07	3.77128e-07	2.31656	1.99866	9.53202e-07	3.53928e-06	1.8926
GPIYSYSDYGYMSYYYFDY		8.73639e-07	3.77128e-07	2.31656	1.99866	9.53202e-07	3.53928e-06	1.8926
GPPVFSAVDY		8.73639e-07	3.77128e-07	2.31656	1.99866	9.53202e-07	7.07857e-06	2.8926
GPQNYSYMYRYYLDY		8.73639e-07	3.77128e-07	2.31656	1.99866	9.53202e-07	7.07857e-06	2.8926
GPRQMSAFDY		8.73639e-07	3.77128e-07	2.31656	1.99866	9.53202e-07	3.53928e-06	1.8926
GPSASYVYMDY		8.73639e-07	3.77128e-07	2.31656	1.99866	9.53202e-07	3.53928e-06	1.8926
GPSGMGSYEYYMYYMAFDY		8.73639e-07	3.77128e-07	2.31656	1.99866	9.53202e-07	1.06179e-05	3.47757
GPSKSQYFDY		8.73639e-07	3.77128e-07	2.31656	1.99866	9.53202e-07	1.06179e-05	3.47757
GPSVSGMYMDY		8.73639e-07	3.77128e-07	2.31656	1.99866	9.53202e-07	3.53928e-06	1.8926
GPTSHSAFDY		8.73639e-07	3.77128e-07	2.31656	1.99866	9.53202e-07	3.53928e-06	1.8926
GPVFSDGSSYYYYSWYAFDY		8.73639e-07	3.77128e-07	2.31656	1.99866	9.53202e-07	3.53928e-06	1.8926
GPWSDGYYESFDY		8.73639e-07	3.77128e-07	2.31656	1.99866	9.53202e-07	7.07857e-06	2.8926
GPYISPTDSYSNSYYMDY		8.73639e-07	3.77128e-07	2.31656	1.99866	9.53202e-07	3.53928e-06	1.8926
GPYMSSQYYSYYYYAMDY		8.73639e-07	3.77128e-07	2.31656	1.99866	9.53202e-07	7.07857e-06	2.8926
GPYSHFFHPHAFDY		8.73639e-07	3.77128e-07	2.31656	1.99866	9.53202e-07	3.53928e-06	1.8926
GPYSVQAFDY		8.73639e-07	3.77128e-07	2.31656	1.99866	9.53202e-07	7.07857e-06	2.8926
GPYSYAMDY		8.73639e-07	3.77128e-07	2.31656	1.99866	1.90686e-06	7.07857e-06	1.89226
GPYSYYGFDY		8.73639e-07	3.77128e-07	2.31656	1.99866	9.53202e-07	3.53928e-06	1.8926
GPYSYYLDY		8.73639e-07	3.77128e-07	2.31656	1.99866	9.53202e-07	3.53928e-06	1.8926
GPYYAFDV		8.73639e-07	3.77128e-07	2.31656	1.99866	3.81372e-06	1.06179e-05	1.47722
GPYYAFDY		8.73639e-07	3.77128e-07	2.31656	1.99866	7.62743e-06	3.53928e-06	-1.10774
GPYYSYFDY		8.73639e-07	3.77128e-07	2.31656	1.99866	1.90686e-06	3.53928e-06	0.892259
GPYYTTTGFDY		8.73639e-07	3.77128e-07	2.31656	1.99866	9.53202e-07	3.53928e-06	1.8926
GPYYVSYFDY		8.73639e-07	3.77128e-07	2.31656	1.99866	9.53202e-07	3.53928e-06	1.8926
GPYYYYAMDY		8.73639e-07	3.77128e-07	2.31656	1.99866	9.53202e-07	1.06179e-05	3.47757
GQAYKKWSEQYGHYAFDY		8.73639e-07	3.77128e-07	2.31656	1.99866	9.53202e-07	3.53928e-06	1.8926
GQAYTSYSSSYFDY		8.73639e-07	3.77128e-07	2.31656	1.99866	9.53202e-07	3.53928e-06	1.8926
GQGYAMDY		8.73639e-07	3.77128e-07	2.31656	1.99866	1.90686e-06	3.53928e-06	0.892259
GQLYYGYMDY		8.73639e-07	3.77128e-07	2.31656	1.99866	9.53202e-07	3.53928e-06	1.8926
GQPESYSFDY		8.73639e-07	3.77128e-07	2.31656	1.99866	9.53202e-07	3.53928e-06	1.8926
GQSAMHDSMDY		8.73639e-07	3.77128e-07	2.31656	1.99866	9.53202e-07	3.53928e-06	1.8926
GQSSYHYTSMDY		8.73639e-07	3.77128e-07	2.31656	1.99866	9.53202e-07	3.53928e-06	1.8926
GQSSYTSIQYFDY		8.73639e-07	3.77128e-07	2.31656	1.99866	9.53202e-07	3.53928e-06	1.8926
GQSSYYYAFDY		8.73639e-07	3.77128e-07	2.31656	1.99866	9.53202e-07	3.53928e-06	1.8926
GQSSYYYYFDY		8.73639e-07	3.77128e-07	2.31656	1.99866	9.53202e-07	3.53928e-06	1.8926
GQSTQYMYYYPPYYPVAVDY		8.73639e-07	3.77128e-07	2.31656	1.99866	9.53202e-07	7.07857e-06	2.8926
GQYAAYWYFDY		8.73639e-07	3.77128e-07	2.31656	1.99866	9.53202e-07	1.06179e-05	3.47757
GQYASGSVDY		8.73639e-07	3.77128e-07	2.31656	1.99866	9.53202e-07	3.53928e-06	1.8926
GQYDGYFDY		8.73639e-07	3.77128e-07	2.31656	1.99866	9.53202e-07	7.07857e-06	2.8926
GQYGGWVTYLYAMDY		8.73639e-07	3.77128e-07	2.31656	1.99866	9.53202e-07	3.53928e-06	1.8926
GQYGYTYYTGFSYFYMDY		8.73639e-07	3.77128e-07	2.31656	1.99866	9.53202e-07	3.53928e-06	1.8926
GQYSSNGTYSLDY		8.73639e-07	3.77128e-07	2.31656	1.99866	9.53202e-07	3.53928e-06	1.8926
GQYSYSYFDY		8.73639e-07	3.77128e-07	2.31656	1.99866	5.72057e-06	3.53928e-06	-0.692701
GQYYAFDY		8.73639e-07	3.77128e-07	2.31656	1.99866	1.90686e-05	1.41571e-05	-0.429669
GQYYNSSMYYAFDY		8.73639e-07	3.77128e-07	2.31656	1.99866	9.53202e-07	3.53928e-06	1.8926
GRDWSYFAY		8.73639e-07	3.77128e-07	2.31656	1.99866	9.53202e-07	3.53928e-06	1.8926
GRFYAMDY		8.73639e-07	3.77128e-07	2.31656	1.99866	9.53202e-07	7.07857e-06	2.8926
GRFYASSSVYYAFDV		8.73639e-07	3.77128e-07	2.31656	1.99866	9.53202e-07	3.53928e-06	1.8926
GRGQWGEFSYSYYYYFDY		8.73639e-07	3.77128e-07	2.31656	1.99866	9.53202e-07	3.53928e-06	1.8926
GRGSYAFDY		8.73639e-07	3.77128e-07	2.31656	1.99866	1.90686e-06	1.06179e-05	2.47722
GRPSFEYFDY		8.73639e-07	3.77128e-07	2.31656	1.99866	9.53202e-07	3.53928e-06	1.8926
GRSQNYWYVYAYSAMDY		8.73639e-07	3.77128e-07	2.31656	1.99866	9.53202e-07	3.53928e-06	1.8926
GRSSDSNYYGYGSVDY		8.73639e-07	3.77128e-07	2.31656	1.99866	9.53202e-07	3.53928e-06	1.8926
GRSSYYAFDV		8.73639e-07	3.77128e-07	2.31656	1.99866	9.53202e-07	3.53928e-06	1.8926
GRSYHSYDYFDY		8.73639e-07	3.77128e-07	2.31656	1.99866	9.53202e-07	3.53928e-06	1.8926
GRSYSYSISMDY		8.73639e-07	3.77128e-07	2.31656	1.99866	9.53202e-07	3.53928e-06	1.8926
GRYDTRQSDYYYYYMDY		8.73639e-07	3.77128e-07	2.31656	1.99866	9.53202e-07	3.53928e-06	1.8926
GRYSVFWVYSQFAVDY		8.73639e-07	3.77128e-07	2.31656	1.99866	9.53202e-07	7.07857e-06	2.8926
GRYSYYAFDY		8.73639e-07	3.77128e-07	2.31656	1.99866	1.90686e-06	3.53928e-06	0.892259
GRYYGAYAFDY		8.73639e-07	3.77128e-07	2.31656	1.99866	9.53202e-07	3.53928e-06	1.8926
GRYYHGTSSHTYAVDY		8.73639e-07	3.77128e-07	2.31656	1.99866	9.53202e-07	3.53928e-06	1.8926
GRYYSYMDY		8.73639e-07	3.77128e-07	2.31656	1.99866	1.90686e-06	3.53928e-06	0.892259
GRYYYGYSYYALDY		8.73639e-07	3.77128e-07	2.31656	1.99866	9.53202e-07	3.53928e-06	1.8926
GSASYYMDY		8.73639e-07	3.77128e-07	2.31656	1.99866	7.62743e-06	7.07857e-06	-0.107739
GSDGYYMDY		8.73639e-07	3.77128e-07	2.31656	1.99866	9.53202e-07	3.53928e-06	1.8926
GSDHSYSSSYSHYTYYAMDY		8.73639e-07	3.77128e-07	2.31656	1.99866	9.53202e-07	3.53928e-06	1.8926
GSDYYSFDY		8.73639e-07	3.77128e-07	2.31656	1.99866	1.90686e-06	1.41571e-05	2.89226
GSFYAYLDY		8.73639e-07	3.77128e-07	2.31656	1.99866	9.53202e-07	3.53928e-06	1.8926
GSFYTAFDY		8.73639e-07	3.77128e-07	2.31656	1.99866	9.53202e-07	3.53928e-06	1.8926
GSGAFAFDV		8.73639e-07	3.77128e-07	2.31656	1.99866	9.53202e-07	3.53928e-06	1.8926
GSGMTTFDY		8.73639e-07	3.77128e-07	2.31656	1.99866	9.53202e-07	3.53928e-06	1.8926
GSGPYAFDY		8.73639e-07	3.77128e-07	2.31656	1.99866	9.53202e-07	7.07857e-06	2.8926
GSGSYLDY		8.73639e-07	3.77128e-07	2.31656	1.99866	1.90686e-06	1.06179e-05	2.47722
GSGWGYMDY		8.73639e-07	3.77128e-07	2.31656	1.99866	9.53202e-07	3.53928e-06	1.8926
GSHGLGMDY		8.73639e-07	3.77128e-07	2.31656	1.99866	9.53202e-07	1.06179e-05	3.47757
GSIQYAFDY		8.73639e-07	3.77128e-07	2.31656	1.99866	1.90686e-06	3.53928e-06	0.892259
GSISSALDY		8.73639e-07	3.77128e-07	2.31656	1.99866	9.53202e-07	7.07857e-06	2.8926
GSKAYSAMDV		8.73639e-07	3.77128e-07	2.31656	1.99866	9.53202e-07	3.53928e-06	1.8926
GSLYGYYYVDY		8.73639e-07	3.77128e-07	2.31656	1.99866	9.53202e-07	3.53928e-06	1.8926
GSMDSAFDY		8.73639e-07	3.77128e-07	2.31656	1.99866	9.53202e-07	3.53928e-06	1.8926
GSNSYFDY		8.73639e-07	3.77128e-07	2.31656	1.99866	9.53202e-07	3.53928e-06	1.8926
GSPQSSFDY		8.73639e-07	3.77128e-07	2.31656	1.99866	9.53202e-07	3.53928e-06	1.8926
GSPQYAFDY		8.73639e-07	3.77128e-07	2.31656	1.99866	1.90686e-06	3.53928e-06	0.892259
GSPTYYAYYDYFDV		8.73639e-07	3.77128e-07	2.31656	1.99866	9.53202e-07	3.53928e-06	1.8926
GSQYYMDY		8.73639e-07	3.77128e-07	2.31656	1.99866	1.90686e-06	7.07857e-06	1.89226
GSRAGYMDY		8.73639e-07	3.77128e-07	2.31656	1.99866	9.53202e-07	3.53928e-06	1.8926
GSRSAFDY		8.73639e-07	3.77128e-07	2.31656	1.99866	9.53202e-07	7.07857e-06	2.8926
GSSAVYMAY		8.73639e-07	3.77128e-07	2.31656	1.99866	9.53202e-07	1.06179e-05	3.47757
GSSDRHYGDYGAFDY		8.73639e-07	3.77128e-07	2.31656	1.99866	9.53202e-07	7.07857e-06	2.8926
GSSGSSHAFGASSYMDY		8.73639e-07	3.77128e-07	2.31656	1.99866	9.53202e-07	3.53928e-06	1.8926
GSSLYAFDY		8.73639e-07	3.77128e-07	2.31656	1.99866	1.90686e-06	7.07857e-06	1.89226
GSSMLAFDY		8.73639e-07	3.77128e-07	2.31656	1.99866	9.53202e-07	3.53928e-06	1.8926
GSSSAFAY		8.73639e-07	3.77128e-07	2.31656	1.99866	1.90686e-06	3.53928e-06	0.892259
GSSSYAMDY		8.73639e-07	3.77128e-07	2.31656	1.99866	3.43234e-05	1.41571e-05	-1.27766
GSSSYLDY		8.73639e-07	3.77128e-07	2.31656	1.99866	1.90686e-06	3.53928e-06	0.892259
GSSSYYLDY		8.73639e-07	3.77128e-07	2.31656	1.99866	5.72057e-06	1.06179e-05	0.892261
GSSSYYYAVAY		8.73639e-07	3.77128e-07	2.31656	1.99866	9.53202e-07	3.53928e-06	1.8926
GSSTYALDY		8.73639e-07	3.77128e-07	2.31656	1.99866	1.90686e-06	3.53928e-06	0.892259
GSSWYFDY		8.73639e-07	3.77128e-07	2.31656	1.99866	9.53202e-07	3.53928e-06	1.8926
GSSYAVDY		8.73639e-07	3.77128e-07	2.31656	1.99866	1.71617e-05	1.41571e-05	-0.277663
GSSYGALDY		8.73639e-07	3.77128e-07	2.31656	1.99866	9.53202e-07	3.53928e-06	1.8926
GSSYGAVDY		8.73639e-07	3.77128e-07	2.31656	1.99866	9.53202e-07	3.53928e-06	1.8926
GSSYPYFDY		8.73639e-07	3.77128e-07	2.31656	1.99866	1.90686e-06	3.53928e-06	0.892259
GSSYSYFDY		8.73639e-07	3.77128e-07	2.31656	1.99866	1.3348e-05	1.76964e-05	0.406834
GSSYYMDV		8.73639e-07	3.77128e-07	2.31656	1.99866	9.53202e-07	1.06179e-05	3.47757
GSSYYSMDY		8.73639e-07	3.77128e-07	2.31656	1.99866	3.81372e-06	3.53928e-06	-0.107741
GSTMAFDY		8.73639e-07	3.77128e-07	2.31656	1.99866	9.53202e-07	7.07857e-06	2.8926
GSTSDSMDY		8.73639e-07	3.77128e-07	2.31656	1.99866	9.53202e-07	7.07857e-06	2.8926
GSTYAMDY		8.73639e-07	3.77128e-07	2.31656	1.99866	3.81372e-06	7.07857e-06	0.892259
GSVSSYFDY		8.73639e-07	3.77128e-07	2.31656	1.99866	1.90686e-06	7.07857e-06	1.89226
GSWSSAVAY		8.73639e-07	3.77128e-07	2.31656	1.99866	9.53202e-07	3.53928e-06	1.8926
GSYAYAFDV		8.73639e-07	3.77128e-07	2.31656	1.99866	9.53202e-07	3.53928e-06	1.8926
GSYAYAFDY		8.73639e-07	3.77128e-07	2.31656	1.99866	9.53429e-06	1.06179e-05	0.155295
GSYDYYFDY		8.73639e-07	3.77128e-07	2.31656	1.99866	1.90686e-06	3.53928e-06	0.892259
GSYFYALDY		8.73639e-07	3.77128e-07	2.31656	1.99866	9.53202e-07	7.07857e-06	2.8926
GSYGAMDY		8.73639e-07	3.77128e-07	2.31656	1.99866	1.14411e-05	1.41571e-05	0.307304
GSYHYAFDY		8.73639e-07	3.77128e-07	2.31656	1.99866	7.62743e-06	7.07857e-06	-0.107739
GSYLYAMDY		8.73639e-07	3.77128e-07	2.31656	1.99866	1.14411e-05	7.07857e-06	-0.692696
GSYMYSSYYMDY		8.73639e-07	3.77128e-07	2.31656	1.99866	9.53202e-07	7.07857e-06	2.8926
GSYQVIGRFYGYTPYYRAFDY		8.73639e-07	3.77128e-07	2.31656	1.99866	9.53202e-07	3.53928e-06	1.8926
GSYQWASEYYVGYSFDY		8.73639e-07	3.77128e-07	2.31656	1.99866	9.53202e-07	3.53928e-06	1.8926
GSYSAMDY		8.73639e-07	3.77128e-07	2.31656	1.99866	2.47891e-05	1.06179e-05	-1.22321
GSYSSAYFDY		8.73639e-07	3.77128e-07	2.31656	1.99866	9.53202e-07	3.53928e-06	1.8926
GSYSSYYFAY		8.73639e-07	3.77128e-07	2.31656	1.99866	1.90686e-06	3.53928e-06	0.892259
GSYTAFDY		8.73639e-07	3.77128e-07	2.31656	1.99866	3.81372e-06	3.53928e-06	-0.107741
GSYTEGFDY		8.73639e-07	3.77128e-07	2.31656	1.99866	9.53202e-07	3.53928e-06	1.8926
GSYTYSFDY		8.73639e-07	3.77128e-07	2.31656	1.99866	9.53202e-07	1.06179e-05	3.47757
GSYWSAFDY		8.73639e-07	3.77128e-07	2.31656	1.99866	3.81372e-06	7.07857e-06	0.892259
GSYWSSTTAFDY		8.73639e-07	3.77128e-07	2.31656	1.99866	9.53202e-07	3.53928e-06	1.8926
GSYYYALDY		8.73639e-07	3.77128e-07	2.31656	1.99866	2.09754e-05	3.89321e-05	0.892263
GSYYYAVDY		8.73639e-07	3.77128e-07	2.31656	1.99866	7.62743e-06	1.06179e-05	0.477223
GSYYYVDDY		8.73639e-07	3.77128e-07	2.31656	1.99866	9.53202e-07	7.07857e-06	2.8926
GTEEASLAY		8.73639e-07	3.77128e-07	2.31656	1.99866	9.53202e-07	3.53928e-06	1.8926
GTFYYAFDY		8.73639e-07	3.77128e-07	2.31656	1.99866	9.53202e-07	3.53928e-06	1.8926
GTHWHAFDY		8.73639e-07	3.77128e-07	2.31656	1.99866	9.53202e-07	3.53928e-06	1.8926
GTKYRSYMYQAMDY		8.73639e-07	3.77128e-07	2.31656	1.99866	9.53202e-07	3.53928e-06	1.8926
GTPYSYLTYSIYFDY		8.73639e-07	3.77128e-07	2.31656	1.99866	9.53202e-07	3.53928e-06	1.8926
GTSDSAFDY		8.73639e-07	3.77128e-07	2.31656	1.99866	9.53202e-07	3.53928e-06	1.8926
GTSHISSAVDY		8.73639e-07	3.77128e-07	2.31656	1.99866	9.53202e-07	3.53928e-06	1.8926
GTSSEYYFDY		8.73639e-07	3.77128e-07	2.31656	1.99866	9.53202e-07	3.53928e-06	1.8926
GTSSYSFDY		8.73639e-07	3.77128e-07	2.31656	1.99866	1.90686e-06	1.06179e-05	2.47722
GTSYAFDY		8.73639e-07	3.77128e-07	2.31656	1.99866	1.3348e-05	1.06179e-05	-0.330132
GTSYYMDY		8.73639e-07	3.77128e-07	2.31656	1.99866	5.72057e-06	3.53928e-06	-0.692701
GTYATIYAMDYF		8.73639e-07	3.77128e-07	2.31656	1.99866	9.53202e-07	7.07857e-06	2.8926
GTYFWYVDY		8.73639e-07	3.77128e-07	2.31656	1.99866	9.53202e-07	3.53928e-06	1.8926
GTYPYTMDY		8.73639e-07	3.77128e-07	2.31656	1.99866	9.53202e-07	3.53928e-06	1.8926
GTYRYVDV		8.73639e-07	3.77128e-07	2.31656	1.99866	9.53202e-07	7.07857e-06	2.8926
GTYSEFYYYYYYSFDY		8.73639e-07	3.77128e-07	2.31656	1.99866	9.53202e-07	3.53928e-06	1.8926
GTYSYAFDY		8.73639e-07	3.77128e-07	2.31656	1.99866	5.72057e-06	3.53928e-06	-0.692701
GTYTLSSQEYAYVDY		8.73639e-07	3.77128e-07	2.31656	1.99866	9.53202e-07	7.07857e-06	2.8926
GTYYAEAMDY		8.73639e-07	3.77128e-07	2.31656	1.99866	9.53202e-07	3.53928e-06	1.8926
GTYYYAFDY		8.73639e-07	3.77128e-07	2.31656	1.99866	1.90686e-05	3.53928e-06	-2.42967
GTYYYSMDY		8.73639e-07	3.77128e-07	2.31656	1.99866	9.53202e-07	3.53928e-06	1.8926
GVAIQYKAFDY		8.73639e-07	3.77128e-07	2.31656	1.99866	9.53202e-07	7.07857e-06	2.8926
GVFGIDYYVDY		8.73639e-07	3.77128e-07	2.31656	1.99866	9.53202e-07	3.53928e-06	1.8926
GVFPYYEYSYYSYYYFDY		8.73639e-07	3.77128e-07	2.31656	1.99866	9.53202e-07	3.53928e-06	1.8926
GVLEDYSQGTSFDY		8.73639e-07	3.77128e-07	2.31656	1.99866	9.53202e-07	3.53928e-06	1.8926
GVMAYYYAFDY		8.73639e-07	3.77128e-07	2.31656	1.99866	9.53202e-07	3.53928e-06	1.8926
GVMYMYSMAV		8.73639e-07	3.77128e-07	2.31656	1.99866	9.53202e-07	3.53928e-06	1.8926
GVPITSASYYQSYYAMDDY		8.73639e-07	3.77128e-07	2.31656	1.99866	9.53202e-07	3.53928e-06	1.8926
GVPYYYAFDY		8.73639e-07	3.77128e-07	2.31656	1.99866	9.53202e-07	7.07857e-06	2.8926
GVRDYAFDY		8.73639e-07	3.77128e-07	2.31656	1.99866	9.53202e-07	7.07857e-06	2.8926
GVSSIHGYTLDY		8.73639e-07	3.77128e-07	2.31656	1.99866	9.53202e-07	3.53928e-06	1.8926
GVSSSKSKKAEGYYAFDY		8.73639e-07	3.77128e-07	2.31656	1.99866	9.53202e-07	3.53928e-06	1.8926
GVSSWPSYAFDY		8.73639e-07	3.77128e-07	2.31656	1.99866	9.53202e-07	3.53928e-06	1.8926
GVSSYQLSWSYSYYHTMDY		8.73639e-07	3.77128e-07	2.31656	1.99866	9.53202e-07	1.06179e-05	3.47757
GVSTYSRYYYYMDY		8.73639e-07	3.77128e-07	2.31656	1.99866	9.53202e-07	3.53928e-06	1.8926
GVSYSYYRDYAVDY		8.73639e-07	3.77128e-07	2.31656	1.99866	9.53202e-07	3.53928e-06	1.8926
GVTQYYGAMDY		8.73639e-07	3.77128e-07	2.31656	1.99866	9.53202e-07	1.06179e-05	3.47757
GVWYSTYISGSAFDY		8.73639e-07	3.77128e-07	2.31656	1.99866	9.53202e-07	3.53928e-06	1.8926
GVYRYSSHAMDY		8.73639e-07	3.77128e-07	2.31656	1.99866	9.53202e-07	3.53928e-06	1.8926
GVYSSAFDY		8.73639e-07	3.77128e-07	2.31656	1.99866	1.90686e-06	3.53928e-06	0.892259
GVYTYSYYGYYYYYAFDY		8.73639e-07	3.77128e-07	2.31656	1.99866	9.53202e-07	3.53928e-06	1.8926
GVYYAMDY		8.73639e-07	3.77128e-07	2.31656	1.99866	1.90686e-06	3.53928e-06	0.892259
GVYYSAMDY		8.73639e-07	3.77128e-07	2.31656	1.99866	3.81372e-06	3.53928e-06	-0.107741
GVYYWSASYSSLYYGSMDY		8.73639e-07	3.77128e-07	2.31656	1.99866	9.53202e-07	3.53928e-06	1.8926
GVYYYSAFDY		8.73639e-07	3.77128e-07	2.31656	1.99866	1.90686e-06	3.53928e-06	0.892259
GWAASYYFAY		8.73639e-07	3.77128e-07	2.31656	1.99866	9.53202e-07	3.53928e-06	1.8926
GWAGKGYAMDV		8.73639e-07	3.77128e-07	2.31656	1.99866	9.53202e-07	3.53928e-06	1.8926
GWESPAVDV		8.73639e-07	3.77128e-07	2.31656	1.99866	9.53202e-07	3.53928e-06	1.8926
GWIGSSYSGYYYAFDY		8.73639e-07	3.77128e-07	2.31656	1.99866	9.53202e-07	3.53928e-06	1.8926
GWMGYYYYSHYYFDY		8.73639e-07	3.77128e-07	2.31656	1.99866	9.53202e-07	3.53928e-06	1.8926
GWQVSYSSGYMDY		8.73639e-07	3.77128e-07	2.31656	1.99866	9.53202e-07	3.53928e-06	1.8926
GWSAPPYMDY		8.73639e-07	3.77128e-07	2.31656	1.99866	9.53202e-07	3.53928e-06	1.8926
GWSFYYFDY		8.73639e-07	3.77128e-07	2.31656	1.99866	9.53202e-07	1.06179e-05	3.47757
GWSNPYWYAMDY		8.73639e-07	3.77128e-07	2.31656	1.99866	9.53202e-07	7.07857e-06	2.8926
GWSSGYAFDY		8.73639e-07	3.77128e-07	2.31656	1.99866	1.90686e-06	7.07857e-06	1.89226
GWSSSASAFDY		8.73639e-07	3.77128e-07	2.31656	1.99866	9.53202e-07	3.53928e-06	1.8926
GWSYGYFDY		8.73639e-07	3.77128e-07	2.31656	1.99866	9.53202e-07	3.53928e-06	1.8926
GWTGSSAMDY		8.73639e-07	3.77128e-07	2.31656	1.99866	9.53202e-07	3.53928e-06	1.8926
GWTGYWSSKYTTYAFDY		8.73639e-07	3.77128e-07	2.31656	1.99866	9.53202e-07	3.53928e-06	1.8926
GWTYHMAMDY		8.73639e-07	3.77128e-07	2.31656	1.99866	9.53202e-07	7.07857e-06	2.8926
GWVGSIAFDY		8.73639e-07	3.77128e-07	2.31656	1.99866	9.53202e-07	3.53928e-06	1.8926
GWYQTDSSSYSAFDY		8.73639e-07	3.77128e-07	2.31656	1.99866	9.53202e-07	3.53928e-06	1.8926
GWYVHMYYGYFAY		8.73639e-07	3.77128e-07	2.31656	1.99866	9.53202e-07	7.07857e-06	2.8926
GWYYGYGYYWYYSYYSMDY		8.73639e-07	3.77128e-07	2.31656	1.99866	9.53202e-07	3.53928e-06	1.8926
GWYYSSAQHEGLDY		8.73639e-07	3.77128e-07	2.31656	1.99866	9.53202e-07	7.07857e-06	2.8926
GWYYTSKQYWSIYAMDY		8.73639e-07	3.77128e-07	2.31656	1.99866	9.53202e-07	7.07857e-06	2.8926
GWYYYAFDY		8.73639e-07	3.77128e-07	2.31656	1.99866	1.71617e-05	1.06179e-05	-0.6927
GWYYYYFDY		8.73639e-07	3.77128e-07	2.31656	1.99866	9.53202e-07	7.07857e-06	2.8926
GYASYAFDY		8.73639e-07	3.77128e-07	2.31656	1.99866	5.72057e-06	7.07857e-06	0.307299
GYAWYGMDY		8.73639e-07	3.77128e-07	2.31656	1.99866	9.53202e-07	7.07857e-06	2.8926
GYDDWAMDY		8.73639e-07	3.77128e-07	2.31656	1.99866	9.53202e-07	7.07857e-06	2.8926
GYDSIAFDY		8.73639e-07	3.77128e-07	2.31656	1.99866	9.53202e-07	3.53928e-06	1.8926
GYDWETMDV		8.73639e-07	3.77128e-07	2.31656	1.99866	9.53202e-07	3.53928e-06	1.8926
GYGSPAFDY		8.73639e-07	3.77128e-07	2.31656	1.99866	1.90686e-06	3.53928e-06	0.892259
GYGSYYFDY		8.73639e-07	3.77128e-07	2.31656	1.99866	3.81372e-06	3.53928e-06	-0.107741
GYGYAFDV		8.73639e-07	3.77128e-07	2.31656	1.99866	1.90686e-06	7.07857e-06	1.89226
GYGYEAFDY		8.73639e-07	3.77128e-07	2.31656	1.99866	9.53202e-07	7.07857e-06	2.8926
GYGYYFDY		8.73639e-07	3.77128e-07	2.31656	1.99866	1.3348e-05	3.53928e-06	-1.91509
GYHSYYFDY		8.73639e-07	3.77128e-07	2.31656	1.99866	1.90686e-06	7.07857e-06	1.89226
GYHYYYFDY		8.73639e-07	3.77128e-07	2.31656	1.99866	7.62743e-06	3.53928e-06	-1.10774
GYLSYAFDY		8.73639e-07	3.77128e-07	2.31656	1.99866	9.53429e-06	7.07857e-06	-0.429668
GYLYYYFDY		8.73639e-07	3.77128e-07	2.31656	1.99866	1.3348e-05	7.07857e-06	-0.915094
GYLYYYLDY		8.73639e-07	3.77128e-07	2.31656	1.99866	1.90686e-06	7.07857e-06	1.89226
GYLYYYMDY		8.73639e-07	3.77128e-07	2.31656	1.99866	1.90686e-06	7.07857e-06	1.89226
GYMGWYFDY		8.73639e-07	3.77128e-07	2.31656	1.99866	9.53202e-07	7.07857e-06	2.8926
GYMYAFDY		8.73639e-07	3.77128e-07	2.31656	1.99866	9.53429e-06	3.53928e-06	-1.42967
GYMYSYLDY		8.73639e-07	3.77128e-07	2.31656	1.99866	9.53202e-07	1.06179e-05	3.47757
GYNAYYMDY		8.73639e-07	3.77128e-07	2.31656	1.99866	9.53202e-07	3.53928e-06	1.8926
GYQSSAFDY		8.73639e-07	3.77128e-07	2.31656	1.99866	5.72057e-06	1.06179e-05	0.892261
GYQYYYMDY		8.73639e-07	3.77128e-07	2.31656	1.99866	7.62743e-06	3.53928e-06	-1.10774
GYRAGAFDY		8.73639e-07	3.77128e-07	2.31656	1.99866	1.90686e-06	7.07857e-06	1.89226
GYRSYGYYYFDY		8.73639e-07	3.77128e-07	2.31656	1.99866	9.53202e-07	3.53928e-06	1.8926
GYSAAFDY		8.73639e-07	3.77128e-07	2.31656	1.99866	5.72057e-06	7.07857e-06	0.307299
GYSAALDY		8.73639e-07	3.77128e-07	2.31656	1.99866	1.90686e-06	3.53928e-06	0.892259
GYSAEAFDY		8.73639e-07	3.77128e-07	2.31656	1.99866	9.53202e-07	3.53928e-06	1.8926
GYSAYAMDY		8.73639e-07	3.77128e-07	2.31656	1.99866	7.62743e-06	3.53928e-06	-1.10774
GYSDAMDY		8.73639e-07	3.77128e-07	2.31656	1.99866	3.81372e-06	7.07857e-06	0.892259
GYSGYFDY		8.73639e-07	3.77128e-07	2.31656	1.99866	1.90686e-06	3.53928e-06	0.892259
GYSHAFDY		8.73639e-07	3.77128e-07	2.31656	1.99866	7.62743e-06	3.53928e-06	-1.10774
GYSHAMDY		8.73639e-07	3.77128e-07	2.31656	1.99866	1.90686e-06	3.53928e-06	0.892259
GYSPGMDY		8.73639e-07	3.77128e-07	2.31656	1.99866	9.53202e-07	3.53928e-06	1.8926
GYSQHAFDY		8.73639e-07	3.77128e-07	2.31656	1.99866	9.53202e-07	7.07857e-06	2.8926
GYSSAAFDY		8.73639e-07	3.77128e-07	2.31656	1.99866	7.62743e-06	3.53928e-06	-1.10774
GYSSGYFDV		8.73639e-07	3.77128e-07	2.31656	1.99866	9.53202e-07	3.53928e-06	1.8926
GYSSYAFDV		8.73639e-07	3.77128e-07	2.31656	1.99866	7.62743e-06	7.07857e-06	-0.107739
GYSSYAMDY		8.73639e-07	3.77128e-07	2.31656	1.99866	4.0044e-05	7.07857e-06	-2.50006
GYSSYYMDY		8.73639e-07	3.77128e-07	2.31656	1.99866	3.43234e-05	7.07857e-06	-2.27766
GYSTYWYTYHTWYGYSYFDY		8.73639e-07	3.77128e-07	2.31656	1.99866	9.53202e-07	3.53928e-06	1.8926
GYSVAFDY		8.73639e-07	3.77128e-07	2.31656	1.99866	9.53202e-07	7.07857e-06	2.8926
GYSVRTMDY		8.73639e-07	3.77128e-07	2.31656	1.99866	9.53202e-07	3.53928e-06	1.8926
GYSWFAFDY		8.73639e-07	3.77128e-07	2.31656	1.99866	9.53202e-07	3.53928e-06	1.8926
GYSYGGSGYVAYSSAMDY		8.73639e-07	3.77128e-07	2.31656	1.99866	9.53202e-07	3.53928e-06	1.8926
GYSYQAFDY		8.73639e-07	3.77128e-07	2.31656	1.99866	9.53202e-07	3.53928e-06	1.8926
GYSYWYFDY		8.73639e-07	3.77128e-07	2.31656	1.99866	9.53202e-07	3.53928e-06	1.8926
GYSYYAMDY		8.73639e-07	3.77128e-07	2.31656	1.99866	0.000101063	6.72464e-05	-0.587726
GYSYYAVDV		8.73639e-07	3.77128e-07	2.31656	1.99866	9.53202e-07	7.07857e-06	2.8926
GYSYYSLDY		8.73639e-07	3.77128e-07	2.31656	1.99866	1.3348e-05	1.76964e-05	0.406834
GYSYYYFDY		8.73639e-07	3.77128e-07	2.31656	1.99866	6.29263e-05	3.18536e-05	-0.982209
GYSYYYYSYHALDY		8.73639e-07	3.77128e-07	2.31656	1.99866	9.53202e-07	7.07857e-06	2.8926
GYTIYAFDY		8.73639e-07	3.77128e-07	2.31656	1.99866	9.53202e-07	3.53928e-06	1.8926
GYTVYRYLYGYYYSYMDY		8.73639e-07	3.77128e-07	2.31656	1.99866	9.53202e-07	3.53928e-06	1.8926
GYTYEYFDV		8.73639e-07	3.77128e-07	2.31656	1.99866	9.53202e-07	3.53928e-06	1.8926
GYTYYYFDY		8.73639e-07	3.77128e-07	2.31656	1.99866	7.62743e-06	3.53928e-06	-1.10774
GYVNSVKQNAYVYAFDY		8.73639e-07	3.77128e-07	2.31656	1.99866	9.53202e-07	7.07857e-06	2.8926
GYVSYAFDY		8.73639e-07	3.77128e-07	2.31656	1.99866	7.62743e-06	7.07857e-06	-0.107739
GYWQAMDY		8.73639e-07	3.77128e-07	2.31656	1.99866	3.81372e-06	3.53928e-06	-0.107741
GYWYHYVGMDY		8.73639e-07	3.77128e-07	2.31656	1.99866	9.53202e-07	3.53928e-06	1.8926
GYWYYAVDY		8.73639e-07	3.77128e-07	2.31656	1.99866	1.90686e-06	1.41571e-05	2.89226
GYYAAMDY		8.73639e-07	3.77128e-07	2.31656	1.99866	5.72057e-06	1.76964e-05	1.62923
GYYAYYLDY		8.73639e-07	3.77128e-07	2.31656	1.99866	9.53202e-07	3.53928e-06	1.8926
GYYGLAVDY		8.73639e-07	3.77128e-07	2.31656	1.99866	9.53202e-07	3.53928e-06	1.8926
GYYGSYMDY		8.73639e-07	3.77128e-07	2.31656	1.99866	5.72057e-06	3.53928e-06	-0.692701
GYYGYYMDY		8.73639e-07	3.77128e-07	2.31656	1.99866	1.90686e-06	1.41571e-05	2.89226
GYYKASTAYTSFDY		8.73639e-07	3.77128e-07	2.31656	1.99866	9.53202e-07	3.53928e-06	1.8926
GYYMAVDY		8.73639e-07	3.77128e-07	2.31656	1.99866	9.53202e-07	3.53928e-06	1.8926
GYYMSAFDY		8.73639e-07	3.77128e-07	2.31656	1.99866	1.90686e-06	3.53928e-06	0.892259
GYYPSSDY		8.73639e-07	3.77128e-07	2.31656	1.99866	9.53202e-07	7.07857e-06	2.8926
GYYRYYFDY		8.73639e-07	3.77128e-07	2.31656	1.99866	3.81372e-06	7.07857e-06	0.892259
GYYSSSMDY		8.73639e-07	3.77128e-07	2.31656	1.99866	9.53202e-07	3.53928e-06	1.8926
GYYSSYYYFDY		8.73639e-07	3.77128e-07	2.31656	1.99866	9.53202e-07	3.53928e-06	1.8926
GYYSYAMDY		8.73639e-07	3.77128e-07	2.31656	1.99866	8.0088e-05	2.4775e-05	-1.6927
GYYSYSFDY		8.73639e-07	3.77128e-07	2.31656	1.99866	1.52549e-05	7.07857e-06	-1.10774
GYYTYMDY		8.73639e-07	3.77128e-07	2.31656	1.99866	3.81372e-06	3.53928e-06	-0.107741
GYYWYRSKTFAY		8.73639e-07	3.77128e-07	2.31656	1.99866	9.53202e-07	3.53928e-06	1.8926
GYYWYYFAV		8.73639e-07	3.77128e-07	2.31656	1.99866	9.53202e-07	3.53928e-06	1.8926
GYYWYYFDY		8.73639e-07	3.77128e-07	2.31656	1.99866	5.72057e-06	7.07857e-06	0.307299
GYYWYYMDY		8.73639e-07	3.77128e-07	2.31656	1.99866	1.90686e-06	7.07857e-06	1.89226
GYYYDYSLGRGAVDY		8.73639e-07	3.77128e-07	2.31656	1.99866	9.53202e-07	3.53928e-06	1.8926
GYYYKYVDY		8.73639e-07	3.77128e-07	2.31656	1.99866	9.53202e-07	3.53928e-06	1.8926
GYYYSAMDY		8.73639e-07	3.77128e-07	2.31656	1.99866	2.47891e-05	3.53928e-06	-2.80818
GYYYSSFDY		8.73639e-07	3.77128e-07	2.31656	1.99866	9.53429e-06	7.07857e-06	-0.429668
GYYYTAFDY		8.73639e-07	3.77128e-07	2.31656	1.99866	3.81372e-06	1.06179e-05	1.47722
GYYYVDY		8.73639e-07	3.77128e-07	2.31656	1.99866	7.62743e-06	7.07857e-06	-0.107739
GYYYYSLDY		8.73639e-07	3.77128e-07	2.31656	1.99866	3.81372e-06	7.07857e-06	0.892259
GYYYYSVDY		8.73639e-07	3.77128e-07	2.31656	1.99866	3.81372e-06	3.53928e-06	-0.107741
HAGGYAFAY		8.73639e-07	3.77128e-07	2.31656	1.99866	9.53202e-07	3.53928e-06	1.8926
HAIYIYSDYFSMDV		8.73639e-07	3.77128e-07	2.31656	1.99866	9.53202e-07	3.53928e-06	1.8926
HANQGYSSMDY		8.73639e-07	3.77128e-07	2.31656	1.99866	9.53202e-07	3.53928e-06	1.8926
HAQETAFDV		8.73639e-07	3.77128e-07	2.31656	1.99866	9.53202e-07	3.53928e-06	1.8926
HASSSYLDY		8.73639e-07	3.77128e-07	2.31656	1.99866	9.53202e-07	3.53928e-06	1.8926
HASYAFDY		8.73639e-07	3.77128e-07	2.31656	1.99866	1.90686e-06	3.53928e-06	0.892259
HDFHGDLAFDY		8.73639e-07	3.77128e-07	2.31656	1.99866	9.53202e-07	3.53928e-06	1.8926
HDSFYYYQHYYAFDY		8.73639e-07	3.77128e-07	2.31656	1.99866	9.53202e-07	3.53928e-06	1.8926
HESYALDY		8.73639e-07	3.77128e-07	2.31656	1.99866	9.53202e-07	7.07857e-06	2.8926
HEYSYGGSAYYVDY		8.73639e-07	3.77128e-07	2.31656	1.99866	9.53202e-07	3.53928e-06	1.8926
HFLTYSHESYHAMDY		8.73639e-07	3.77128e-07	2.31656	1.99866	9.53202e-07	3.53928e-06	1.8926
HFSYAMDY		8.73639e-07	3.77128e-07	2.31656	1.99866	9.53202e-07	3.53928e-06	1.8926
HFSYYFDY		8.73639e-07	3.77128e-07	2.31656	1.99866	1.90686e-06	3.53928e-06	0.892259
HFVYYTYYMDY		8.73639e-07	3.77128e-07	2.31656	1.99866	9.53202e-07	3.53928e-06	1.8926
HFYISHYLYYQYPYYFGAVDY		8.73639e-07	3.77128e-07	2.31656	1.99866	9.53202e-07	3.53928e-06	1.8926
HFYSMFAFDY		8.73639e-07	3.77128e-07	2.31656	1.99866	9.53202e-07	3.53928e-06	1.8926
HFYYMSYEYYYYYYAFDY		8.73639e-07	3.77128e-07	2.31656	1.99866	9.53202e-07	1.06179e-05	3.47757
HFYYSFDY		8.73639e-07	3.77128e-07	2.31656	1.99866	1.90686e-06	7.07857e-06	1.89226
HGAWAPYSYYYYFDY		8.73639e-07	3.77128e-07	2.31656	1.99866	9.53202e-07	7.07857e-06	2.8926
HGPHMSYMDY		8.73639e-07	3.77128e-07	2.31656	1.99866	9.53202e-07	3.53928e-06	1.8926
HGSPYGLDY		8.73639e-07	3.77128e-07	2.31656	1.99866	9.53202e-07	3.53928e-06	1.8926
HGYYATVDV		8.73639e-07	3.77128e-07	2.31656	1.99866	9.53202e-07	3.53928e-06	1.8926
HHASYHYKWYQLYMAVDY		8.73639e-07	3.77128e-07	2.31656	1.99866	9.53202e-07	3.53928e-06	1.8926
HHMINYAFDDY		8.73639e-07	3.77128e-07	2.31656	1.99866	9.53202e-07	3.53928e-06	1.8926
HHPYAMDV		8.73639e-07	3.77128e-07	2.31656	1.99866	9.53202e-07	1.06179e-05	3.47757
HHYSALDY		8.73639e-07	3.77128e-07	2.31656	1.99866	9.53202e-07	7.07857e-06	2.8926
HHYSYYAMDY		8.73639e-07	3.77128e-07	2.31656	1.99866	9.53202e-07	3.53928e-06	1.8926
HIYTSLVYWAMDV		8.73639e-07	3.77128e-07	2.31656	1.99866	9.53202e-07	3.53928e-06	1.8926
HIYYGYFDV		8.73639e-07	3.77128e-07	2.31656	1.99866	9.53202e-07	1.06179e-05	3.47757
HKDSYYSSTYYYYYSQYLDY		8.73639e-07	3.77128e-07	2.31656	1.99866	9.53202e-07	3.53928e-06	1.8926
HKGYVSYYFDY		8.73639e-07	3.77128e-07	2.31656	1.99866	9.53202e-07	7.07857e-06	2.8926
HKHYASSSGYGTTVWYHYMDY		8.73639e-07	3.77128e-07	2.31656	1.99866	9.53202e-07	3.53928e-06	1.8926
HKSFYRQRYYYLYHAMDY		8.73639e-07	3.77128e-07	2.31656	1.99866	9.53202e-07	3.53928e-06	1.8926
HKSRYAFDY		8.73639e-07	3.77128e-07	2.31656	1.99866	9.53202e-07	3.53928e-06	1.8926
HKYHGYMDY		8.73639e-07	3.77128e-07	2.31656	1.99866	9.53202e-07	3.53928e-06	1.8926
HLLYYLDY		8.73639e-07	3.77128e-07	2.31656	1.99866	9.53202e-07	3.53928e-06	1.8926
HLSSIDYSFDY		8.73639e-07	3.77128e-07	2.31656	1.99866	9.53202e-07	3.53928e-06	1.8926
HLSSYYYYDAMDY		8.73639e-07	3.77128e-07	2.31656	1.99866	9.53202e-07	3.53928e-06	1.8926
HLSYAFDY		8.73639e-07	3.77128e-07	2.31656	1.99866	9.53202e-07	3.53928e-06	1.8926
HLSYTYALDY		8.73639e-07	3.77128e-07	2.31656	1.99866	9.53202e-07	7.07857e-06	2.8926
HLWYYYFDY		8.73639e-07	3.77128e-07	2.31656	1.99866	9.53202e-07	3.53928e-06	1.8926
HLYSPYYAMDY		8.73639e-07	3.77128e-07	2.31656	1.99866	9.53202e-07	3.53928e-06	1.8926
HMSSYMAFDY		8.73639e-07	3.77128e-07	2.31656	1.99866	9.53202e-07	3.53928e-06	1.8926
HMYEGYYGFDY		8.73639e-07	3.77128e-07	2.31656	1.99866	9.53202e-07	3.53928e-06	1.8926
HMYMGYYAFAV		8.73639e-07	3.77128e-07	2.31656	1.99866	9.53202e-07	3.53928e-06	1.8926
HNEYMAMDY		8.73639e-07	3.77128e-07	2.31656	1.99866	9.53202e-07	3.53928e-06	1.8926
HNYSYYYSVDY		8.73639e-07	3.77128e-07	2.31656	1.99866	9.53202e-07	3.53928e-06	1.8926
HPGHVYLAY		8.73639e-07	3.77128e-07	2.31656	1.99866	9.53202e-07	3.53928e-06	1.8926
HPGTVNATYSYAVDY		8.73639e-07	3.77128e-07	2.31656	1.99866	9.53202e-07	3.53928e-06	1.8926
HPMGIPVSILLLPAWCFDY		8.73639e-07	3.77128e-07	2.31656	1.99866	9.53202e-07	3.53928e-06	1.8926
HQMSYSYNSYSWGYLDY		8.73639e-07	3.77128e-07	2.31656	1.99866	9.53202e-07	3.53928e-06	1.8926
HQQYYAMDY		8.73639e-07	3.77128e-07	2.31656	1.99866	9.53202e-07	3.53928e-06	1.8926
HQRYYSPYAMDY		8.73639e-07	3.77128e-07	2.31656	1.99866	9.53202e-07	3.53928e-06	1.8926
HQSPSAFDY		8.73639e-07	3.77128e-07	2.31656	1.99866	9.53202e-07	7.07857e-06	2.8926
HQWSYGAMDY		8.73639e-07	3.77128e-07	2.31656	1.99866	9.53202e-07	3.53928e-06	1.8926
HRADMALYAFDY		8.73639e-07	3.77128e-07	2.31656	1.99866	9.53202e-07	1.41571e-05	3.8926
HRHWYLDY		8.73639e-07	3.77128e-07	2.31656	1.99866	9.53202e-07	3.53928e-06	1.8926
HRYYAFDY		8.73639e-07	3.77128e-07	2.31656	1.99866	9.53202e-07	3.53928e-06	1.8926
HSDSTAVDV		8.73639e-07	3.77128e-07	2.31656	1.99866	9.53202e-07	3.53928e-06	1.8926
HSDYAFDY		8.73639e-07	3.77128e-07	2.31656	1.99866	1.90686e-06	3.53928e-06	0.892259
HSGFAFDY		8.73639e-07	3.77128e-07	2.31656	1.99866	9.53202e-07	3.53928e-06	1.8926
HSHQYYFDY		8.73639e-07	3.77128e-07	2.31656	1.99866	9.53202e-07	3.53928e-06	1.8926
HSHYAFDY		8.73639e-07	3.77128e-07	2.31656	1.99866	3.81372e-06	1.06179e-05	1.47722
HSKLSGAMYYEQYWSFDY		8.73639e-07	3.77128e-07	2.31656	1.99866	9.53202e-07	3.53928e-06	1.8926
HSKYAMDY		8.73639e-07	3.77128e-07	2.31656	1.99866	3.81372e-06	3.53928e-06	-0.107741
HSMSAVDY		8.73639e-07	3.77128e-07	2.31656	1.99866	9.53202e-07	3.53928e-06	1.8926
HSQSSHSLDY		8.73639e-07	3.77128e-07	2.31656	1.99866	9.53202e-07	3.53928e-06	1.8926
HSSAAMDY		8.73639e-07	3.77128e-07	2.31656	1.99866	5.72057e-06	3.53928e-06	-0.692701
HSSSYAFAV		8.73639e-07	3.77128e-07	2.31656	1.99866	9.53202e-07	3.53928e-06	1.8926
HSSYYMDY		8.73639e-07	3.77128e-07	2.31656	1.99866	2.47891e-05	1.41571e-05	-0.808176
HSTYPAFDY		8.73639e-07	3.77128e-07	2.31656	1.99866	9.53202e-07	3.53928e-06	1.8926
HSVWAFDY		8.73639e-07	3.77128e-07	2.31656	1.99866	9.53202e-07	3.53928e-06	1.8926
HSWYSYLWYAMDV		8.73639e-07	3.77128e-07	2.31656	1.99866	9.53202e-07	7.07857e-06	2.8926
HSYFGYMDV		8.73639e-07	3.77128e-07	2.31656	1.99866	9.53202e-07	3.53928e-06	1.8926
HSYGQYGSYYSFDY		8.73639e-07	3.77128e-07	2.31656	1.99866	9.53202e-07	3.53928e-06	1.8926
HSYLAMDY		8.73639e-07	3.77128e-07	2.31656	1.99866	9.53202e-07	3.53928e-06	1.8926
HSYRAMDV		8.73639e-07	3.77128e-07	2.31656	1.99866	9.53202e-07	7.07857e-06	2.8926
HSYSSAVDY		8.73639e-07	3.77128e-07	2.31656	1.99866	9.53202e-07	3.53928e-06	1.8926
HSYSSSFDY		8.73639e-07	3.77128e-07	2.31656	1.99866	9.53202e-07	3.53928e-06	1.8926
HSYYYVDY		8.73639e-07	3.77128e-07	2.31656	1.99866	5.72057e-06	1.06179e-05	0.892261
HSYYYYMDY		8.73639e-07	3.77128e-07	2.31656	1.99866	1.90686e-06	7.07857e-06	1.89226
HTDYSSAFDY		8.73639e-07	3.77128e-07	2.31656	1.99866	9.53202e-07	3.53928e-06	1.8926
HTSAYYYSYSVDY		8.73639e-07	3.77128e-07	2.31656	1.99866	9.53202e-07	3.53928e-06	1.8926
HTSDYGWAGYAFDY		8.73639e-07	3.77128e-07	2.31656	1.99866	9.53202e-07	3.53928e-06	1.8926
HTSYYVDY		8.73639e-07	3.77128e-07	2.31656	1.99866	9.53202e-07	3.53928e-06	1.8926
HTYGGYYSDYNSMDV		8.73639e-07	3.77128e-07	2.31656	1.99866	9.53202e-07	3.53928e-06	1.8926
HTYGSYMDY		8.73639e-07	3.77128e-07	2.31656	1.99866	9.53202e-07	3.53928e-06	1.8926
HTYYIYMDY		8.73639e-07	3.77128e-07	2.31656	1.99866	9.53202e-07	7.07857e-06	2.8926
HVAYYYAFDY		8.73639e-07	3.77128e-07	2.31656	1.99866	9.53202e-07	3.53928e-06	1.8926
HVSSTAFDY		8.73639e-07	3.77128e-07	2.31656	1.99866	9.53202e-07	3.53928e-06	1.8926
HVSWHTYPYAFAY		8.73639e-07	3.77128e-07	2.31656	1.99866	9.53202e-07	3.53928e-06	1.8926
HVSYYVYYAVDY		8.73639e-07	3.77128e-07	2.31656	1.99866	9.53202e-07	3.53928e-06	1.8926
HVYRFAYYGAMVYMDY		8.73639e-07	3.77128e-07	2.31656	1.99866	9.53202e-07	3.53928e-06	1.8926
HWVQYESYYFDY		8.73639e-07	3.77128e-07	2.31656	1.99866	9.53202e-07	3.53928e-06	1.8926
HWYSSVDY		8.73639e-07	3.77128e-07	2.31656	1.99866	9.53202e-07	3.53928e-06	1.8926
HYGSSYFDY		8.73639e-07	3.77128e-07	2.31656	1.99866	9.53202e-07	3.53928e-06	1.8926
HYGYAFDY		8.73639e-07	3.77128e-07	2.31656	1.99866	1.71617e-05	2.12357e-05	0.3073
HYGYYFDY		8.73639e-07	3.77128e-07	2.31656	1.99866	3.81372e-06	1.06179e-05	1.47722
HYMTYSSGYYYSMDV		8.73639e-07	3.77128e-07	2.31656	1.99866	9.53202e-07	3.53928e-06	1.8926
HYPYAFDY		8.73639e-07	3.77128e-07	2.31656	1.99866	1.90686e-06	1.06179e-05	2.47722
HYSDYFDY		8.73639e-07	3.77128e-07	2.31656	1.99866	3.81372e-06	3.53928e-06	-0.107741
HYSMYAFDY		8.73639e-07	3.77128e-07	2.31656	1.99866	1.90686e-06	3.53928e-06	0.892259
HYSQSMDY		8.73639e-07	3.77128e-07	2.31656	1.99866	9.53202e-07	3.53928e-06	1.8926
HYSSYAYAMDY		8.73639e-07	3.77128e-07	2.31656	1.99866	9.53202e-07	3.53928e-06	1.8926
HYSYAFDV		8.73639e-07	3.77128e-07	2.31656	1.99866	3.81372e-06	3.53928e-06	-0.107741
HYSYSYLDY		8.73639e-07	3.77128e-07	2.31656	1.99866	9.53202e-07	3.53928e-06	1.8926
HYSYYFDY		8.73639e-07	3.77128e-07	2.31656	1.99866	2.6696e-05	2.83143e-05	0.084906
HYSYYMAY		8.73639e-07	3.77128e-07	2.31656	1.99866	3.81372e-06	3.53928e-06	-0.107741
HYSYYYFDY		8.73639e-07	3.77128e-07	2.31656	1.99866	7.62743e-06	7.07857e-06	-0.107739
HYTATYFDV		8.73639e-07	3.77128e-07	2.31656	1.99866	9.53202e-07	7.07857e-06	2.8926
[truncated: 3,495 more rows]

## Sheet: Figure 1D
Figure 1D
	HLA A3			HLA A2
- CTRL	0.02	0.065	0.037	0.02	0.008	0.145
A3-Clone 20	1.511	1.544	1.509	0.025	0.025	0.026
HLAA3_1	1.407	1.523	1.219	0.026	0.04	0.023
HLAA3_2	1.319	1.217	1.539	0.032	0.057	0.052
HLAA3_3	1.63	1.91	1.551	0.055	0.125	0.081
HLAA3_4	0.977	0.934	1.158	0.041	0.02	0.033
HLAA3_5	1.78	2.079	1.897	0.505	0.713	0.228
HLAA3_6	1.599	1.518	1.794	0.025	0.021	0.015
HLAA3_7	1.553	1.354	1.331	0.357	0.427	0.364
HLAA3_8	1.541	1.525	1.694	0.055	0.036	0.019
HLAA3_9	1.28	1.44	1.045	0.032	0.027	0.035
HLAA3_10	1.598	1.079	1.487	0.04	0.081	0.076
HLAA3_11	0.867	0.788	0.898	0.061	0.055	0.021

## Sheet: Figure 1E
Figure 1E
	Parental			A3 KO
- CTRL	135	147	198	167	498	442
A3-Clone 20	18074	15563	17030	225	338	236
HLAA3_1	24285	25615	23804	923	828	920
HLAA3_2	25191	23467	20982	845	511	1021
HLAA3_3	17073	14371	18503	200	209	203
HLAA3_4	31474	30491	28474	233	249	235
HLAA3_5	25048	23063	26131	205	241	169
HLAA3_6	23811	20768	26429	618	640	568
HLAA3_7	31389	28529	32665	1025	1538	1271
HLAA3_8	36855	38505	33700	2074	1996	1631
HLAA3_9	34633	37530	33069	1682	1753	1845
HLAA3_10	37101	34562	36997	513	538	593
HLAA3_11	23522	20846	28720	405	384	414

## Sheet: Figure 2B
Figure 2B
Clone#	CDRH3_AA	SLISY	Fraction
1	YEPGYALDY	5878.69	0.00041033
2	SYYQYAFDV	5663.19	0.000588628
3	GDYYSYAMDY	3432.83	0.000261341
4	ANLGYISYMDY	2544.99	0.000217377
5	EYQKYSFDY	2514.82	0.000141661
6	SFYYWYAMDV	2488.96	0.000266226
7	SDMSYMDY	2452.32	0.000359038
8	GEYYSLALDY	2193.19	0.000520239
9	SDSEAFDY	2133.39	0.000219819
10	VASTAFDY	2114	0.000271111
11	YSYYSSRNYAMDV	2099.63	0.00116993
12	DHMKSYGYSAMSYYSMDV	2023.49	0.000148989
13	NYSYYSFDY	1846.79	0.000329729
14	DMYYSSYAVDV	1593.58	0.000219819
15	NKYTSFSHGAFDY	1565.03	0.000595955
16	YNVSTGMEGAFDY	1553.35	0.000735174
17	YHWYSYYAFDY	1525.7	0.000151431
18	GYYSAMDY	1512.77	0.000232032
19	NYGGYAFDY	1450.28	0.000554433
20	GPYYSDQYFDY	1444.89	0.000359038
21	SDSYAFDY	1389.94	0.000136777
22	QIYPYDGAYAMDY	1374.85	0.000319959
23	VPYSSYAFDY	1370.54	0.000114795
24	SAEYYAMDY	1336.06	0.000385905
25	TSSKYAFDY	1323.14	0.000107467
26	YQYRYSAFDY	1314.52	0.000124564
27	VVSSEYYAMDY	1297.28	0.000319959
28	FNGYYGYMDY	1270.34	0.000327287
29	HAQYAFDY	1236.94	0.000168528
30	YSYDAMDY	1201.38	0.00152164
31	EYGSAMDY	1195.45	0.00125541
32	YSLYSAMDY	1187.8	0.000678998
33	YTQKSKAFDV	1145.35	0.000222262
34	EMAHDSYAMDV	1127.04	8.06004e-05
35	NYSSYAFDY	1125.42	0.000525124
36	GGGSSASSYGSAFDY	1122.73	0.000273553
37	ESVYAFDY	1079.63	0.000376135
38	DMLYEDGFDV	1077.47	0.00010991
39	GSQYYFDY	1068.85	0.000317517
40	SSYYYAFDY	1034.37	0.000271111
41	WERYSISMDY	1029.45	0.00141417
42	SSYYAYSAMDY	1012.28	0.000254014
43	MYYFAMDY	982.655	0.00031019
44	EYAYAFAV	978.345	0.000312632
45	SSWYAYSAFDY	962.541	0.000573973
46	YHYMYYSVDY	956.795	0.000148989
47	DDFEAFDY	941.711	8.06004e-05
48	GDWYFSGSMDY	941.711	0.000136777
49	SEYWSMAFDY	935.246	0.000158758
50	GSIYYNAFAY	926.625	0.000256456
51	EEYYSYAFDY	924.47	0.000205165
52	DYWSYAFDY	913.696	0.00010991
53	GNYYYAAFDY	913.696	6.10609e-05
54	AEYYSSALDY	907.232	0.000329729
55	GEYYSSAMDY	895.379	0.000588628
56	YWYDAFDV	879.217	0.00010014
57	YNHYYALDY	869.354	0.00437929
58	NGYASNSGYYTFDY	861.978	0.000127007
59	NYESYAFDV	853.358	0.000163643
60	SFSYPSYAFDY	844.738	8.79278e-05
61	DPHYLSYFDY	829.653	0.000476275
62	TAVGYHAMDV	827.139	0.000630149
63	PNYGYAYFDY	810.846	0.00275263
64	DYSYYAMDY	810.259	0.000141661
65	DNYKYMAY	808.104	0.000148989
66	YIYYSAMDV	796.251	0.000188068
67	DKSTYESAFDY	769.853	0.000661901
68	NGGPYSFDY	769.315	0.000195395
69	AMRYYSYYMDY	767.799	0.00394698
70	AYMSHAFDY	756.385	0.000134334
71	PEYFTYAFDY	756.385	6.83883e-05
72	NYSKYAMDY	755.307	0.000107467
73	PEYYSYAFDY	753.153	0.00019051
74	SSRSMALDY	747.765	0.00040056
75	ASYYAYSALDY	736.991	9.28126e-05
76	SYGEYAFDY	730.526	6.35034e-05
77	YYYPYAFDY	726.216	7.57156e-05
78	NDLSSYHYAMDY	719.751	6.83883e-05
79	ADYYFSYAMDY	713.286	0.000178298
80	YHYMVSFDY	709.246	0.00059107
81	GQYYEYTYMDY	707.899	0.000195395
82	GEYWSYAFDY	699.279	0.000588628
83	GRSFYSNTYTYSYSYFDY	692.275	0.00031019
84	ASYDYTYAFDY	685.272	8.30429e-05
85	SAYFSGAFDY	685.272	0.000163643
86	EYYSAFDY	672.343	0.000146546
87	SYAYYAFDY	671.624	0.000713192
88	YYYAFDY	668.391	0.000432311
89	YYMDSFDY	668.033	7.8158e-05
90	DFQYYTSYSAFDY	657.258	0.000153874
91	GYSYYYSGSYHYEAFDY	655.103	0.000122122
92	DSMYTAFDV	648.638	0.000122122
93	DLYYSSYAMDY	644.328	9.03702e-05
94	IASFSSYSSYRHPYAFDY	642.173	6.83883e-05
95	SDGSSYAMDY	637.864	7.32731e-05
96	GEYYSRSFDY	633.553	0.000236916
97	AEYWSYAFDY	627.089	0.000232032
98	ANYFYNAFDY	627.089	6.10609e-05
99	GYYSGYSFDY	622.778	0.000139219
100	YSYTAFDY	622.778	0.000114795
101	GLYDSWYSAYTSAFDV	612.004	0.000288208
102	YAYEAFDY	608.233	0.000261341
103	IKLYSYYAFDY	601.229	8.54853e-05
104	GEYYSHAMDY	599.075	0.000102582
105	GSHYWAMDV	595.842	0.000569088
106	GQSTSEMSSYSYAMDY	590.455	0.000112352
107	SHSYSAMDY	590.455	0.000124564
108	VAYSSIYYLAMDY	590.455	0.00021005
109	QHSMYDGALDY	586.145	0.00010014
110	GGASTYSAYVDY	583.99	6.35034e-05
111	ESGMSMDY	583.092	0.00039079
112	SNYWEYMDY	581.296	0.000522682
113	NELGSKLSGFDY	579.101	0.00937652
114	HRGYAMDY	577.525	9.28126e-05
115	GLLHHSSGVALDY	577.133	0.00329973
116	SYGQYAFDY	575.37	0.000139219
117	QYYQEAFDY	571.06	6.35034e-05
118	SYSAYAFDY	570.521	0.000349269
119	ESEYAFDY	566.75	0.000117237
120	SYSEYAFDY	565.942	0.000622822
121	SIHYAGAFDY	564.595	8.06004e-05
122	YSFYYALDY	564.595	0.000146546
123	GYSHLAMAY	562.44	5.86185e-05
124	SEYYSGSFDY	562.44	0.000244244
125	STSYEYMDY	562.44	0.000151431
126	GVSSGQHAFDY	560.555	0.000383463
127	DYSSSYMDV	560.286	0.000222262
128	SGTGYYYFDV	555.976	0.000158758
129	MNRLSSYAFDY	555.975	0.000156316
130	GEYSSYAFDY	553.82	0.000205165
131	GEFYSAALDY	551.666	4.39639e-05
132	MEYFSTAFDY	549.511	0.000232032
133	YHSYSMDY	549.511	0.000207607
134	GEYYTYYFDY	549.51	0.000192953
135	SYGYYAFDY	547.355	0.000217377
136	FYNTSMDY	545.201	8.06004e-05
137	NYKAYAFDY	536.581	5.86185e-05
138	GSTYALDY	536.581	0.00018074
139	SSRYYFDY	533.887	0.000192953
140	DEYYSHSMDV	527.961	0.000178298
141	GSYKRYMDY	527.961	0.000107467
142	DEYYSYAMDY	525.806	0.000258898
143	MRWGYALDV	525.447	0.000403002
144	SLFSYQYAFDY	521.281	0.000534894
145	SYSSYAMDY	517.187	7.08307e-05
146	DMYYSSYYMDY	515.031	0.000476275
147	GDLQYGSAFDV	511.799	0.000175856
148	KMSSAYALDY	508.567	5.86185e-05
149	GHSYGYALAY	506.95	0.00165597
150	HSSQYAMDY	504.257	0.000141661
151	DWSMYDYAMDV	501.024	0.000322402
152	GEYYTMAMDY	499.947	0.000122122
153	NVAHYAFDY	499.947	6.35034e-05
154	WHSTSGYFDY	495.637	0.000124564
155	LLTHSSQAQYGGYAAFDV	491.327	0.000102582
156	SEYYYFDY	489.172	0.000127007
157	STSHYYASGRSYSYQYAMDV	489.172	0.000129449
158	SYSYYAFDY	483.785	0.000315074
159	SPRYEHLAFDY	480.553	9.03702e-05
160	YSYYSMDY	475.165	0.000913472
161	GERYSGGFDY	474.087	0.00018074
162	SGFYAMDY	473.279	0.000437196
163	DVYYSAYYFDY	471.933	8.06004e-05
164	SPHQSSYAFDY	469.778	7.08307e-05
165	AHDYSYRAFDH	467.084	0.000183183
166	GEYYSSSAMDY	465.468	0.000168528
167	TLPYSLYAMDV	465.468	9.03702e-05
168	YMSSAFDY	462.594	0.000368808
169	SSEYYYMDY	462.235	7.57156e-05
170	SPSYAYFDY	461.158	4.64063e-05
171	VEYYSHALDY	461.158	4.39639e-05
172	HMGDAMDY	457.925	0.000114795
173	YSGWYAFDY	454.693	0.000131892
174	DHYYSYGYMDY	452.107	0.00218598
175	SLTYTWTALDY	448.228	3.66366e-05
176	GEYWSSYSFDY	446.073	8.06004e-05
177	SYSSYAFDY	445.907	0.001485
178	YVIYSDYSYMDV	444.996	0.000449409
179	SATEYSDGMSVYYYNFYMDY	443.919	0.00010991
180	SSGYGYSAFDY	439.609	0.000124564
181	SYGIYAFDY	439.249	0.000302862
182	AHYVYSAAFDY	437.454	7.08307e-05
183	AVYPYAMDV	437.454	9.52551e-05
184	WLYKYAFDY	435.299	9.76975e-05
185	FQSSWRSAFDY	433.144	6.83883e-05
186	YMAYAFDY	431.707	0.000368808
187	YGTMSMDY	429.103	0.00104048
188	FYGRAFDY	426.679	4.88488e-05
189	GEYYSGAFDY	426.679	0.000246686
190	YKYYMAFDV	424.524	0.00048116
191	DLYAYGAFAY	419.998	0.000876835
192	QSSYAYMDY	419.783	0.000588628
193	SEFGTMDY	418.598	0.000275995
194	AEAYSKAFDY	418.328	0.00029065
195	HVQSYGAFDY	415.904	0.000183183
196	SGSYAFSAMDV	414.826	5.86185e-05
197	AEYYSTAFDY	414.631	0.00207119
198	GDYWSYAFDY	413.749	0.000241801
199	GYMSYESAMDY	411.594	0.000122122
200	YESSYYGYSFDY	411.594	0.000105025
201	EYHDAMDY	409.439	9.28126e-05
202	SYSTYAFDY	409.08	0.000214935
203	SYQYAFDY	408.362	0.000312632
204	GYSYPAFDY	407.284	8.06004e-05
205	NYSPWAFDY	401.897	0.000136777
206	SYYIYAFDY	400.82	3.9079e-05
207	GPYYQTYVDY	400.281	0.000566646
208	AIYNISSASYYTYADGFDY	399.742	7.32731e-05
209	GEYYSNAFDY	398.665	0.000119679
210	YGGSYYSYYAMDV	396.51	4.39639e-05
211	SYSIYAFDY	396.509	0.000119679
212	STSYAMDY	394.355	0.000114795
213	GYQYGAFDV	394.355	0.000451851
214	GMSYGSAYMDY	392.2	4.15214e-05
215	GSYDTYAFDY	390.045	5.86185e-05
216	AQGSYSYAMAV	387.89	6.35034e-05
217	DAYYDSYYMDY	385.735	5.12912e-05
218	AHFSSYVDY	385.735	0.000122122
219	GPYYDYHGGYYFDY	384.657	9.28126e-05
220	YHSSSYSAFDY	383.58	9.76975e-05
221	YTVYSYSASYAMDY	383.58	0.000173413
222	YHVYAFAFDY	381.784	0.00038102
223	TGNHNAFAY	381.425	0.000715634
224	ALYSSYAFDY	378.192	0.000119679
225	LGVSYYYYAMDY	374.96	9.52551e-05
226	METYSSAFDY	374.96	0.000117237
227	ARYTSFDY	372.805	5.12912e-05
228	DFSGSYALDY	372.805	0.000144104
229	SRVSAFDY	370.65	4.88488e-05
230	YYYMYSFDY	368.495	4.88488e-05
231	ARYSYMDY	365.802	0.000266226
232	MSSMTAMDY	365.263	0.000429869
233	STPYSSYSEYYSSYAFDY	363.108	7.08307e-05
234	YYYDSMDY	363.108	0.000148989
235	ANSYYGGHARTYYHAMDY	362.031	3.41941e-05
236	AMHNYSYQRSAWSWAFAY	359.876	7.8158e-05
237	QEMYSYAFDY	359.876	4.39639e-05
238	SIMSYPTFDY	358.798	9.52551e-05
239	SYGEHSFDY	357.721	1.95395e-05
240	GNGSAFDY	357.613	0.00314342
241	ERYYYGAVDV	356.643	0.000217377
242	AEYYSSAFDY	356.104	0.000205165
243	AEYYSYSFDY	355.566	0.000129449
244	WSSGYNSFDY	353.411	5.86185e-05
245	GAYTSYPWYAMDY	351.256	2.68668e-05
246	GEYYSYAMDY	350.619	0.00191731
247	HQTASTSSYYYLYYSFDY	348.921	0.000639919
248	SYQSYAFDY	348.831	0.000324844
249	GNMAYHDYAMDY	348.023	9.03702e-05
250	GGSHSLQYAFDY	346.946	2.44244e-05
251	GDYYYAYYFDY	344.791	8.79278e-05
252	YYYSYYAFDY	344.791	8.30429e-05
253	GEYHSYAMDY	342.636	0.000119679
254	SRYSYSVDV	342.636	0.000153874
255	GDAVYIRYNDHSYSFDY	340.481	6.10609e-05
256	SEYYSQAFDY	340.481	8.79278e-05
257	YYYYSFDY	340.481	0.000105025
258	MMPSSHGSVAFDY	338.326	5.86185e-05
259	SYGSYAFDY	338.326	0.000102582
260	YSNYTAMDY	338.326	7.57156e-05
261	EVFYSYAMDY	336.171	2.93093e-05
262	GMDPSYWYDYGFDY	335.632	0.000337056
263	GESYSGAFDY	335.094	0.00021005
264	GGYYFSSLSYSYWPYYMDY	334.016	4.88488e-05
265	GKVMMASWYYHPGDMAFDY	334.016	4.64063e-05
266	SSYEAMDY	332.939	0.000112352
267	AEYYSQALDY	332.4	0.000268668
268	PGSVLAFDY	331.861	3.66366e-05
269	WKYYYAFDY	327.552	9.76975e-05
270	SYGSYAFDV	324.319	0.000148989
271	YDYSYMSALDY	323.242	8.54853e-05
272	YMSYAFDY	323.241	0.00010991
273	YSYYESHYLDY	323.241	7.32731e-05
274	ASYASGFDY	321.087	4.88488e-05
275	SQSSISESYAFDY	321.087	6.59458e-05
276	SYGTYAFDY	321.087	0.000107467
277	WHYKSAFDY	321.087	0.000107467
278	FHYYYTYFDY	318.932	5.86185e-05
279	GHVSYYSDGYTSLYFYSAFDY	314.622	6.83883e-05
280	FPYGSAYYMDY	314.262	0.000224704
281	AMYYKYHSSSYYSYALDY	312.467	4.88488e-05
282	MEYYSRAFDY	312.467	0.000173413
283	YYYDAMDY	311.294	0.00676311
284	AKTSSYSTSKHYTYPYYAFDV	308.157	9.03702e-05
285	ASVYSYFDV	308.157	6.10609e-05
286	GYKYGALDY	308.157	2.68668e-05
287	WYYAYSMDY	308.157	4.88488e-05
288	GPSAYSIAMDY	306.541	0.000376135
289	SYYSAFDY	303.847	7.32731e-05
290	AGGDTYFDY	299.537	0.000139219
291	DSTTAMDY	299.537	0.000114795
292	SYASYAFDY	296.574	0.000393232
293	WYYAYAFDY	296.305	0.000227147
294	NYRYYAFDY	294.688	0.000124564
295	SSIPAFDY	294.15	0.000134334
296	AYSYSGQPSYAFDY	293.072	0.000122122
297	SYMGYMDY	293.072	4.88488e-05
298	FVAYPGYAFDY	290.917	8.79278e-05
299	SYFYSAMDY	290.917	5.12912e-05
300	INASSSNAFDY	289.84	6.83883e-05
301	GEYYSYYMDY	288.763	8.06004e-05
302	YYSYAMDY	288.762	0.000322402
303	YTYHSYGFDY	286.608	3.41941e-05
304	AYYSAFDY	285.53	0.000537336
305	APYYGASTYSFDY	284.453	5.86185e-05
306	DNGYLQAFDY	284.453	0.000117237
307	GDYYYEYALDY	284.453	8.79278e-05
308	SYQTYAFDY	284.453	3.66366e-05
309	GVYQYYAMDY	284.237	0.000488488
310	AEYYSYAFDY	283.837	0.00372472
311	SDSYAMDY	282.298	1.70971e-05
312	QYDYSSMDY	280.143	0.000102582
313	TDYYYYSHYYYYYFDV	280.143	4.15214e-05
314	DFYYVSYYMDY	279.502	0.00252548
315	VESPWSSQSYAFDV	278.826	0.000437196
316	TGFSTWYALDV	277.988	5.37336e-05
317	MPYGGYAMDY	276.91	0.000134334
318	YYSYSLDY	276.371	0.000112352
319	PTGYSYSALDY	275.833	3.41941e-05
320	GSYIYALAY	271.523	6.35034e-05
321	TNYDKASGMDY	271.523	4.64063e-05
322	GDYWSQAMDY	269.368	0.000131892
323	GHSYYYAMDV	269.368	2.93093e-05
324	VEAYSYAMDV	269.368	0.000161201
325	ADYYYDYAMDY	268.29	9.76975e-05
326	GDAYYYYAMDY	268.29	0.000173413
327	SYGYYAMDY	267.213	5.61761e-05
328	DHSMSSRAYAFDY	265.058	3.17517e-05
329	DQFYSSYYMDY	262.903	2.19819e-05
330	SSDYAFDV	262.903	0.000251571
331	GPWYALDY	261.691	0.000818217
332	ASYSSYFDY	260.748	1.95395e-05
333	GDYYYASFDY	260.748	6.59458e-05
334	SDHMQYMDY	260.748	7.32731e-06
335	SGYYAFDY	260.748	3.17517e-05
336	HDSYHFWYYFDY	260.389	0.000439639
337	AQSYAYGSYGFDY	258.593	5.37336e-05
338	SSYTYFDY	258.593	2.44244e-05
339	GEYYSYALDY	257.516	0.000148989
340	GQSSGHAFDY	256.438	2.44244e-05
341	PEYYSSAMDY	255.361	0.000205165
342	YHWSNYYAFDV	254.283	3.66366e-05
343	AERWSYSFDY	254.283	9.76975e-05
344	SRYSYFDY	254.283	6.59458e-05
345	VSGYSYSAFDY	252.128	3.9079e-05
346	NYDYYAFDY	249.974	7.32731e-05
347	ALSDYSYALDY	247.819	6.10609e-05
348	ARFEYMDY	247.819	3.41941e-05
349	GEYSYAYSGQYFDY	247.819	2.68668e-05
350	SKYSYAFDY	245.663	0.000178298
351	QERFSGAFDY	245.304	0.000129449
352	AATIIYYAFDY	243.509	5.12912e-05
353	GEGWSGSFDY	243.509	5.37336e-05
354	QYGYYPLDY	243.509	6.35034e-05
355	SYSYYAMDY	243.509	3.9079e-05
356	VLNSVSDNMYYLDY	243.509	9.28126e-05
357	WEHWSYAFDY	243.509	8.79278e-05
358	DLYYSSGYFDY	241.354	3.9079e-05
359	YDRNVDGMYSYAFDY	241.354	2.68668e-05
360	DNYSSYAFDY	240.276	0.000363923
361	DWPYRQLDKHYYSYVHYFDY	240.276	5.37336e-05
362	GQRYSMYFDY	239.199	1.70971e-05
363	GRTDYSSYYYSYAFDY	239.199	3.41941e-05
364	SLLQYSHSSYMQMGFDY	239.199	2.44244e-05
365	YDYSRSFDY	239.199	6.35034e-05
366	QNYYSAMDY	238.391	0.000266226
367	YSWPYMDY	238.121	0.000134334
368	NYASYAFDY	237.044	4.64063e-05
369	SYGMYAFDY	237.044	1.95395e-05
370	YSYYSSRHYAMDV	237.044	1.22122e-06
371	EYYDAMDY	236.505	0.000305305
372	TNPGTSYYFDY	235.966	0.000117237
373	SYKSYAFDY	234.889	2.44244e-05
374	YPRYALDY	234.889	6.59458e-05
375	AEQSPYEAFDY	234.889	0.000136777
376	HSMYAFDY	233.273	0.000212492
377	QYESSFDY	232.734	0.000127007
378	YYSSVAFDY	232.734	3.9079e-05
379	VDSSYWYIHYAFDY	230.579	3.41941e-05
380	DYSGGYFDY	230.579	3.66366e-05
381	GEYYTGAFDY	228.424	6.59458e-05
382	NYYHYAFDY	228.424	6.59458e-05
383	YQVRYYAFDY	226.987	0.000297977
384	AEYFSYAMDV	226.269	0.000134334
385	ESSSSMDY	226.269	2.44244e-05
386	INLYGSSYMDY	226.269	0.000129449
387	AYSKYAFDY	224.114	4.39639e-05
388	HGYYAFDY	224.114	9.03702e-05
389	QYLSYAMDY	224.114	8.06004e-05
390	TLYTAYFDY	224.114	1.95395e-05
391	DQYYGHSFDY	223.037	5.37336e-05
392	GSYYYGYYGAFDY	221.959	2.19819e-05
393	SDYYYVAFDY	221.959	4.88488e-05
394	GLYTYAMDY	221.42	0.00010014
395	GLSRVRYYGYAYMDY	220.882	2.68668e-05
396	SYELYAFDV	220.343	0.000361481
397	GLWYRENSYYYAFDY	219.804	2.68668e-05
398	HESYSSAFDY	219.804	9.52551e-05
399	SYYSYFDY	219.804	0.000114795
400	FYPTAFDY	218.727	9.03702e-05
401	AYNGYFDY	217.649	3.9079e-05
402	SERFGSYGFDY	217.649	4.39639e-05
403	VHHYSEYASFDY	215.494	0.000148989
404	ADWYSYAFDY	213.339	8.54853e-05
405	WDSVSAMDY	213.339	5.61761e-05
406	YWYSYFDY	213.339	1.70971e-05
407	DYLYSFDY	212.801	0.000224704
408	MEYYSNSFDY	212.262	7.8158e-05
409	NELVSKLSGFDY	212.262	7.32731e-06
410	ETYGHYVGMDY	211.185	9.76975e-05
411	GMYYYVSYYFDY	211.185	2.93093e-05
412	GYSGAFDY	211.185	3.66366e-05
413	MYYYYAFDY	211.185	3.9079e-05
414	SDYYFSSYGVNYMDY	211.185	3.41941e-05
415	SGSGYSYFAY	211.185	9.76975e-06
416	SYSHHAFDY	211.185	4.39639e-05
417	GDYYYAIAMDY	211.184	0.000107467
418	DESYSNAMDY	209.03	5.12912e-05
419	GGYSYMDY	209.03	2.93093e-05
420	DSGYAYSAMDY	209.029	4.39639e-05
421	ANYYYAAFDY	207.952	0.00010991
422	AEYSYTSAFDY	206.875	3.41941e-05
423	QDYSSSYAFDV	206.875	4.15214e-05
424	QRYHSKAEAFDY	206.875	3.41941e-05
425	DKSSYSSQPYYSYAAMDY	204.72	6.59458e-05
426	GDGPYAFDV	204.72	2.68668e-05
427	GYSGSYYFAMDY	204.72	1.95395e-05
428	TYGSNTMDY	204.72	9.76975e-06
429	GEYYTNAFDY	203.642	0.000129449
430	YGGYYQAMDY	203.642	6.83883e-05
431	YMSADSGSFDY	202.565	2.19819e-05
432	QDQYYSYYPGYYFDY	202.565	7.8158e-05
433	GGVHYGAMDY	202.565	0.000466506
434	SDHSAFDY	201.703	0.000742501
435	GLSHGYSGLDY	201.487	0.000139219
436	YDYMLSNAFDY	200.769	0.000214935
437	SEYYSGAMDY	199.332	0.000305305
438	AEYWSLAFDY	198.255	4.88488e-05
439	GDYYFSYYMDY	198.255	0.000107467
440	NHGIGFDY	198.255	5.37336e-05
441	PGYEPYAFDY	198.255	3.66366e-05
442	PIYTQSAYAFAY	198.255	8.30429e-05
443	SYYDAFDY	198.255	4.88488e-05
444	YSSQSYYMDY	198.255	5.12912e-05
445	YTSSAMDY	196.1	3.66366e-05
446	NYWYYAFDY	195.022	6.35034e-05
447	AWSWAFDY	193.945	4.39639e-05
448	ENYMYSYFDY	193.945	7.08307e-05
449	GEYYSGALDY	193.945	6.59458e-05
450	GFHIYSFDY	193.945	3.41941e-05
451	SIYYSYTSQGPLSHYMDY	192.867	5.61761e-05
452	GQYYTSYSLDY	191.79	1.70971e-05
453	GLSSQAGFDY	191.79	0.000197837
454	SSWNFFDY	190.712	0.000227147
455	GNGYYAFAMDY	189.635	1.70971e-05
456	YYYYAMAY	189.635	5.61761e-05
457	APQYYYSVHDYYTSEYMDY	188.557	8.30429e-05
458	DVRYSYYAMDY	187.48	2.19819e-05
459	GENYSYSESYPYSYYAMDY	187.48	1.46546e-05
460	HGELGYMDY	187.48	1.46546e-05
461	AEYYSNAFDY	187.48	5.86185e-05
462	AERYYYAFDY	186.403	0.000195395
463	SHPKSSSYAMDY	186.403	3.9079e-05
464	YYKDAFDY	186.403	0.00010014
465	PDWSSEYYLAY	185.684	0.000192953
466	GGYYYYGVDGEYYTSSFDY	185.325	9.76975e-06
467	AERYTDAFDY	183.17	3.17517e-05
468	AYYYAFDY	183.17	0.000127007
469	SYYYTAFDY	181.554	0.000170971
470	GEYNISYGSYVSMDY	181.015	6.83883e-05
471	GHTYHVYHGSYSVSSFDY	181.015	3.9079e-05
472	GTYSHYYFDY	181.015	4.15214e-05
473	LSQWTAMDY	181.015	5.12912e-05
474	VFYDSFDY	181.015	2.93093e-05
475	YYYSYALDY	181.015	0.000175856
476	LYYYATMDY	180.746	0.000202722
477	ADYSSGFDY	178.86	3.9079e-05
478	APYVYSQYMDY	178.86	3.17517e-05
479	SPAYAFDV	178.86	2.44244e-05
480	SSYSAFDY	178.86	6.10609e-05
481	GEYYSYAFDY	177.685	0.0011626
482	GHSYSALDY	176.705	4.88488e-05
483	QERYSSAFDY	176.705	1.95395e-05
484	SDYYYSYAMDY	176.705	7.08307e-05
485	GDAYYSMAFDY	176.705	9.52551e-05
486	TYQYHTFFDY	174.55	1.22122e-05
487	VWYPYAFDY	174.55	4.88488e-06
488	WSNLYTMDY	174.55	5.12912e-05
489	YEGSSSYYSFDY	174.55	5.12912e-05
490	ADYYYVYAFDY	173.473	0.000117237
491	ANYYYMAMDY	172.396	1.46546e-05
492	DDHYAYAMDY	172.396	1.22122e-05
493	DQYMYYFDY	172.396	1.95395e-05
494	DRKRYAFDY	172.396	1.70971e-05
495	EEYYSGAFDY	172.396	6.83883e-05
496	ENSASSSGMDY	172.396	2.44244e-05
497	GEYYTGAMDY	172.396	1.46546e-05
498	QEYYSRAFDY	172.396	9.76975e-05
499	FEQYSTAMDY	172.395	9.03702e-05
500	DGYAYAMDY	171.318	0.000119679
501	PEYYSGAFDY	171.318	8.06004e-05
502	SEYYSSAFDY	170.779	0.000192953
503	DYYSSAFDY	170.241	4.15214e-05
504	YEYYYFDY	170.241	2.19819e-05
505	YSGVFAMDY	170.241	2.19819e-05
506	YSYYSFDY	170.241	7.8158e-05
507	YLYYAFDV	168.624	0.000153874
508	ADWYSLSEFYYSMDY	168.086	1.22122e-05
509	GRSFDDYGYSYAMDY	168.086	2.93093e-05
510	NHYSATGAFDV	168.086	1.70971e-05
511	NYQYYAFDY	168.086	3.17517e-05
512	YHIASTHSAFDY	168.086	2.44244e-05
513	SYYSRQGSQYAFDV	167.008	3.9079e-05
514	AVSYAMYQSAMDY	165.931	2.19819e-05
515	DLYYNSYYFDY	165.931	5.37336e-05
516	GQHSYSAMDY	165.931	1.46546e-05
517	SDPYAFDY	165.931	1.70971e-05
518	STYYFYAFDV	165.931	4.15214e-05
519	YYYPAFDY	165.931	8.06004e-05
520	EDSYSFGKYYSAMDY	163.776	1.70971e-05
521	GEFYSSAFDY	163.776	1.95395e-05
522	SMLYPMPSSVSAYSFDY	163.776	1.46546e-05
523	SSYYAYSSYSYYYAMDY	163.776	0.000136777
524	GYYSSAYMDY	162.698	5.61761e-05
525	ESYYSSYMDY	161.621	7.08307e-05
526	HKWGWAGFDY	161.621	2.68668e-05
527	SSYGDSYSSYAFDY	160.005	8.79278e-05
528	DAHSAYFDY	159.466	4.64063e-05
529	HHGGYYAMDY	159.466	2.93093e-05
530	SRYIYMDY	159.466	4.39639e-05
531	LEGSMYAFDY	159.466	0.000134334
532	GWSSEYSYNYFDY	158.819	0.000393232
533	AEYYSYAMDY	157.311	6.83883e-05
534	NYGYYAFDY	157.311	1.46546e-05
535	SYELALDY	157.311	1.46546e-05
536	ADYYYSYKYSSSYFDY	157.311	5.61761e-05
537	GDYYSTMYFDV	157.311	7.32731e-05
538	NYALYAFDY	155.156	5.86185e-05
539	QEWSSGAFDY	155.156	6.83883e-05
540	GDYYYSSYMDY	155.156	8.79278e-05
541	HSGNYAFDY	155.156	4.88488e-05
542	DWASTSGYHYLDY	153.001	1.70971e-05
543	GGQHSRQGSNYNEYFYSMAY	153.001	0.000139219
544	GHASSYSFDY	153.001	1.22122e-05
545	HYYYSEPAFDY	153.001	2.44244e-05
546	SHFRAMDY	153.001	8.54853e-05
547	SYLRYAMDY	153.001	1.70971e-05
548	YQYYAMDY	153.001	2.68668e-05
549	SAYSAMDY	151.923	6.35034e-05
550	GDYYSSYAMDY	151.277	0.000559318
551	AYKDYAMDY	150.846	3.41941e-05
552	GEYYSQAMDY	150.846	9.03702e-05
553	GNYNYSAALAV	150.846	9.76975e-06
554	SQYSSYYMDY	150.846	3.17517e-05
555	AEYYSGAFDY	148.691	7.57156e-05
556	AKYPFYAGFDY	148.691	0.00010991
557	GESPSSMAY	148.691	4.39639e-05
558	SKYYVYAMDY	148.691	4.64063e-05
559	YAYGYMDY	148.691	4.39639e-05
560	PGNMYDSYFDY	148.691	8.79278e-05
561	TYYSMHYAFDY	148.691	0.000105025
562	AHYYYYKGFDY	148.537	0.000322402
563	MESYSSAFDY	146.716	0.000832871
564	GHSHHSSFDY	146.536	0.000366366
565	GSQQHYFDY	146.536	2.93093e-05
566	GWSYYYGYYKSSYYRYAFDY	146.536	1.70971e-05
567	SSKHYSLDY	146.536	0.000393232
568	SYGAYAFDY	146.536	3.17517e-05
569	YFYGSYTSGMDY	146.536	3.41941e-05
570	SFYSYSSYYAMAY	146.536	0.00010014
571	GEYYSYSMDY	145.459	8.30429e-05
572	YATYAFDY	145.459	0.000329729
573	AHYSYQYAMDV	144.381	5.12912e-05
574	ASFYAYSAMDY	144.381	2.19819e-05
575	GSAYAMDY	144.381	3.66366e-05
576	NESRSDYQYAFDV	144.381	6.59458e-05
577	WSGYTAFDV	144.381	2.93093e-05
578	GISYSYFDY	144.381	4.88488e-05
579	AEYYTYAMDY	144.022	0.000229589
580	GDYYEFAMDY	142.226	3.9079e-05
581	MEYYSQAFDY	142.226	4.15214e-05
582	NQGSSFDV	142.226	7.32731e-06
583	VEKYSSALDY	142.226	3.9079e-05
584	YVYSAMDY	142.226	3.66366e-05
585	YYYSYAMDV	142.226	6.35034e-05
586	DYRYIDYAFDY	140.071	7.8158e-05
587	GARWGWYALSMDY	140.071	1.70971e-05
588	GFRYFGYAFDY	140.071	9.76975e-05
589	GVYYTMYAFAY	140.071	6.10609e-05
590	HESYSHAFDV	140.071	1.46546e-05
591	SNYYYYAFDY	140.071	3.9079e-05
592	YSGYYSAFDY	140.071	4.15214e-05
593	ADYLLGSAFDY	140.071	5.61761e-05
594	SKQYYDYEKAMDY	140.071	5.86185e-05
595	SASYYMDY	139.712	0.000329729
596	YHALAYSAFDY	139.425	0.000498257
597	AEYYSYALDY	138.635	0.000337056
598	AQWSSYYAFDY	137.916	2.93093e-05
599	DASYYYYMDY	137.916	9.03702e-05
600	DSSYYYFDY	137.916	2.44244e-05
601	NYRDYAFDV	137.916	1.22122e-05
602	TPHSYGAAFDY	137.916	4.88488e-05
603	KSAYYAFDY	136.839	1.95395e-05
604	SPISHSYPYWSYAMDY	136.839	4.39639e-05
605	AAYYYGAMDY	135.761	1.22122e-05
606	NYRSYAFDY	135.761	1.22122e-05
607	VPYYTTKSFDY	135.761	4.64063e-05
608	YNSEWSAFDY	135.761	7.32731e-06
609	ASYNYGWAYAFDY	135.761	5.12912e-05
610	AEWYSHAFDY	133.607	5.37336e-05
611	ANKYLQYAMDY	133.607	3.41941e-05
612	GDSSYSYHPYYSSAMDY	133.607	5.61761e-05
613	GYSYYYAFDY	133.607	2.19819e-05
614	HHMYSSYFDY	133.607	6.35034e-05
615	WRHYSYYYYGAVDY	133.607	3.9079e-05
616	YNSYSSISSAEYSYYAVDY	133.607	1.22122e-05
617	AESLSYYSYYMDY	131.452	3.41941e-05
618	DHLPSANSYSYMDY	131.452	4.39639e-05
619	GPYITYAFDY	131.452	1.95395e-05
620	NYNSYAFDY	131.452	7.57156e-05
621	PTHYTGYSAFDY	131.452	1.46546e-05
622	YKEAAFDY	131.452	3.9079e-05
623	YSAQYAFDY	131.452	3.41941e-05
624	QDRSYHYVDY	130.374	2.93093e-05
625	GQSFSYYSYKPAMDY	129.512	0.000236916
626	ISPYQAAYGYSMDY	129.476	0.000244244
627	AYSSYPHASSYEAFDY	129.297	1.22122e-05
628	GSYWTALDY	129.297	4.64063e-05
629	MWYSYAFDY	129.297	1.95395e-05
630	PGYYYYSHYYQDHYYYYFDY	129.297	2.68668e-05
631	ADYYYRYYMDY	129.297	0.000153874
632	APSYYGALDY	127.142	5.12912e-05
633	DAVYGGIYLAY	127.142	3.9079e-05
634	GEYYSFAFDY	127.142	4.64063e-05
635	LVYDYYSDYAYAFDY	127.142	7.32731e-06
636	QRYTHGAPHAMDY	127.142	0.00028088
637	SSVDGYYYGFDY	127.142	1.95395e-05
638	VEDTYYFDY	127.142	2.19819e-05
639	YAYYSFDY	127.142	7.57156e-05
640	YNYSYGYAFDY	127.142	7.57156e-05
641	HKYDSGAAMDY	125.525	9.03702e-05
642	AEYYSKAFDY	124.987	5.12912e-05
643	GEYYSYAFDV	124.987	8.30429e-05
644	GQYLYYNYSYYYYAMDY	124.987	2.68668e-05
645	SEYYSMAFDY	124.987	3.9079e-05
646	SRAPYAFDY	124.987	2.44244e-05
647	TYSYYYMDY	124.987	2.68668e-05
648	VQYSYASHYIYKYSFYQAFDY	124.987	4.15214e-05
649	YEYYSTHGFDY	124.987	2.44244e-05
650	YMYGGYAVDY	124.987	1.70971e-05
651	GSVSGYFDY	124.987	5.86185e-05
652	ATYSRNYAMDY	122.832	1.22122e-05
653	EYQYAMDY	122.832	2.19819e-05
654	GWKQSHYTYSYWAAAFAY	122.832	1.22122e-05
655	LYYYYAMDY	122.832	5.37336e-05
656	SVSYAYMDY	122.832	1.95395e-05
657	YDSYAFDY	122.832	3.41941e-05
658	YSSQAFDY	122.832	2.93093e-05
659	HPYSSYYFDY	122.832	2.68668e-05
660	HQSYTSQAMDY	120.677	3.66366e-05
661	SSYYSAFDY	120.677	2.68668e-05
662	SYYSYGAMDY	120.677	3.17517e-05
663	WSSSAFDY	120.677	7.32731e-06
664	YAYYYFDY	120.677	4.39639e-05
665	YYMGSAFDY	120.677	2.68668e-05
666	PEYYSQAMDY	120.677	1.95395e-05
667	GEYYFSYYMDY	119.599	0.000278438
668	GYLQYPYAMDY	119.599	6.59458e-05
669	QDGYSSAFDV	118.737	0.000505585
670	AEHYSYAMDY	118.522	6.35034e-05
671	ARYSTQYAFDY	118.522	1.70971e-05
672	DYYGYAFDY	118.522	2.93093e-05
673	FTYYYTTAMDY	118.522	2.93093e-05
674	NALHGDYAMDY	118.522	2.93093e-05
675	SGYWGYSAMDY	118.522	1.46546e-05
676	HGYTTAMDY	117.983	8.06004e-05
677	HTPYYMDY	117.444	4.88488e-05
678	FYSYSYMDY	116.367	2.19819e-05
679	GERYSWAFDY	116.367	7.32731e-06
680	MNNYGYYGAFDV	116.367	3.9079e-05
681	PNYVYAYFDY	116.367	1.22122e-06
682	SDSHSYSALDY	116.367	3.9079e-05
683	SNYGSMDY	116.367	5.37336e-05
684	SQSISSSFDY	116.367	9.76975e-06
685	YHVWYSAMDY	116.367	2.19819e-05
686	SEYYSGAFDY	116.367	0.000102582
687	GHHYSGYMDY	115.828	8.06004e-05
688	YSYYAFDY	114.8	0.000610609
689	DTDSYQYDYQSAFDY	114.212	1.70971e-05
690	GHKHHAMDY	114.212	0.000227147
691	HHSTHAQYFDY	114.212	0.00031019
692	THSKHAYGSYFDY	114.212	4.15214e-05
693	YNVYSNSALDY	114.212	1.70971e-05
694	YTYYYKSSDHYTHHAFDY	114.212	1.22122e-05
695	GEYYTSAFDY	114.212	0.000383463
696	PERYSYAMDY	112.237	0.000393232
697	AEHYSSAFDY	112.057	0.000173413
698	DAFYSSYYLDY	112.057	7.32731e-06
699	DHQTYRSSFAY	112.057	4.15214e-05
700	DNYYSSYAMDY	112.057	1.22122e-05
701	EFDDGYTYYSYFDY	112.057	2.19819e-05
702	FSGEAFDY	112.057	3.41941e-05
703	QYYSSAMDY	112.057	2.93093e-05
704	YYFPAMDY	112.057	3.66366e-05
705	IHYIQSSSFDY	112.057	0.000136777
706	SEYYSYAFDY	112.057	0.000105025
707	DRVNSWAFFDY	110.98	0.00018074
708	AEGGYMDY	110.261	0.000139219
709	YSYDALDY	110.261	0.000136777
710	AFSTMPRISMSSYYYNYAFDY	109.902	4.88488e-06
711	DDHHRYAMDY	109.902	0.000317517
712	DFTHYYAYSKWDYYMDY	109.902	2.44244e-06
713	GDQSSQYFYYYWSSAFAV	109.902	2.68668e-05
714	GNRYRQYYYYATAFDY	109.902	2.19819e-05
715	IPYYGSAFDY	109.902	2.44244e-06
716	SDYYADYFDY	109.902	1.95395e-05
717	SEYSYSQGYGTMYMDY	109.902	1.46546e-05
718	STYNPGAFDY	109.902	1.22122e-05
719	SYGLGMDY	109.902	3.41941e-05
720	SYSSYMDY	109.902	5.86185e-05
721	YQPSYTTYYYFDY	109.902	6.59458e-05
722	AEYYSSSFDY	108.825	7.8158e-05
723	ANYYYYAFDY	108.106	0.00010014
724	GDYYWSYYMDY	107.747	4.64063e-05
725	GMSYSSYSYVYAMDY	107.747	2.44244e-05
726	GNSSHYGAMDY	107.747	6.35034e-05
727	GSMVSAMDY	107.747	2.19819e-05
728	GSRSNNYAMDY	107.747	9.76975e-06
729	GTANIYMDY	107.747	5.61761e-05
730	LMVRSFKGHHYYQYAMDY	107.747	1.70971e-05
731	RDYTAQGFDY	107.747	4.15214e-05
732	SYYSSYYMDY	107.747	7.57156e-05
733	NYSYYAFDY	106.67	6.59458e-05
734	NTSYYAMDY	106.131	0.000188068
735	ALASHTGFDY	105.592	2.68668e-05
736	AMRYYSYYIDY	105.592	4.88488e-06
737	DFNYDTALDV	105.592	1.70971e-05
738	QDYYGYYHAMYYSYAFAY	105.592	2.19819e-05
739	SISVHTRDYTYYSSAFDY	105.592	2.19819e-05
740	SSYSGMDY	105.592	1.70971e-05
741	SSYYAMDY	105.592	8.54853e-05
742	STGYGYSAMDY	105.592	1.95395e-05
743	SYKYYAFDY	105.592	1.70971e-05
744	SYLSYAFDY	105.592	1.46546e-05
745	YHSWAFDY	105.592	6.10609e-05
746	SQYYFYMDY	105.592	4.39639e-05
747	SYQSYAFDV	105.592	4.88488e-05
748	AEYFSYAFDY	103.437	1.22122e-05
749	AYYGTFALDY	103.437	7.32731e-05
750	ELLYYSSSSAYYGAMDY	103.437	2.19819e-05
751	GDYYYSYSMDY	103.437	3.9079e-05
752	GIVYYSSYYAFDY	103.437	1.22122e-05
753	GMYSRYAVDY	103.437	2.19819e-05
754	MSSYSSYSFDY	103.437	2.44244e-06
755	NVSSYAFDY	103.437	1.70971e-05
756	RIYSQYVDY	103.437	1.95395e-05
757	YMYGSLSGHALDY	103.437	4.15214e-05
758	YRSYSAFDY	103.437	1.95395e-05
759	YSHVAVDY	103.437	0.000244244
760	HFYQYMDY	103.437	0.000168528
761	HMSYAMDY	102.36	3.41941e-05
762	NTWYSMDY	102.36	6.10609e-05
763	SAYGYWSSYYSGGYGGMDY	102.36	0.000573973
764	SKSYFEGAMDY	102.36	2.68668e-05
765	TGHHHHSSYGYYYTYSYYMDY	102.36	0.00048116
766	TRYYYSAMDY	102.36	0.000368808
767	AEYYYYGFDY	101.282	3.17517e-05
768	EWYLSMDY	101.282	6.10609e-05
769	GDHYSHYMDY	101.282	9.76975e-06
770	GSDSYYMDY	101.282	2.44244e-05
771	GYYSHYVDY	101.282	1.46546e-05
772	PVSHAMDY	101.282	0.000285765
773	SHYSHSYRTYGYAFDY	101.282	5.37336e-05
774	SYGIYAMDY	101.282	1.22122e-05
775	SYGYAFDY	101.282	2.44244e-05
776	YNEYYMDY	101.282	1.95395e-05
777	YNYYAFDY	101.282	9.76975e-06
778	WVSPYALDY	100.205	8.06004e-05
779	AIYYGYAMDY	99.1274	2.68668e-05
780	AQIYTAMDY	99.1274	1.70971e-05
781	ATYGSSLSHGSYYDYGFDY	99.1274	1.70971e-05
782	DMGSSSDYYGIHAPYSYALDY	99.1274	4.88488e-06
783	GDYYYKYAMDV	99.1274	6.83883e-05
784	GHSEMYAFDY	99.1274	0.000114795
785	GRIYGSLYVDY	99.1274	3.66366e-05
786	SHSHQSYAQHHFYYMDY	99.1274	0.000341941
787	SYESYAFDY	99.1274	2.93093e-05
788	SYYYGMDV	99.1274	5.37336e-05
789	YLGYYRAMDY	99.1274	5.37336e-05
790	YSYYYALDY	99.1274	3.41941e-05
791	AEYYSHSMDY	99.1274	8.79278e-05
792	KPSSTMAFDV	99.1274	2.68668e-05
793	AYYEYAMDY	96.9725	5.37336e-05
794	FNYYSSWAFDY	96.9725	6.10609e-05
795	FSISSAFDY	96.9725	4.15214e-05
796	GDSGYSYYYGYSSYLDY	96.9725	7.32731e-06
797	NYSTYALDY	96.9725	7.32731e-06
798	PSYVYAMAY	96.9725	3.66366e-05
799	SYMTYAFDY	96.9725	3.17517e-05
800	WYASYAMDY	96.9725	4.15214e-05
801	YHSYYWYFDV	96.9725	3.9079e-05
802	YSYYHSFDY	96.9725	3.66366e-05
803	MGYYGGFDY	96.9724	5.86185e-05
804	RKSSDTGMDV	96.9724	2.44244e-05
805	SQYSGGPGDGYYYSFDY	96.9724	8.06004e-05
806	WEGYSYIYSYFDY	96.9724	7.08307e-05
807	ESAEGAFDY	95.895	0.000131892
808	GDYYYYGYMDY	95.895	0.000107467
809	AERWSYAFDY	95.3562	0.000439639
810	AEHYSYSFDY	94.8176	1.22122e-05
811	AEWWSASFDY	94.8176	3.9079e-05
812	AEYYSMAFDY	94.8176	2.68668e-05
813	AFYVETNYSAMDY	94.8176	1.46546e-05
814	AQYDTPAMDY	94.8176	1.95395e-05
815	DYSMYMDY	94.8176	1.95395e-05
816	GDYYNSGAMDY	94.8176	3.41941e-05
817	GDYYYKSAMDY	94.8176	2.68668e-05
818	SEYYSYQAMDV	94.8176	1.46546e-05
819	WYEYSVNSAFDY	94.8176	1.70971e-05
820	YDDMSAMDY	94.8176	1.95395e-05
821	ASGYGYSAMDY	94.8175	1.70971e-05
822	GEYYTYAMDY	93.74	0.00019051
823	YRFYADAMDY	93.74	4.64063e-05
824	EGYYYFDY	92.8165	0.000466506
825	ADWYYPALDV	92.6626	2.19819e-05
826	DNYYESYMDY	92.6626	5.86185e-05
827	GASSSYYMSYYAVDY	92.6626	1.46546e-05
828	GDYYFYYMFDY	92.6626	2.44244e-05
829	GLLHHSSGVSLDY	92.6626	2.44244e-06
830	GQYLSSSEGYYSSYYWALDY	92.6626	2.44244e-05
831	HSHYYSSYALDY	92.6626	0.000293093
832	HTHGYKPYSYAFDY	92.6626	0.000246686
833	SPYSSFDY	92.6626	1.22122e-05
834	SYSMYFDY	92.6626	4.15214e-05
835	SYYGAMDY	92.6626	3.41941e-05
836	SDYYSIYTFDV	92.6625	6.10609e-05
837	YSGYYFDV	92.6625	4.64063e-05
838	YYYYAFDY	91.8006	0.000256456
839	AEGGDNAFDY	91.5851	7.8158e-05
840	SLQYSFDV	91.5851	0.000122122
841	GYTYYYFDY	90.5077	1.70971e-05
842	HSHEAFDY	90.5077	1.22122e-05
843	NYSYYAMDY	90.5077	2.19819e-05
844	QQTSHRSSYYHSRAFDY	90.5077	0.000222262
845	SYYPYAFDY	90.5077	2.93093e-05
846	YDYSAFDY	90.5077	4.88488e-06
847	YWFQYAFDY	90.5077	2.68668e-05
848	AEAYTYAMDY	90.5076	0.000224704
849	GDYYYIYAMDV	90.5076	5.12912e-05
850	QQHSTTHRKYWYSPYYFDY	90.5076	5.86185e-05
851	YYIYAMDY	90.5076	6.83883e-05
852	PSVYSGIHTSEYYALDY	89.4301	1.22122e-05
853	QSYMYYMAY	89.4301	4.64063e-05
854	ADWYSYAMDY	89.1608	0.00057153
855	GDYYSWGAFDY	88.8914	7.57156e-05
856	GDYWSSYDYSYYFDY	88.3527	1.95395e-05
857	HAYGHYYFDY	88.3527	1.22122e-05
858	MSYSFAFDY	88.3527	1.46546e-05
859	NHSSTAFDV	88.3527	3.17517e-05
860	SSYYAFDY	88.3527	0.000127007
861	SYHVESLAFDY	88.3527	2.93093e-05
862	SYYNLSAMDY	88.3527	1.70971e-05
863	TYYAYAFDY	88.3527	8.30429e-05
864	WERYSISLDY	88.3527	1.22122e-06
865	YDNYSNYSSSYAFDY	88.3527	2.19819e-05
866	GKSYGSSDYSVSTYALDY	88.3527	2.68668e-05
867	SFLSYSGGRYSYYGAFDY	87.2752	3.66366e-05
868	AGGGEALDY	86.1978	3.17517e-05
869	APYYYYYFDY	86.1978	1.22122e-05
870	DSYYSQYYFDY	86.1978	7.32731e-06
871	DYYWQAMDY	86.1978	1.22122e-05
872	GDYYSHAYAMDV	86.1978	2.44244e-05
873	HYYYSHSRYDRYGRGAFDY	86.1978	0.000254014
874	SMHSALRYHRHGYFDY	86.1978	0.00019051
875	SYSHYAFDY	86.1978	2.44244e-05
876	YTTSSDSSWYSSYAFAY	86.1978	3.9079e-05
877	HYYYSAFDY	86.1977	0.000383463
878	WNKSYALDY	86.1977	0.000168528
879	YVSSYFDY	84.5815	0.000141661
880	FEYGSFSSFDV	84.4019	0.000454293
881	AEWYSSAFDY	84.0428	8.06004e-05
882	AHRVDSSAMDY	84.0428	1.46546e-05
883	AYSEKAVDY	84.0428	7.32731e-06
884	HSYYAFDY	84.0428	2.44244e-05
885	QHSYHYRSYYYAFDY	84.0428	4.88488e-05
886	SKHYKRSMDY	84.0428	0.00029065
887	SYYYAFDY	84.0428	0.000112352
888	WTYYYSMDY	84.0428	5.37336e-05
889	YQPYRNAFDY	84.0428	1.95395e-05
890	YYPYYFDV	84.0428	3.17517e-05
891	AESYLGYFDY	84.0428	3.17517e-05
892	SYSNYAFDY	84.0428	4.15214e-05
893	HYYAFDY	82.4266	0.000163643
894	DMYYYSYYFDY	81.8879	1.22122e-06
895	FSYSYLDY	81.8879	3.41941e-05
896	GSSYYYLDV	81.8879	2.44244e-06
897	NELCSKLSGFDY	81.8879	1.70971e-05
898	NHYSAFDY	81.8879	9.76975e-06
899	NYWMYAFDY	81.8879	3.66366e-05
900	SDYYSSYMDY	81.8879	2.44244e-05
901	SQYADYSYYNTYSMDY	81.8879	9.03702e-05
902	YGHVRAFDY	81.8879	0.000214935
903	YGLQYEHVSYYHGAYYFDY	81.8879	1.70971e-05
904	GETYSGAFDY	81.8878	0.000107467
905	DYYQYAMDY	81.8878	8.06004e-05
906	ELYEYAFDY	81.8878	4.39639e-05
907	FNYYAFDY	81.8878	7.8158e-05
908	GRYSGYYYGSMDY	81.8878	1.70971e-05
909	FLYYYGYAFDY	80.8104	3.66366e-05
910	ADYYYSNSYYYSSSYLDV	79.7329	2.44244e-05
911	AMNYNYYLAY	79.7329	9.76975e-06
912	ASQYRPRYGAFAY	79.7329	1.46546e-05
913	DFYKYRSSYYAFDY	79.7329	1.70971e-05
914	DSSYSFAFDY	79.7329	6.10609e-05
915	GLVYYSSGYARSVRAMDY	79.7329	7.32731e-05
916	HDHHEAMDV	79.7329	0.000368808
917	HYYYSYPAMDY	79.7329	1.95395e-05
918	KGSSYAFDY	79.7329	0.000244244
919	QDYYERAMDY	79.7329	2.19819e-05
920	QFSSYYYYYYSYTHRYYAFDY	79.7329	9.76975e-06
921	RHWYSSYPYGFDY	79.7329	3.41941e-05
922	SHHYAMDY	79.7329	0.000197837
923	SHVLYGSGYAMDY	79.7329	1.95395e-05
924	SYGAAFDY	79.7329	1.95395e-05
925	VHSSSYALDV	79.7329	2.93093e-05
926	SSSYYFDY	79.1941	0.000117237
927	AEKWSYAMDY	78.6554	3.17517e-05
928	DSSYALDY	78.6554	7.8158e-05
929	GSDMSALDY	78.6554	4.39639e-05
930	TRHSYSYERYFDY	78.6554	0.00039079
931	DSTYNHYMDY	77.578	1.70971e-05
932	GDYFLGYAMDY	77.578	1.95395e-05
933	KQYGASGFDY	77.578	0.000207607
934	NYYSAMDY	77.578	2.93093e-05
935	SDYYYIYFDY	77.578	3.9079e-05
936	SYYYYAFDY	77.578	4.88488e-05
937	YSYPNAFDY	77.578	1.95395e-05
938	YSYYSSRNYALDV	77.578	2.93093e-05
939	SRYNAMDY	77.5779	4.88488e-05
940	YHYDSMDY	77.5779	0.000239359
941	ADYWYSRYYYYALDV	75.4231	2.19819e-05
942	AEAWTGAMDY	75.4231	3.41941e-05
943	AMRYYSYYMYY	75.4231	4.88488e-06
944	EDYYFPAMDV	75.4231	2.19819e-05
945	FSYSDALDY	75.4231	9.76975e-06
946	GGHSLALDY	75.4231	0.000178298
947	GYYTTRVSDYYAFDY	75.4231	2.19819e-05
948	GYYVTFDV	75.4231	2.93093e-05
949	HHYHGYSHHRAMDY	75.4231	0.000144104
950	HTSRAFAY	75.4231	3.17517e-05
951	IHHKSHMHTTHLFAMDV	75.4231	0.000217377
952	IKIGYLAMDY	75.4231	2.44244e-05
953	NELGSKMSGFDY	75.4231	4.88488e-06
954	NIWHYSAAFDY	75.4231	7.32731e-06
955	NYQFYAFDY	75.4231	1.46546e-05
956	PTYYSWMTWSYAFAY	75.4231	7.32731e-06
957	WFYMSSAFDY	75.4231	7.32731e-06
958	YLSSSFDY	75.4231	9.76975e-06
959	YWYTKSMDV	75.4231	3.17517e-05
960	SVLDSAFDY	75.423	0.000737616
961	AEFYTHAFDY	74.7765	0.000249129
962	AESYSQTDALDV	74.3455	8.30429e-05
963	AEYYSQAFDV	74.3455	6.35034e-05
964	GEYYSSAFDY	74.3455	0.000107467
965	GNSYHIYYHQYASYFDV	74.3455	0.000234474
966	YYMGSSFDY	74.3455	5.61761e-05
967	ASHHYAFAY	73.2681	0.000197837
968	AWSKDSPSYYYQMYSFDY	73.2681	9.76975e-06
969	AYYSQYMDY	73.2681	9.76975e-06
970	DDKYYHAYSYAMAY	73.2681	0.000232032
971	DMSSYAAFDY	73.2681	1.46546e-05
972	DWYSTYSYYAMDV	73.2681	3.17517e-05
973	GDYYSAVSYYKKFPGYYFAY	73.2681	2.68668e-05
974	GESYSYAFDY	73.2681	4.64063e-05
975	GGHSYAFDY	73.2681	0.000102582
976	KMSYYAYSGYSYAMDY	73.2681	3.41941e-05
977	NDYYSYYMDY	73.2681	2.93093e-05
978	QEYYDYSMDY	73.2681	0.000139219
979	QKGHYKYSQAMDY	73.2681	0.000139219
980	RNPYYMAFDY	73.2681	1.22122e-05
981	SHSHSYSYKYHAFDY	73.2681	0.000173413
982	WRLYSYAFDV	73.2681	3.41941e-05
983	GEFYSHAFDY	73.2681	9.03702e-05
984	GWSSYSTSSSALDY	72.1906	0.000183183
985	IMYRPNHSYYAFDY	72.1906	1.95395e-05
986	ADYYYYSVMDY	71.8314	0.000368808
987	AEYYSTAFYY	71.1132	2.44244e-06
988	ATHYAYSAMDV	71.1132	4.88488e-06
989	DGSYSGMDY	71.1132	1.70971e-05
990	DSYYEGSAMDY	71.1132	1.22122e-05
991	FMYYDKMAFDY	71.1132	2.68668e-05
992	GTGYAFDY	71.1132	7.32731e-06
993	LALYGQASYAMDY	71.1132	2.93093e-05
994	SGYDYYMDY	71.1132	1.46546e-05
995	STTGYFDY	71.1132	4.64063e-05
996	AELYIYAFDV	68.9582	2.44244e-05
997	AQRRQDHYQYVDY	68.9582	0.000239359
998	FDAAAMDY	68.9582	1.46546e-05
999	GHSMSHTRHYYGLDY	68.9582	0.000156316
1000	SERSSYAFDY	68.9582	2.19819e-05
1001	SFGHYAFDY	68.9582	9.76975e-06
1002	SLYLYKYAYMDY	68.9582	1.70971e-05
1003	SNHHHYWSHAYYFDY	68.9582	0.000158758
1004	SPYMSTFKYTYFDY	68.9582	2.68668e-05
1005	SRYIYFDY	68.9582	9.76975e-06
1006	STKHSYPDYSDYAMDY	68.9582	1.22122e-05
1007	STTYAFDY	68.9582	9.76975e-06
1008	SYRSYAFDY	68.9582	9.76975e-06
1009	SYYRYAFDY	68.9582	9.76975e-06
1010	WFSYTDYAMDV	68.9582	3.66366e-05
1011	YYYRGYLDY	68.9582	7.32731e-06
1012	AEYYSLAFDY	68.9582	0.000129449
1013	SYQYYAFDY	68.9582	8.06004e-05
1014	SYAYYAMDY	67.8807	6.35034e-05
1015	GEYYYNAFDY	67.342	0.000285765
1016	YYYYYFDY	67.1624	0.00020028
1017	AHSHPSHGRHQYSQKYFDY	66.8033	0.000178298
1018	DDFPRGYMDY	66.8033	6.83883e-05
1019	DIISFYSYFDV	66.8033	2.68668e-05
1020	DLYYSYGAFDY	66.8033	2.44244e-06
1021	DYSYRYFDV	66.8033	4.88488e-06
1022	EEYYSYAMDV	66.8033	7.8158e-05
1023	FSSGAMDY	66.8033	5.12912e-05
1024	GEYYSNAVDY	66.8033	2.44244e-05
1025	GHMHHSASTTYGFDY	66.8033	0.000119679
1026	GKAAAKWMAVDY	66.8033	3.9079e-05
1027	GYYGFYMDY	66.8033	3.17517e-05
1028	SRYGWGSAAATMDY	66.8033	2.44244e-05
1029	SVRYGQYAFDY	66.8033	1.22122e-05
1030	TDYTYQYAFDY	66.8033	4.88488e-06
1031	WLSYSHPYAFDY	66.8033	2.44244e-05
1032	YALSYYAMDY	66.8033	2.44244e-05
1033	YFYSYYAFDY	66.8033	3.41941e-05
1034	YHFKSAYSALDY	66.8033	1.22122e-06
1035	YSYYYLDY	66.8033	1.46546e-05
1036	YYYDAFDY	66.8033	5.61761e-05
1037	DYDVYAFDY	66.8032	6.59458e-05
1038	GDYHYSRTFDY	66.8032	2.68668e-05
1039	MSYNGYMDY	66.8032	2.44244e-05
1040	GTGHYSYMQYSLDY	65.7258	0.000219819
1041	NYSDYAFDY	65.7258	3.17517e-05
1042	SYDVYAFDY	65.7258	3.17517e-05
1043	YHSSYAFDY	65.7258	4.39639e-05
1044	AEYSWDAFDY	64.6483	1.70971e-05
1045	ALRYYSYYMDY	64.6483	7.32731e-06
1046	APSRYEMAFDY	64.6483	1.22122e-05
1047	DGWYGYAYYYYGSGYYALAY	64.6483	1.95395e-05
1048	ESWAYAMDY	64.6483	1.46546e-05
1049	GELYSAAFDY	64.6483	2.93093e-05
1050	GENYSGAFDY	64.6483	0.000105025
1051	GEYYAGAFDY	64.6483	3.17517e-05
1052	GEYYYYYAMDY	64.6483	2.93093e-05
1053	GHHYTHHRYTYFDY	64.6483	0.000136777
1054	IEKYYSSYGHYFDY	64.6483	0.000219819
1055	NRHSHSYYKSYDSHAMDY	64.6483	0.000153874
1056	PKHRSPYKSIYYGHGFDY	64.6483	0.00019051
1057	QEGWSTALDY	64.6483	4.88488e-05
1058	QSWSYYFDY	64.6483	1.46546e-05
1059	SGHPHYFDY	64.6483	0.000139219
1060	TMHSDTRKYGMYYHSMDY	64.6483	0.000136777
1061	VHYYSQYSYAFDY	64.6483	1.46546e-05
1062	VSGHGYSAMDY	64.6483	4.88488e-06
1063	WHHYAFDY	64.6483	0.00019051
1064	WTSNYYAMDY	64.6483	4.88488e-06
1065	YHYYTSMDY	64.6483	2.68668e-05
1066	YYYDSFDY	64.6483	1.70971e-05
1067	GSAYAFDY	64.6483	5.86185e-05
1068	GYGSYAFDY	64.6483	9.76975e-06
1069	SPYEALDY	64.6483	6.10609e-05
1070	SNAWAMDY	64.3789	0.00021005
1071	MERWSGAFDY	63.93	0.000158758
1072	SQYLSSFDY	63.5708	3.41941e-05
1073	ADYYYYYSFDV	62.4934	4.88488e-06
1074	GAYYYGYAMDY	62.4934	2.68668e-05
1075	GDYYWDYAFDY	62.4934	1.46546e-05
1076	GDYYYWATMDY	62.4934	4.88488e-06
1077	GFPYYYYSHAYAFDY	62.4934	9.76975e-06
1078	GFSHSPEAFDY	62.4934	3.66366e-05
1079	GHGAYMDY	62.4934	3.41941e-05
1080	GHYSRSSSSAMDY	62.4934	0.000202722
1081	GIPPYSYGAMDY	62.4934	1.22122e-06
1082	GLLHHSSGFALDY	62.4934	4.88488e-06
1083	GYYYQYYSGMGTYYAFDY	62.4934	1.70971e-05
1084	IKMYSSAFDY	62.4934	1.95395e-05
1085	KWSAYDHQAFDV	62.4934	2.44244e-06
1086	NQSFYFDY	62.4934	4.88488e-06
1087	NYGMYAFDY	62.4934	1.46546e-05
1088	NYSYYAFDV	62.4934	1.95395e-05
1089	SSWSKSSAEYMDY	62.4934	1.22122e-06
1090	SSYYARSAFDY	62.4934	4.88488e-06
1091	THHNYFSSYYHHGMDY	62.4934	0.00018074
1092	THSSYWPYMDY	62.4934	1.95395e-05
1093	TPHGKYHMDY	62.4934	1.46546e-05
1094	YASVGYQYPGFDY	62.4934	1.70971e-05
1095	DSLYDGLDY	62.4933	0.000117237
1096	YSYSYSFDY	61.9546	6.10609e-05
1097	AFSYDYYYAMDY	61.4159	4.88488e-05
1098	EAYGAMDV	61.4159	6.10609e-05
1099	GEYYSEYYMDY	61.4159	3.41941e-05
1100	HHTYDYYLDY	61.4159	2.44244e-05
1101	MEYYSYAMDY	61.4159	2.19819e-05
1102	AEYYTYAFDY	60.3384	2.44244e-05
1103	AKTSFGAMAY	60.3384	1.22122e-05
1104	DSSRKAFDY	60.3384	1.95395e-05
1105	FFYSSSYSYMDY	60.3384	1.22122e-05
1106	GDYYSSYSYYYWATYFDY	60.3384	9.76975e-06
1107	GMSTTPYAVDY	60.3384	2.44244e-05
1108	GTQDAALDY	60.3384	1.70971e-05
1109	GVNGHYFDY	60.3384	1.22122e-05
1110	HASHYQSSYYPALDY	60.3384	9.76975e-06
1111	HEHYYYTSFDY	60.3384	1.95395e-05
1112	HLYTGYAMDY	60.3384	0.000192953
1113	HQHYYTSHYNKAMDY	60.3384	0.000161201
1114	KHVLYSMDY	60.3384	2.19819e-05
1115	LSHHRYMDY	60.3384	0.000207607
1116	NYQVYAFDY	60.3384	2.19819e-05
1117	SHSAHRSSSYYHSISGAFDY	60.3384	0.000127007
1118	SPYTSHYVDY	60.3384	0.000214935
1119	SYFYYAFDY	60.3384	4.88488e-06
1120	YDYDGFDY	60.3384	7.32731e-06
1121	YMYTYAFDY	60.3384	4.39639e-05
1122	YNGYYYAMDY	60.3384	1.46546e-05
1123	YNYFYAFDY	60.3384	2.44244e-05
1124	LSNDAMDY	60.3384	4.39639e-05
1125	SHYQHHGYSYAMDY	60.3384	0.000131892
1126	QRSGHYHSHHYMDY	59.2609	0.000251571
1127	ADYYSYATMDY	58.1835	1.70971e-05
1128	ADYYYFYAMDY	58.1835	1.70971e-05
1129	AGYTWSYAMDY	58.1835	2.44244e-05
1130	AHHKYYYMDY	58.1835	0.000114795
1131	ASSYYYMDV	58.1835	2.68668e-05
1132	AYEIYYMDY	58.1835	2.44244e-06
1133	DFSWSAFDY	58.1835	3.66366e-05
1134	DYKGYYSSHYAMDY	58.1835	0.000131892
1135	GDYYYSTAMDY	58.1835	4.88488e-06
1136	GFSYSYTSYYAFDY	58.1835	4.88488e-06
1137	GHMWMGYMDY	58.1835	4.64063e-05
1138	GHRYYSSKSSMDY	58.1835	0.000156316
1139	GHSHQSTIYYKHVHNRGAMAY	58.1835	0.000112352
1140	GHSSSAMDY	58.1835	7.32731e-06
1141	GLYYYTAFDV	58.1835	7.32731e-06
1142	GMSHRHGYWYGVDY	58.1835	0.000148989
1143	GQSKGIVAMDY	58.1835	0.000207607
1144	GVSYDPMSMYAFDY	58.1835	4.88488e-06
1145	GWMYSSAYAMDY	58.1835	1.22122e-05
1146	HSHSTALDY	58.1835	2.93093e-05
1147	NYQSYAFDV	58.1835	2.19819e-05
1148	QYHSHYSHYQYAFDY	58.1835	0.000161201
1149	RSSRKAFDY	58.1835	0.000146546
1150	SGYYSAMDY	58.1835	1.46546e-05
1151	SSGPYAMDY	58.1835	4.88488e-06
1152	SSSYYAMDY	58.1835	1.22122e-05
1153	SYSVYAFDY	58.1835	1.95395e-05
1154	TQSYVSYYFDY	58.1835	4.88488e-06
1155	VHSYYKYYMDY	58.1835	0.000166086
1156	YDSSAFDY	58.1835	7.32731e-06
1157	YFSKSSSHYSYYTYSAFDY	58.1835	0.000124564
1158	YSAWYTMDY	58.1835	9.76975e-06
1159	AEYYTYALDY	58.1835	4.88488e-05
1160	FASYRSKYAMDY	58.1835	0.000356596
1161	SDSYYSYTFDY	58.1835	6.35034e-05
1162	GISQTISALDY	57.106	9.03702e-05
1163	YEYFSSAMDY	57.106	0.000322402
1164	YHRYYFDV	57.106	0.000241801
1165	YYSYRYFDY	57.106	4.64063e-05
1166	AEYYSYAFDV	56.244	0.000359038
1167	AKGHYHSHHYNYHNSAFDY	56.0286	0.000119679
1168	AMRYYSYYLDY	56.0286	1.22122e-06
1169	DFYYSAGYFDY	56.0286	9.76975e-06
1170	DHHMYRHYWHHHAMSMDY	56.0286	7.57156e-05
1171	DVSSKHSHAFDY	56.0286	0.000156316
1172	EHYDTMDY	56.0286	2.44244e-06
1173	FNYYFSYSAMDY	56.0286	7.32731e-06
1174	GDYYYYSAMDY	56.0286	4.88488e-05
1175	GEGYSQAFDY	56.0286	1.95395e-05
1176	GKAVYTYAFDY	56.0286	2.44244e-05
1177	GLEYKSTYYAFDY	56.0286	1.22122e-06
1178	GSSYSAVSMDY	56.0286	1.22122e-05
1179	GSYIRYMDY	56.0286	9.76975e-06
1180	HASEQYGWYYAMAY	56.0286	2.68668e-05
1181	HGRHAYRSHYALDY	56.0286	0.000124564
1182	HSSRAMAY	56.0286	0.000153874
1183	HTYYAMDY	56.0286	3.9079e-05
1184	IRAKRTYAFDY	56.0286	6.35034e-05
1185	LYSIYAFDV	56.0286	0.000205165
1186	NYDSYAMDY	56.0286	1.22122e-05
1187	PKGVYRYSAYSALDY	56.0286	2.44244e-05
1188	QEYYSYAFDY	56.0286	2.68668e-05
1189	RAYGYRAFDY	56.0286	0.000192953
1190	SASSDYYAMDY	56.0286	1.95395e-05
1191	SDYSSYAFDY	56.0286	1.22122e-05
1192	SEYYSKAFDY	56.0286	1.70971e-05
1193	SHVTQYGSHYQYYYSFDY	56.0286	2.68668e-05
1194	SRYTYFDY	56.0286	1.70971e-05
1195	SSSYAFDY	56.0286	8.06004e-05
1196	SYSSYPMDY	56.0286	3.9079e-05
1197	WAYSYSYALDV	56.0286	2.44244e-05
1198	YYYSDALDY	56.0286	1.95395e-05
1199	ADYYYSAFDY	56.0285	0.000178298
1200	AHYSSHHKQHGYFDY	54.951	0.000466506
1201	NMHSKTYGMDY	54.951	0.000456736
1202	ADYYYSYTFDY	53.8736	3.17517e-05
1203	ADYYYWYAMDY	53.8736	1.46546e-05
1204	AEHHRHQYSNHYNAMDY	53.8736	0.000127007
1205	AEMADTYGYGYSSAFDY	53.8736	4.64063e-05
1206	AEYYATAMDY	53.8736	1.46546e-05
1207	AHSYSFAFDY	53.8736	3.17517e-05
1208	APMYIYDSHYRYSYAMAY	53.8736	0.000229589
1209	DHSNFSTHYSYHHSHAFDV	53.8736	0.000102582
1210	DVYTYYGAFDY	53.8736	4.88488e-06
1211	EMYYTSMDV	53.8736	2.93093e-05
1212	GNSSSQQYSPGKYYHSAFDY	53.8736	2.44244e-06
1213	GQFYYSSYMGSYSYYNAFDY	53.8736	9.76975e-06
1214	GQHGHYYGYYLYSYYYMDY	53.8736	0.00010014
1215	HDYYYLDY	53.8736	7.32731e-06
1216	HMHYYTQSMDY	53.8736	8.30429e-05
1217	HYPTTSFDV	53.8736	9.76975e-06
1218	IMLVQYSWALDY	53.8736	1.95395e-05
1219	KHHSYSKSHQYFDY	53.8736	0.000146546
1220	LILSYYAMDY	53.8736	3.66366e-05
1221	MSTYTAFDV	53.8736	1.46546e-05
1222	NVQSYAFDY	53.8736	2.44244e-06
1223	NYWSYAFDY	53.8736	1.70971e-05
1224	PTSYVTSPKYFYYYSFDY	53.8736	1.95395e-05
1225	RYSHGSMDY	53.8736	1.22122e-05
1226	SKYFSGSAMAY	53.8736	1.46546e-05
1227	SQLYQYAFDY	53.8736	0.000122122
1228	SQYYYTDSYSAYAMDY	53.8736	1.70971e-05
1229	SYAVYAFDY	53.8736	1.95395e-05
1230	SYSGKAFDY	53.8736	7.32731e-06
1231	SYSKYYFDY	53.8736	7.32731e-06
1232	SYYSAMDY	53.8736	4.88488e-05
1233	WSYHYALAY	53.8736	1.95395e-05
1234	YYSSSFDY	53.8736	4.88488e-06
1235	GDAYLLYAMDY	53.8736	4.64063e-05
1236	GHSSKYHYMDY	53.8736	0.000508027
1237	SDYYYSYTFDY	52.7961	8.54853e-05
1238	AAHHHRTSHYYGYHYMDY	51.7187	9.76975e-05
1239	ADYYYSYAMDY	51.7187	7.57156e-05
1240	AEYYSYAFYY	51.7187	1.70971e-05
1241	AKYHHLDSYSYMAY	51.7187	4.88488e-06
1242	AMYQYSYAFDY	51.7187	1.70971e-05
1243	ATSYGYSAMDY	51.7187	1.22122e-05
1244	AYPYYPYYAFDY	51.7187	7.32731e-06
1245	DEYYSYYMDY	51.7187	4.88488e-06
1246	EYQNYSFDY	51.7187	1.22122e-06
1247	GFYKHYHYVDY	51.7187	0.000114795
1248	GHHHHYSHYYTYYYFDY	51.7187	8.54853e-05
1249	GHQYYSTSKYYSSHALDY	51.7187	8.54853e-05
1250	HEYYAMDY	51.7187	3.17517e-05
1251	HRGTIRGGAFDY	51.7187	9.76975e-06
1252	QGWSSHAFDY	51.7187	1.22122e-05
1253	SEYYSLSLDY	51.7187	4.64063e-05
1254	SPYYYEAMDY	51.7187	3.66366e-05
1255	SYSEAFDY	51.7187	1.22122e-05
1256	SYSSWAMDY	51.7187	9.76975e-06
1257	TNYGYAYFDY	51.7187	4.88488e-06
1258	VVTYYSGYYPYFDY	51.7187	4.88488e-06
1259	YYYGYMDY	51.7187	5.37336e-05
1260	SKYSTSYSYFAY	51.7186	0.000261341
1261	YQSSHHGYAVDY	50.6412	0.000417657
1262	HRHVSRADYSNKYFDY	50.1024	0.000385905
1263	AESYSYAFDY	49.5637	5.12912e-05
1264	AHHSQYQYYFDY	49.5637	4.88488e-06
1265	AYSYPAFDY	49.5637	1.95395e-05
1266	AYWYAAFDY	49.5637	2.68668e-05
1267	DMVYQSYYMDY	49.5637	1.70971e-05
1268	DYHHHYFAY	49.5637	0.000129449
1269	EFYSYSGYSGDAFDY	49.5637	7.32731e-06
1270	GEYYSSYSMDY	49.5637	2.44244e-05
1271	GHYSHHYYYSHSFDV	49.5637	0.000102582
1272	GMTTYNAFDY	49.5637	1.46546e-05
1273	GTSHYFHSYSHGYAMDY	49.5637	0.00019051
1274	GVTYSQAFDY	49.5637	2.44244e-06
1275	HQTASTSSYYYLYYSFDS	49.5637	1.22122e-06
1276	HRSHHYSLDY	49.5637	0.000178298
1277	LEYYSSAFDY	49.5637	1.70971e-05
1278	MVHSSAFDY	49.5637	1.46546e-05
1279	PESYSYAFDY	49.5637	3.17517e-05
1280	QHYYYSDGSYFDY	49.5637	2.44244e-05
1281	RKYQHSMDY	49.5637	0.00010014
1282	SAWYSFDY	49.5637	1.70971e-05
1283	SAYISYMDY	49.5637	4.88488e-06
1284	SGWPYYYLDY	49.5637	1.22122e-05
1285	SSYNDYFDY	49.5637	2.93093e-05
1286	SYQSAFDV	49.5637	9.76975e-06
1287	TDYSYKYAMDY	49.5637	1.46546e-05
1288	TRHSATSYKYGAAVDY	49.5637	0.000112352
1289	YHLWYEAFDY	49.5637	9.76975e-06
1290	YRSHSSKRRYYGAMDY	49.5637	6.10609e-05
1291	YSSIYAFDY	49.5637	2.93093e-05
1292	GSHEYFDY	49.5637	4.39639e-05
1293	GVRHWHGAFDY	49.5637	0.00031019
1294	MDSASSSKTSYHYGSQYSFDY	49.5637	1.22122e-05
1295	RYYYAMDY	49.5637	4.64063e-05
1296	SYQSPSGSYYYHAFDY	49.5637	9.76975e-06
1297	WSHHYAMDY	49.5637	2.68668e-05
1298	WSQMSYSFDY	49.5637	0.000129449
1299	EDGSSAFDY	49.2045	6.59458e-05
1300	GEYYSLSFDV	48.576	0.0014386
1301	DHTHYTYFDV	48.4862	0.000241801
1302	YDSLSHYSYHSHYGSAFDY	48.4862	0.000334614
1303	YSYKSALDV	48.4862	5.12912e-05
1304	YSYYYFDY	48.4862	3.17517e-05
1305	SMHSKYSSYHYSYAFDY	48.0244	0.00197837
1306	ADGYTGSYYSLDY	47.4088	1.46546e-05
1307	AKYYDYAMDV	47.4088	2.44244e-06
1308	DEYYYYAFDV	47.4088	1.46546e-05
1309	DHHTYHHSSHHYYYAFDY	47.4088	7.32731e-05
1310	ETSYAFSAMDY	47.4088	9.76975e-06
1311	FGAHSHYPSYYAVDY	47.4088	0.000105025
1312	FNNYYFDY	47.4088	1.46546e-05
1313	GDLSFYYYDRYTYGYMAY	47.4088	1.95395e-05
1314	GDSSSSYAMAY	47.4088	1.22122e-05
1315	GFDSRYWQYYYEYLAFDY	47.4088	1.22122e-06
1316	GHTYQTPYYYSAMDY	47.4088	4.88488e-06
1317	GMQYSYYNYAMDY	47.4088	1.46546e-05
1318	GRIYSYPYHYYVYERAFDV	47.4088	7.32731e-06
1319	GYSHSHSYQAVDY	47.4088	8.54853e-05
1320	HEDFISTGSYYFDY	47.4088	7.32731e-06
1321	HKHQYYGHSYGAMDY	47.4088	0.000127007
1322	HYSHYFDY	47.4088	0.000107467
1323	KHSHYPYYSLDY	47.4088	0.000119679
1324	KSYSDGAHYYMDY	47.4088	7.32731e-06
1325	MAYSNTIYAMDY	47.4088	7.32731e-06
1326	MGHHQTYFDY	47.4088	0.000170971
1327	MHSYYRSLDY	47.4088	1.46546e-05
1328	NSKYPQSSSYVGYYYAMDY	47.4088	7.32731e-05
1329	SAHYAFDY	47.4088	2.68668e-05
1330	SILYSLYAMDY	47.4088	1.22122e-05
1331	SPVYMYSSTYMSHAMDY	47.4088	1.46546e-05
1332	SSSSYFDY	47.4088	7.57156e-05
1333	SYGHYAFDY	47.4088	1.22122e-05
1334	SYQTYAMDY	47.4088	4.88488e-06
1335	THYGGYAMDY	47.4088	0.000195395
1336	VEAYSYAMDY	47.4088	5.61761e-05
1337	WVWYAMDY	47.4088	2.19819e-05
1338	YDVYGMDY	47.4088	1.22122e-05
1339	YHKVYSSSAYKPHAMAY	47.4088	0.000112352
1340	YHTYAFAY	47.4088	2.44244e-06
1341	YSYSKHSTHHNYYHAVDY	47.4088	9.52551e-05
1342	YTYNSMDY	47.4088	9.76975e-06
1343	GAYYGSYAMDH	47.4087	2.44244e-05
1344	LVHKYHYVDY	47.4087	0.000227147
1345	TKSSWYSGHYMHAMDY	47.4087	0.000288208
1346	YDDSYYGYSMDY	47.4087	3.41941e-05
1347	GSRYHASHYQYHAHAFDY	46.87	0.000486045
1348	GHFAKHTTHHQGHSALDV	46.3313	0.000268668
1349	NYGSYAFDY	46.3313	2.93093e-05
1350	SYGFYAFDY	46.3313	2.19819e-05
1351	WESYSGSMDY	46.3313	4.39639e-05
1352	WHGHYQYYYSYGYTFGNYMDY	46.3313	0.000639919
1353	ADYYYSGYMDY	45.2538	1.95395e-05
1354	AEYWSDAFDY	45.2538	1.95395e-05
1355	AHSHGHSHYYYSSDRYSMDY	45.2538	0.000107467
1356	AHSSKYVAMDY	45.2538	0.000131892
1357	DHSSHMYAMIKALDY	45.2538	0.000102582
1358	DHYSYEAAMDV	45.2538	9.76975e-06
1359	DLSHYHSSHSNYNYYYKALDY	45.2538	0.000148989
1360	GDYYWYYTMDY	45.2538	2.44244e-05
1361	GEYFSWSFDV	45.2538	1.70971e-05
1362	GEYWSDSFDY	45.2538	7.32731e-06
1363	GHHWHAVDY	45.2538	0.000178298
1364	GQHSYSYWSAFDY	45.2538	1.22122e-05
1365	GWYYSYASMTFDV	45.2538	2.44244e-05
1366	GYYHYAFDY	45.2538	2.68668e-05
1367	HHKFSGYKYFDY	45.2538	7.57156e-05
1368	HKHAHYSYYMDY	45.2538	0.00010991
1369	INYYYSAFDY	45.2538	1.70971e-05
1370	NEWYTGSFDV	45.2538	2.93093e-05
1371	NYHSYAFDY	45.2538	2.19819e-05
1372	NYSYFAFDY	45.2538	2.19819e-05
1373	NYVYSSKYAFDY	45.2538	4.88488e-06
1374	QWLGYSDAFDY	45.2538	2.19819e-05
1375	SHSGYSGAGDYGYYAFAY	45.2538	9.76975e-06
1376	SQPYLSYMAMDV	45.2538	4.88488e-06
1377	STGNSAMDY	45.2538	4.88488e-06
1378	STSYYYRHYYGYGAMAY	45.2538	8.54853e-05
1379	SVESYEYAFDY	45.2538	7.32731e-06
1380	SVPQSFDY	45.2538	9.76975e-06
1381	SYDRYAMDY	45.2538	7.32731e-06
1382	SYYSYDSFSSYYYYAMDY	45.2538	2.44244e-06
1383	VWYPFAFDY	45.2538	1.22122e-05
1384	YHVWYYAFDY	45.2538	1.70971e-05
1385	ASFYSYMDY	45.2538	1.95395e-05
1386	HYSSYGFDY	45.2538	0.000207607
1387	MPHYYSHAMDY	45.2538	0.000222262
1388	SSQPYYVDY	45.2538	3.17517e-05
1389	AFTYTWFDYGLDY	44.1763	2.68668e-05
1390	GHSYYTMDY	44.1763	0.000188068
1391	GQIYSHHSAMDY	44.1763	0.000256456
1392	MESSKHGYSFDY	44.1763	0.000710749
1393	SHTSYYTHISSALAY	44.1763	3.9079e-05
1394	WSYYRSFDY	44.1763	5.37336e-05
1395	WTHHKYFDY	44.1763	0.000212492
1396	GHHYHSHYGYYNYFDY	43.6376	0.000522682
1397	SQSHPKYQYHHPNGSMDY	43.6376	0.00040056
1398	QVSLYEYAFDY	43.458	0.000195395
1399	AEYSTYMDY	43.0989	2.68668e-05
1400	AGYSTEEAMAY	43.0989	7.32731e-06
1401	AHSHHNSSSYWYTYGYGAMDY	43.0989	0.000136777
1402	AIGMSGYSSQYVAAFDY	43.0989	1.46546e-05
1403	ALYAYHLTTAFDY	43.0989	4.88488e-06
1404	ATSHHRQSAFAY	43.0989	0.000197837
1405	ETYLGYSYYYAFDY	43.0989	1.46546e-05
1406	EYYYYAFDY	43.0989	9.76975e-06
1407	GDYYNYAMDY	43.0989	1.70971e-05
1408	GDYYYSYYMDY	43.0989	2.44244e-05
1409	GPYMRSGAFDY	43.0989	1.46546e-05
1410	GSFYHSHSHSYYYGYSMDY	43.0989	8.06004e-05
1411	HELLGSAHWYYAMDY	43.0989	2.19819e-05
1412	HFYHQHMHAFDY	43.0989	0.000173413
1413	HQYYYSSYRPYAFAY	43.0989	0.000107467
1414	HYYYRGAFDY	43.0989	0.000161201
1415	IDMYRSYALDY	43.0989	4.88488e-06
1416	KHFRSYYAMDV	43.0989	7.32731e-06
1417	LHSSYYYSSHPAMDY	43.0989	0.000105025
1418	NELGSKLTGFDY	43.0989	7.32731e-06
1419	NKYTSFSHGSFDY	43.0989	2.44244e-06
1420	NRHSHHSYAFDY	43.0989	8.30429e-05
1421	NYSSYAMDY	43.0989	1.22122e-05
1422	QRYMAFDY	43.0989	2.44244e-06
1423	SDSFSYYMAY	43.0989	9.76975e-06
1424	SDYYGLDY	43.0989	1.70971e-05
1425	SDYYYYGAFDY	43.0989	3.66366e-05
1426	SRSMYSSYHPHYTYHSYMDY	43.0989	6.59458e-05
1427	SYAHYAFDY	43.0989	1.22122e-05
1428	SYSDYAFDY	43.0989	2.44244e-06
1429	SYSMAMDY	43.0989	7.32731e-06
1430	SYSSYAPDY	43.0989	3.41941e-05
1431	YHHHYMDV	43.0989	8.30429e-05
1432	YNVSTGMECAFDY	43.0989	2.44244e-06
1433	YPSYKQSYYAAMDY	43.0989	0.000112352
1434	YSHSYHHTHAMDY	43.0989	9.52551e-05
1435	YYHHAMDY	43.0989	0.000105025
1436	YYHTAMDY	43.0989	8.79278e-05
1437	YDYYHYHYYYFDY	43.0989	1.70971e-05
1438	HNPKHYHSFDY	42.7397	0.000598397
1439	SYYYGFDY	42.5601	0.000307747
1440	RFYHSTYAMDY	42.0214	3.9079e-05
1441	DEYYSHAMDY	41.4826	0.000285765
1442	APHYQYTSAYAFDY	40.9439	1.22122e-06
1443	APMRSTSAFDY	40.9439	1.70971e-05
1444	AYYYPYSGLAY	40.9439	2.44244e-05
1445	DFYKSWTYYAMDY	40.9439	4.88488e-06
1446	DHHHSYAVDY	40.9439	8.06004e-05
1447	DTSNSYAFDV	40.9439	1.22122e-05
1448	EQGSSLDY	40.9439	4.88488e-06
1449	GDYNSDYYFDY	40.9439	9.76975e-06
1450	GEYYSYAIDY	40.9439	1.46546e-05
1451	GFSAQYAFDY	40.9439	1.95395e-05
1452	GGGSHYSKYVDY	40.9439	0.000112352
1453	GKSIEYYMDV	40.9439	1.22122e-06
1454	GQSVSHSRHALYAMDY	40.9439	6.59458e-05
1455	GSYTYGFDV	40.9439	2.19819e-05
1456	GSYYYAFAY	40.9439	2.19819e-05
1457	GYKQYAMDY	40.9439	0.000166086
1458	GYSYGAMAY	40.9439	2.19819e-05
1459	HHSHHSRSTYYVDY	40.9439	0.000107467
1460	HNSYSSYAVDY	40.9439	2.44244e-06
1461	HRTSKWKHPSYSAVDY	40.9439	0.000102582
1462	HSHHSVDY	40.9439	9.28126e-05
1463	HTLYSDYWIPGVTSAAMDY	40.9439	2.44244e-06
1464	KHLTSQGYSFDV	40.9439	4.64063e-05
1465	KHSHSHYYMDY	40.9439	0.000122122
1466	LHHHHRYGPHYSPYYYRYMDY	40.9439	7.57156e-05
1467	MHYHAFDY	40.9439	0.000119679
1468	MYMQYYMDY	40.9439	1.70971e-05
1469	NRTYKESAMDY	40.9439	7.8158e-05
1470	NYSGYAFDY	40.9439	1.95395e-05
1471	RPSMSVYSETAMDY	40.9439	4.88488e-06
1472	RTHLSMDY	40.9439	0.000102582
1473	SALYHSDYSYSTWQYLAFAY	40.9439	4.88488e-06
1474	SFIRSYGAAAAYFDY	40.9439	2.68668e-05
1475	SFYSSYDHYSLGGSAFDY	40.9439	4.88488e-06
1476	SHGVGHAHRHEYMDY	40.9439	6.83883e-05
1477	SISRSPYALDY	40.9439	1.46546e-05
1478	SKYRATHYHAFDY	40.9439	0.00010991
1479	SPSHHYFYFDY	40.9439	0.000105025
1480	SRGDYYAAAFDY	40.9439	1.22122e-05
1481	SRYSSHHKYQYFDY	40.9439	7.32731e-05
1482	SSKYNAFDY	40.9439	1.22122e-05
1483	SWSGYGSHGSYHAYAFDY	40.9439	1.95395e-05
1484	TAVGYHALDV	40.9439	2.44244e-06
1485	TAYPHSTHYQSAFAY	40.9439	7.32731e-05
1486	TVSYSVSSKYAGYFDY	40.9439	7.32731e-06
1487	TYYHYLDY	40.9439	0.000122122
1488	VHGSSYHSHSHYFDY	40.9439	9.76975e-05
1489	VLFTSSSQYYYSYAMDY	40.9439	1.22122e-06
1490	VYYYYGFDY	40.9439	2.19819e-05
1491	YESDWRHGESYSMAY	40.9439	1.70971e-05
1492	YHYYKYAMDY	40.9439	1.46546e-05
1493	YNYSAFAY	40.9439	2.44244e-05
1494	YRQSGFDY	40.9439	0.000136777
1495	DSSYQYYFDY	40.9439	1.70971e-05
1496	SMHSHKYSSIALDY	40.9439	0.000288208
1497	SYYSHHHYMDY	40.9439	0.000188068
1498	WYYYYFDY	40.9439	1.95395e-05
1499	YKSYLYAMDY	40.9439	9.76975e-05
1500	YSYGYFDY	40.9439	2.19819e-05
1501	AEHYSYAFDY	39.8664	2.44244e-05
1502	EFSYRAMDY	39.8664	1.22122e-05
1503	FQFYYSAFDY	39.8664	1.70971e-05
1504	IHSHSYRSHSMDY	39.8664	0.000288208
1505	YSYSYAFDY	39.8664	2.44244e-05
1506	AAYSSYGMDY	38.789	0.000105025
1507	AHRLSSTAFDY	38.789	4.88488e-06
1508	ALMWDAYASYFIYDSYMDV	38.789	1.70971e-05
1509	ASYIYAFDY	38.789	1.46546e-05
1510	AYSSYADY	38.789	7.32731e-06
1511	DGGSYAFDY	38.789	1.95395e-05
1512	DHHHYYSYKYETYDYRYMDY	38.789	7.32731e-05
1513	DKHHSKQYFDY	38.789	0.000151431
1514	DKYYSYHHYTYFDY	38.789	9.28126e-05
1515	DLHSPHRGLDY	38.789	0.000131892
1516	DSYGSFDY	38.789	2.44244e-06
1517	DYGSTAFAV	38.789	7.08307e-05
1518	EDMQMSSMDY	38.789	4.88488e-06
1519	EEYYSRAFDY	38.789	1.46546e-05
1520	FSYSSSYSYLYWGYTYFDY	38.789	9.76975e-06
1521	FVSAGGWYSSYFVIFYAMDY	38.789	7.32731e-06
1522	GDYTYYYAMDY	38.789	9.76975e-06
1523	GDYYFGYFDV	38.789	1.70971e-05
1524	GDYYSYALDY	38.789	1.22122e-06
1525	GEFYSYAFDY	38.789	9.76975e-06
1526	GEGYRHRYHLRYAMDY	38.789	6.59458e-05
1527	GHYSGSHSHGYHSYYNYAMDV	38.789	0.000102582
1528	GKHWMNYSLDY	38.789	2.44244e-05
1529	GNSYSQHYHDSKASALDY	38.789	9.76975e-06
1530	GNTHGYWRHASKHAFDV	38.789	0.000136777
1531	GNYRDTYYEYMDV	38.789	1.70971e-05
1532	GPHWHHWHYQAFDY	38.789	6.59458e-05
1533	GSYRMTFDY	38.789	9.76975e-06
1534	GSYSYTFDY	38.789	2.44244e-05
1535	GTYYSALDY	38.789	7.32731e-06
1536	GYQYAMDY	38.789	1.22122e-05
1537	HAYYAMDY	38.789	1.46546e-05
1538	HYDSAAFDY	38.789	1.95395e-05
1539	QSAYAYFDY	38.789	2.93093e-05
1540	RRHYHYHYSAFDY	38.789	6.35034e-05
1541	SGYYASNYYAFDY	38.789	7.32731e-06
1542	SHKHAMDY	38.789	9.52551e-05
1543	SHSYYRSSSYFDY	38.789	0.00010991
1544	SLSSSYAMAY	38.789	7.32731e-06
1545	SMRYYSYYMDY	38.789	4.88488e-06
1546	SMVAYRSYFDY	38.789	2.44244e-06
1547	SQYYYQAFDY	38.789	2.44244e-06
1548	STYSAESFDY	38.789	9.76975e-06
1549	SVSYAFDDY	38.789	4.64063e-05
1550	SVSYYTSYYDEYSYYLDV	38.789	3.17517e-05
1551	SYSQYAFDY	38.789	1.95395e-05
1552	SYSQYGMDY	38.789	1.46546e-05
1553	SYWVYAFDY	38.789	1.22122e-05
1554	SYYHAFDY	38.789	0.000178298
1555	THHSHYVSSYQSMSYMDY	38.789	8.79278e-05
1556	TMSSYDSYAFAY	38.789	9.76975e-06
1557	TSYYSYSAMDY	38.789	2.44244e-06
1558	TVYSYSYGMDY	38.789	1.22122e-06
1559	VHPYPSHLHHAFDY	38.789	0.000134334
1560	VSSMAMDV	38.789	4.88488e-06
1561	VYSPLYVDY	38.789	0.000175856
1562	YDHSYPYYYGHRYHSYFDY	38.789	6.10609e-05
1563	YGSYAFDY	38.789	0.000112352
1564	YHHSSSHSYRNYSFDY	38.789	7.32731e-05
1565	YHSYYAYSLDY	38.789	7.32731e-06
1566	YLHYAFDY	38.789	2.19819e-05
1567	YVYYRAFDY	38.789	9.76975e-06
1568	YYHHALDV	38.789	0.00010014
1569	YYMDSFDV	38.789	9.76975e-06
1570	YYSSAFDY	38.789	3.41941e-05
1571	AYYSYGFDY	38.789	1.70971e-05
1572	GEWWQYSGSNYYYLSGMDV	38.789	9.76975e-06
1573	GEYYSEAFDY	38.789	1.46546e-05
1574	GHSYGYGSYDYSFDY	38.789	0.000246686
1575	GRLYPRYAMDY	38.789	1.95395e-05
1576	GSHYYAFDY	38.789	0.00018074
1577	KLYHAFDY	38.789	0.000207607
1578	MPAWYSKALDY	38.789	3.17517e-05
1579	SHHSVGHHRYSFRDYMDY	38.789	0.000119679
1580	SYSSAFDY	38.789	0.000129449
1581	DRYQNAFDY	38.2502	0.000515354
1582	GYSYYGHHRTGHAVDY	38.2502	0.001358
1583	QYYEMTWGYMSQAMDY	38.2502	0.00010014
1584	AHHYAMAV	37.7115	0.000219819
1585	DHHHYGAMDY	37.7115	0.000268668
1586	GDYYYFYAMDY	37.7115	2.19819e-05
1587	GDYYYTGAMDV	37.7115	0.000144104
1588	HKHYSNSMDY	37.7115	0.000422542
1589	YYRHAMDV	37.7115	0.00019051
1590	GMHYAHSNYYRTMDY	37.5918	0.00173413
1591	ADSHTYGRHAVDY	36.6341	0.000129449
1592	ASQSAVDY	36.6341	1.46546e-05
1593	ATYFIYAFDY	36.6341	7.32731e-06
1594	ATYYRAMAY	36.6341	4.88488e-06
1595	AYYWALDH	36.6341	1.95395e-05
1596	DDYSSYYFDY	36.6341	1.70971e-05
1597	DGYSRYSSYIKSGSFAY	36.6341	8.06004e-05
1598	DLYSSAFDY	36.6341	9.76975e-06
1599	DQYTSAFDY	36.6341	1.22122e-05
1600	DSYSSAFDY	36.6341	3.9079e-05
1601	EYGSAFDY	36.6341	1.22122e-05
1602	EYSNYAMDY	36.6341	7.32731e-06
1603	FASHSVDY	36.6341	0.000178298
1604	FGHYSYYSSYYYSRAFDY	36.6341	4.15214e-05
1605	FKSYYFDY	36.6341	1.22122e-05
1606	FQSARYMAFDY	36.6341	1.46546e-05
1607	GDSYVSYAFDY	36.6341	4.88488e-06
1608	GFQWYPMDY	36.6341	2.44244e-06
1609	GHHKYYAFAY	36.6341	0.000131892
1610	GHSSHHSSMDY	36.6341	7.08307e-05
1611	GHSYYYAVDY	36.6341	0.000107467
1612	GKYYSYYFDY	36.6341	1.70971e-05
1613	GSSYSAVDY	36.6341	1.95395e-05
1614	GWWHYGAFDY	36.6341	2.44244e-06
1615	GYGEQAFDY	36.6341	7.32731e-06
1616	HFYEYYAMDY	36.6341	2.44244e-05
1617	HGSSYYNAAFDY	36.6341	2.19819e-05
1618	HHSSAMDV	36.6341	8.79278e-05
1619	HSFSYMAY	36.6341	2.68668e-05
1620	HTHYPHYMDY	36.6341	9.03702e-05
1621	HYSRHAAFAY	36.6341	0.00010991
1622	KQASSHSMDY	36.6341	0.000105025
1623	MHSYKYYYFDY	36.6341	0.000102582
1624	MLSSKWGHAFDY	36.6341	0.000173413
1625	NASYAFDY	36.6341	1.95395e-05
1626	NELASKLSGFDY	36.6341	1.22122e-06
1627	NELGSTLSGFDY	36.6341	2.44244e-05
1628	NFYQYFDY	36.6341	2.44244e-06
1629	NSHSHYMDY	36.6341	6.59458e-05
1630	RGMSTSKSYTHYYPYSAFDY	36.6341	0.000105025
1631	RQHGSYDAFDY	36.6341	0.000139219
1632	SFLEYAFDY	36.6341	1.70971e-05
1633	SFYYYAFDY	36.6341	1.46546e-05
1634	SHRYYLDY	36.6341	4.15214e-05
1635	SMSVPRASHHYTSHNYFDY	36.6341	8.06004e-05
1636	SSYGAFDY	36.6341	4.88488e-06
1637	SSYNAMDY	36.6341	9.76975e-06
1638	SWYSSYGYAFDY	36.6341	1.22122e-05
1639	SYDSYAFDY	36.6341	1.46546e-05
1640	SYHSAMDY	36.6341	0.000105025
1641	SYWYYAFDY	36.6341	2.19819e-05
1642	SYYHYAFDY	36.6341	4.88488e-06
1643	THMTTYPYSFDY	36.6341	1.22122e-05
1644	WDRTYGGEGYAMDY	36.6341	2.68668e-05
1645	WDYWQYSYHYYSGAFDY	36.6341	1.22122e-05
1646	WERSYYHPYSYFDY	36.6341	4.64063e-05
1647	WERYSISIDY	36.6341	7.32731e-06
1648	WERYSISMYY	36.6341	1.22122e-06
1649	WSFHYSMDY	36.6341	1.46546e-05
1650	YESYAFDY	36.6341	2.44244e-05
1651	YMYSAMDY	36.6341	1.95395e-05
1652	YNVRAFDY	36.6341	1.95395e-05
1653	YTGGALDY	36.6341	1.46546e-05
1654	YTQNSKAFDV	36.6341	1.22122e-06
1655	YWYTYSAFDY	36.6341	1.95395e-05
1656	YYYYAMDY	36.6341	6.59458e-05
1657	YYYYQSSYSHPMSESYAMDY	36.6341	5.37336e-05
1658	AMHASHAMDY	36.634	0.000241801
1659	AMHHSYAFDY	36.634	0.000251571
1660	GRYYYAFDY	36.634	5.37336e-05
1661	HHSRSYHYMDY	36.634	0.000163643
1662	HHYHKYSVYYSYLDY	36.634	0.000129449
1663	SSRYYMDY	36.634	0.000285765
1664	SYAHSGMDY	36.634	6.83883e-05
1665	SYSHHSYSSYMDY	36.634	0.000129449
1666	VMHYYHAMDY	36.634	0.000249129
1667	GHHYYHAMDV	36.0953	0.000105025
1668	AERYSNALDY	35.5566	2.19819e-05
1669	AHHYSYFDY	35.5566	0.000241801
1670	AYYSKYGMSMYKRSLAY	35.5566	0.000268668
1671	FHSPGSSSHYYKAFDY	35.5566	0.00049093
1672	GSHYYSGHHHSHSHAMDY	35.5566	0.00010014
1673	GSMDYYGYAVDY	35.5566	4.39639e-05
1674	STKYRWSYSYHYHSFDY	35.5566	0.000205165
1675	TSQSAFAH	35.5566	0.000307747
1676	YHIYYYAFDY	35.5566	1.46546e-05
1677	YKSAWPGRHYHGMDV	35.5566	0.000195395
1678	ADHYYQGYMDY	34.4791	1.22122e-05
1679	ADYYTGSFDY	34.4791	9.76975e-06
1680	AIYHPSSHYSYSFAY	34.4791	6.10609e-05
1681	AMHDHSYKKAAFDY	34.4791	7.32731e-05
1682	ARQYTYAMDY	34.4791	2.44244e-05
1683	ARYIGSYGMDY	34.4791	4.64063e-05
1684	ATTSSLRSYRAMAY	34.4791	0.000119679
1685	AVYYYTAMDD	34.4791	3.66366e-05
1686	DDYYTYSSYSYYAVDY	34.4791	2.93093e-05
1687	DHMYEHSSSYRYYHYHALDY	34.4791	5.12912e-05
1688	DHSSKYAMDY	34.4791	0.000105025
1689	DHYYSYGYIDY	34.4791	1.22122e-06
1690	DYTYYSYSRAFDY	34.4791	1.95395e-05
1691	GDSYSQEFDY	34.4791	4.88488e-06
1692	GDYYYIGYMDY	34.4791	7.32731e-06
1693	GEYYSYAMDV	34.4791	6.59458e-05
1694	GEYYTYAFDV	34.4791	1.22122e-05
1695	GHSYGYALSY	34.4791	2.44244e-06
1696	GHSYTHYYAFDY	34.4791	0.000136777
1697	GHSYYAHYSFDY	34.4791	4.64063e-05
1698	GHYAHHGRSYYSYMDY	34.4791	5.12912e-05
1699	GKYYYYALDY	34.4791	1.46546e-05
1700	GLKKSSHPAFDY	34.4791	0.000112352
1701	GMEGYSYLDV	34.4791	7.32731e-06
1702	GPDYSDEDFNVYYYTLAY	34.4791	1.95395e-05
1703	GPYQGSSMDY	34.4791	4.88488e-06
1704	GRWGYAFDY	34.4791	1.22122e-05
1705	GSYQSFDY	34.4791	2.44244e-06
1706	HARSYYSMDY	34.4791	0.00010991
1707	HDYSYSSYYYSMDV	34.4791	4.15214e-05
1708	HHHYSHYGHSMDY	34.4791	6.59458e-05
1709	HIYWKYNYAFAY	34.4791	7.32731e-06
1710	HMSYSHHGYSWKALDY	34.4791	6.59458e-05
1711	HQTASTSSYYYLYYSFAY	34.4791	1.22122e-06
1712	HREKYHMAGQYLDY	34.4791	8.30429e-05
1713	HSVSRAFDY	34.4791	4.88488e-06
1714	HSYKHRQAFDV	34.4791	8.79278e-05
1715	HSYSYAFDY	34.4791	9.76975e-06
1716	HVAYYSVDY	34.4791	9.76975e-06
1717	HVMRHAMDY	34.4791	0.00010014
1718	HYHYYKYSMDY	34.4791	4.15214e-05
1719	KIYHHYHSYYYDYSHAMDY	34.4791	0.000105025
1720	LMYGHYTAMDY	34.4791	7.08307e-05
1721	MDYASYALAY	34.4791	1.95395e-05
1722	NEYSYYNAFDY	34.4791	7.32731e-06
1723	NHYSYSWYSAFDY	34.4791	7.32731e-06
1724	NNYYYLSMDY	34.4791	9.76975e-06
1725	PYEAYAMDY	34.4791	7.32731e-06
1726	QEYYSSAMDY	34.4791	1.22122e-05
1727	QFYYWYTPYYRYGYAFDY	34.4791	1.22122e-05
1728	QKYGSYYYMDY	34.4791	2.44244e-05
1729	RHVYYGNYYNSALDY	34.4791	0.000122122
1730	SEMYYYQGNYYYSAFDY	34.4791	7.32731e-06
1731	SFSSYWWSYYYTIYGGMDV	34.4791	4.88488e-06
1732	SGKHHTYDYYAVDY	34.4791	0.000114795
1733	SGSSAFDY	34.4791	2.44244e-06
1734	SHGYSHHAYFDY	34.4791	7.57156e-05
1735	SHHSAFDY	34.4791	0.000114795
1736	SHLYSSYQYALDY	34.4791	1.46546e-05
1737	SLYYSSSYAMDY	34.4791	4.88488e-06
1738	SMSHHYHSQHPTQSYAMDY	34.4791	0.000131892
1739	SRWAYMDY	34.4791	4.88488e-06
1740	SRYTYMDY	34.4791	1.22122e-05
1741	SSKTPYMDY	34.4791	0.00010991
1742	SSMVQAFDY	34.4791	9.76975e-06
1743	SVIYSFYYFDY	34.4791	1.22122e-06
1744	SVQVSYQYMDY	34.4791	9.76975e-06
1745	SYPYAMDY	34.4791	3.66366e-05
1746	SYYQYAFDY	34.4791	2.19819e-05
1747	SYYSYTFDY	34.4791	1.70971e-05
1748	TKYYSTYAFDY	34.4791	2.68668e-05
1749	VHSGRRYSTVAAHSHYMDY	34.4791	0.000151431
1750	VSHHAFDY	34.4791	4.64063e-05
1751	VYPYTHYNYFSYFAY	34.4791	1.95395e-05
1752	YAYDAFDY	34.4791	1.22122e-06
1753	YAYRYYAFDY	34.4791	1.95395e-05
1754	YDSNYFDY	34.4791	4.88488e-06
1755	YEHSSYGYSFDY	34.4791	1.46546e-05
1756	YESYYYAFDY	34.4791	1.22122e-05
1757	YHYVSKSFDV	34.4791	4.88488e-06
1758	YPYNGYAMDY	34.4791	2.44244e-05
1759	YQYDAMDY	34.4791	4.88488e-06
1760	YSISYAMDY	34.4791	9.76975e-06
1761	YSMYTAMDY	34.4791	1.22122e-05
1762	YTPSAMDY	34.4791	2.68668e-05
1763	GKYAHRGYYYYMDY	34.4791	0.00021005
1764	HKHSHHHSGYGSAMDY	34.4791	0.000224704
1765	RHYSSGYNSYMDY	34.4791	0.000141661
1766	SHTGYSSHKHSAFDY	34.4791	0.000136777
1767	SSSYHQSKSSMNGHIYYMDY	34.4791	0.000183183
1768	SYGYAMDY	34.4791	0.000114795
1769	WPSHHSHSTGVSHYSAMDY	34.4791	0.000244244
1770	YHYHMHSHHAYYAMDY	34.4791	0.000197837
1771	RPHYSYRYYMDY	33.8326	0.000852411
1772	AHKYYYFDY	33.4016	0.000141661
1773	ALYSSHHHYFYKKYGAFDY	33.4016	0.000229589
1774	FASTSSAFDY	33.4016	3.41941e-05
1775	FHMYMEAMDY	33.4016	2.68668e-05
1776	GESWSSAFDY	33.4016	0.000266226
1777	GHHGYYYMDY	33.4016	0.000168528
1778	HIYGPSSYKYLSSMDY	33.4016	0.00010991
1779	SHHSSSYNYYYYMDY	33.4016	0.000173413
1780	SHYYYSSAYSSYAFDY	33.4016	1.70971e-05
1781	STSLHYYGYMYAFDY	33.4016	3.41941e-05
1782	TKHHDHYAVDY	33.4016	0.00028088
1783	YVHTHQHYHHPSSYYMDY	33.4016	0.000166086
1784	GAYHHSYHGHAFDY	32.8629	0.00030042
1785	AFGYHSRVVSHKHSTMDY	32.3242	6.59458e-05
1786	AIRYYSYYMDY	32.3242	4.88488e-06
1787	ANRWMYAFDY	32.3242	4.88488e-06
1788	AQGHAGWGYSGYPSAMDY	32.3242	1.95395e-05
1789	ASAYAFSAMDY	32.3242	2.19819e-05
1790	ASHYYSFDY	32.3242	6.83883e-05
1791	ASSSPAMDV	32.3242	1.70971e-05
1792	AVGYGHSKYHHHHALDY	32.3242	6.35034e-05
1793	AYMMKSYYSKYAMDY	32.3242	0.000102582
1794	AYSIYAMDY	32.3242	7.32731e-06
1795	DAHYSSFSSYMRHSFDY	32.3242	8.06004e-05
1796	DFYYVSYYIDY	32.3242	4.88488e-06
1797	DITQSYAPMYALDY	32.3242	1.70971e-05
1798	DNYYDAFDY	32.3242	3.41941e-05
1799	DRQHYKSYYYYWAHSMDY	32.3242	6.10609e-05
1800	DSGYGFDY	32.3242	7.32731e-06
1801	DYYLPSSSGMGYYYSMDY	32.3242	2.44244e-06
1802	EHHSHPHAFDY	32.3242	0.000134334
1803	EHSHYVNKSHYAMDY	32.3242	0.00010991
1804	EYYAAAFDY	32.3242	1.46546e-05
1805	FSMGSYAFDY	32.3242	1.70971e-05
1806	GAHYSTALDV	32.3242	0.000112352
1807	GDYYFWYAMDY	32.3242	7.32731e-06
1808	GESSSDSQAMDY	32.3242	1.22122e-06
1809	GGHEAAFAY	32.3242	1.46546e-05
1810	GHHHTHYYFDY	32.3242	0.000114795
1811	GHHSYYYYFDY	32.3242	7.8158e-05
1812	GHKYHSAVDY	32.3242	4.15214e-05
1813	GKHKHSHHYYWHIYAMDY	32.3242	4.39639e-05
1814	GQYYYSYYTAFDY	32.3242	9.76975e-06
1815	GRQGHTKHFDY	32.3242	0.000129449
1816	GSSNSHMRRALDY	32.3242	7.57156e-05
1817	GTSNMGYAFDY	32.3242	1.22122e-05
1818	GWSHNHSQYYSYSYRYAMDY	32.3242	0.00010991
1819	GYIPPYHHKHYHYSSYMDY	32.3242	4.88488e-05
1820	GYYYKTALDY	32.3242	1.22122e-05
1821	HEYGYYYMDY	32.3242	7.32731e-06
1822	HWKRSSLNYGSYHHYAMAV	32.3242	0.000117237
1823	ISYYYTYAFDY	32.3242	2.44244e-05
1824	KKSQHYSGAMDY	32.3242	9.03702e-05
1825	KNYYYSAMDY	32.3242	9.76975e-06
1826	KSWSYSMDY	32.3242	1.22122e-05
1827	LFNYYSMDH	32.3242	1.46546e-05
1828	LSSYSMAFDY	32.3242	2.44244e-06
1829	MDYYEDSAFDY	32.3242	7.32731e-06
1830	MEYYSNAFDY	32.3242	1.46546e-05
1831	MHHSYKYSYSKHTHSYFDY	32.3242	5.61761e-05
1832	MLEYYYSQAFDY	32.3242	1.22122e-05
1833	NSHYYAVDY	32.3242	9.52551e-05
1834	PEYYTEAFDY	32.3242	2.44244e-06
1835	SAHHSFDY	32.3242	6.59458e-05
1836	SDYYYYSYFDY	32.3242	4.88488e-06
1837	SEMSRYSMDY	32.3242	9.76975e-06
1838	SEYYSNSFDY	32.3242	9.76975e-06
1839	SHYGSSHYSSVYSYFDY	32.3242	0.000134334
1840	SNHYRAFDY	32.3242	8.79278e-05
1841	SNYGYAYFDY	32.3242	9.76975e-06
1842	SSFYAFDY	32.3242	4.88488e-06
1843	SSPADSNAMDY	32.3242	4.88488e-06
1844	SSSHAFDY	32.3242	6.35034e-05
1845	SYHSYYMDY	32.3242	8.06004e-05
1846	SYKQYAFDY	32.3242	2.44244e-06
1847	SYSTYSFDY	32.3242	1.46546e-05
1848	SYSYALDY	32.3242	2.68668e-05
1849	SYYYIYFDY	32.3242	2.44244e-06
1850	TALSHYHSTAMDY	32.3242	3.41941e-05
1851	TLSISYYAMDY	32.3242	4.88488e-06
1852	WFSYYYSSSNSYSDNEHMDY	32.3242	3.17517e-05
1853	WHGGYNSRSKLGSHYAMDV	32.3242	9.28126e-05
1854	WSSGSRYFDY	32.3242	2.68668e-05
1855	YHSFHYHSRDTSYYSSYMDY	32.3242	0.000102582
1856	YHSYTSRTHYHHYGAYAFDY	32.3242	5.37336e-05
1857	YNAYYSLDY	32.3242	3.66366e-05
1858	YRYHSHSGYYAFAY	32.3242	9.76975e-06
1859	YVSYRSSSYSTYSSYQAMDY	32.3242	7.32731e-06
1860	YWSYAMDY	32.3242	7.32731e-06
1861	YYTMGGFDY	32.3242	4.88488e-06
1862	AGSESYYYAFDY	32.3241	9.76975e-06
1863	DYSHSHYTYSHAMDY	32.3241	0.000195395
1864	GGHHYFDY	32.3241	0.000256456
1865	GNMKSTKYHWEHSSSFDY	32.3241	0.000158758
1866	LNYGWESAMDY	32.3241	4.39639e-05
1867	RSPYSSLKYGIAMDY	32.3241	0.000398117
1868	SYQHYAFDY	32.3241	1.70971e-05
1869	RGHYYSAAYAFDY	31.7854	0.000417657
1870	SYHYAFDY	31.7084	0.00112108
1871	QYIHPHHSYYKVSHALDY	31.6058	0.000508027
1872	AYLRYSSSYSSYSDAMDY	31.2467	1.22122e-05
1873	DHSSSSAMDY	31.2467	2.44244e-06
1874	EAYWKNAFDY	31.2467	0.000195395
1875	GHHSKHRVYAVDY	31.2467	0.000153874
1876	GHYHQYMAHSRHLYGYLDY	31.2467	0.00019051
1877	GHYSTNYLDY	31.2467	0.000207607
1878	HHSQAFDY	31.2467	0.000373693
1879	HRHASPYSFDY	31.2467	0.000146546
1880	NVHMSYYKYTYMDY	31.2467	0.000285765
1881	PHRYSHYSSGVDY	31.2467	0.000188068
1882	RHKHTYFSSHYGSMDY	31.2467	0.000136777
1883	SHRHGYVAFDY	31.2467	0.000178298
1884	SKNHHHYSRYAFDY	31.2467	0.000195395
1885	SYGSAMDY	31.2467	3.17517e-05
1886	YMHRHHQYGAMDY	31.2467	0.000227147
1887	YMSPYFDY	31.2467	4.88488e-06
1888	YMYYAFDY	31.2467	2.68668e-05
1889	YSYYAMDY	31.2467	6.59458e-05
1890	GEYYSHAFDY	30.8875	0.000124564
1891	NHSSHYYHGSYYAFDY	30.8426	0.00147767
1892	SHQHYSHTHHYQKAYSYLDY	30.7849	0.00133846
1893	GHHHSYSPSYMDV	30.7079	0.000363923
1894	AASHNHHHSYYYYAMDY	30.1692	7.32731e-05
1895	ADMVSEAFDY	30.1692	2.44244e-06
1896	ADYYYAYYFDY	30.1692	7.32731e-06
1897	ADYYYHSAMDY	30.1692	2.68668e-05
1898	AEAYSHAFDY	30.1692	1.46546e-05
1899	AEYSSYAFDY	30.1692	1.22122e-05
1900	AGQYAMDY	30.1692	1.22122e-06
1901	AHHRYSYYGAFDY	30.1692	0.000107467
1902	AHSRWNMRSFDY	30.1692	8.30429e-05
1903	ALSVYPYAFDV	30.1692	1.70971e-05
1904	ASWYSYSAVDY	30.1692	1.22122e-06
1905	AYRSYAVDY	30.1692	8.79278e-05
1906	AYSTSGYHHSGHSYTAMDY	30.1692	0.000107467
1907	DEASYEYAFDY	30.1692	4.88488e-06
1908	DFYYVSYYLDY	30.1692	1.22122e-06
1909	DFYYVSYYMYY	30.1692	1.22122e-06
1910	DGYFYEVHYSFDY	30.1692	7.32731e-06
1911	DHHSYSTSSHYMDY	30.1692	2.68668e-05
1912	DHSYASAFDY	30.1692	1.22122e-05
1913	DSGTAFDY	30.1692	1.70971e-05
1914	EDHSSYSHPYSFDY	30.1692	4.64063e-05
1915	EESWSNAMDY	30.1692	2.19819e-05
1916	EFSHSPWAYYSHYWALDV	30.1692	1.46546e-05
1917	EYYWYAFDY	30.1692	1.22122e-05
1918	GDHHYSSWHPYVKHYLDY	30.1692	8.54853e-05
1919	GEWYSKAFDV	30.1692	9.76975e-06
1920	GEYYSSGFDY	30.1692	9.76975e-06
1921	GEYYSYAMYY	30.1692	1.22122e-06
1922	GEYYTYAFDY	30.1692	5.12912e-05
1923	GGHYSYYYFDY	30.1692	7.57156e-05
1924	GHHHHGGSYHWTAFDY	30.1692	4.39639e-05
1925	GHHYSALDY	30.1692	4.15214e-05
1926	GHHYYAFDY	30.1692	7.57156e-05
1927	GHSHYSYPYTGYMDY	30.1692	6.10609e-05
1928	GHYKHYYSHYFDV	30.1692	5.61761e-05
1929	GIKYYHAMAY	30.1692	9.52551e-05
1930	GKGVALAVDY	30.1692	6.35034e-05
1931	GKHSHWAGSHAFDY	30.1692	5.37336e-05
1932	GKIHSAYVDY	30.1692	3.66366e-05
1933	GKRNRHSAYITYMDY	30.1692	5.86185e-05
1934	GKRSPYAFDY	30.1692	7.32731e-05
1935	GMGDGPAFAY	30.1692	1.46546e-05
1936	GNYNYSEPYAFDY	30.1692	1.22122e-05
1937	GQDSHATYYYSFDV	30.1692	1.95395e-05
1938	GSYQYRVAFDY	30.1692	7.32731e-06
1939	GSYRYAMDY	30.1692	7.32731e-06
1940	GTHYHYSPTAMAY	30.1692	8.79278e-05
1941	GVWYKNYAVDV	30.1692	1.46546e-05
1942	GYRYKAFDY	30.1692	5.37336e-05
1943	HDYSSSYSSYMDY	30.1692	1.22122e-06
1944	HHYHYSLQYHSHKHHQSYLDY	30.1692	5.61761e-05
1945	HPHFYSHSRNRYIYYFDY	30.1692	9.28126e-05
1946	HPHHRSYRHGYSYFDY	30.1692	0.000122122
1947	HWSIYHGHSGSSYYDSSAMDY	30.1692	7.57156e-05
1948	HYYKYSMAY	30.1692	5.12912e-05
1949	IHYHAKSKFPSMDY	30.1692	9.76975e-05
1950	KIWYSKSSEFGYTFDY	30.1692	4.88488e-06
1951	KWHHHTKHVAFDY	30.1692	0.000151431
1952	LSSYTAFDY	30.1692	1.22122e-05
1953	MMYHYHGHYRDHGKSIKYALDY	30.1692	6.83883e-05
1954	MQENYFAMDY	30.1692	1.22122e-05
1955	MSYHSRYYYSESYSSYNAMDY	30.1692	3.66366e-05
1956	PTYYSYTAMDV	30.1692	9.76975e-06
1957	PYTFYAMDY	30.1692	7.32731e-06
1958	QLEMAFDY	30.1692	4.88488e-06
1959	QRWSYLDV	30.1692	9.76975e-06
1960	QYHTSKHHGGHVKYMDV	30.1692	5.37336e-05
1961	RHHSHSYVDY	30.1692	6.59458e-05
1962	SEYYTYAMDY	30.1692	2.19819e-05
1963	SGAGYRSSYYYYRYVKAMDY	30.1692	1.22122e-05
1964	SKHSSKHHYSYYGAFDY	30.1692	5.61761e-05
1965	SKKMSYYAMDY	30.1692	7.08307e-05
1966	SKSMHSYHYHSSYAMDY	30.1692	5.86185e-05
1967	SKYSSSSYLSMDY	30.1692	1.22122e-06
1968	SMSHYHYAMDY	30.1692	7.57156e-05
1969	SQHYHRHYGYASSALYFDY	30.1692	5.61761e-05
1970	SRYLYMDY	30.1692	4.88488e-06
1971	SSHYAMDY	30.1692	0.000134334
1972	SSPSISYYMDV	30.1692	7.32731e-06
1973	SVYYSYAFDY	30.1692	4.88488e-06
1974	SWYSYSSSDYYSMDY	30.1692	2.44244e-06
1975	SYQTHAFDV	30.1692	1.22122e-06
1976	SYSASSMYYYYSYYAMDY	30.1692	9.76975e-06
1977	SYSAYAMDY	30.1692	9.76975e-06
1978	SYSWYMDY	30.1692	1.46546e-05
1979	TKSFHPHSWHRYYASSSYFDY	30.1692	8.30429e-05
1980	TLSYSEAMDY	30.1692	0.000124564
1981	TSGYGMDY	30.1692	3.17517e-05
1982	TYYYAVDY	30.1692	7.32731e-06
1983	VFYYVSSAFDY	30.1692	7.32731e-06
1984	VISRSSYAFDY	30.1692	9.52551e-05
1985	VKHHLEHAVDY	30.1692	0.000102582
1986	VSYHGSLDY	30.1692	1.22122e-05
1987	VWRHYRYYLDY	30.1692	7.32731e-05
1988	YDLYTYYMDY	30.1692	9.76975e-06
1989	YGYPYAFDY	30.1692	2.44244e-06
1990	YGYYYEYDYYSSYAMDY	30.1692	2.44244e-06
1991	YHPYFMTAFDY	30.1692	1.70971e-05
1992	YKYHAFDY	30.1692	0.000107467
1993	YPSSSSDYYYKRSGSYMDY	30.1692	8.79278e-05
1994	YQYYSYAFDY	30.1692	1.70971e-05
1995	YRHYAFDY	30.1692	5.61761e-05
1996	YSTTAFDY	30.1692	1.22122e-06
1997	YSYRTSLDY	30.1692	4.88488e-06
1998	YTGYAFDV	30.1692	4.88488e-06
[truncated: 63,537 more rows]

## Sheet: Figure 2C
Figure 2C
Clone#	CDRH3_AA	Enrichment Round1	Enrichment Round2	Enrichment Round3	Enrichment Round4
1	YEPGYALDY	-0.891536	0.228261	5.24175	7.82337
2	SYYQYAFDV	0.982944	1.73076	3.81726	5.75899
3	GDYYSYAMDY	-2.89153	-0.77174	3.10849	5.17252
4	ANLGYISYMDY	-0.891536	3.22825	4.90918	6.90678
5	EYQKYSFDY	1.10846	2.22826	4.24175	6.28903
6	SFYYWYAMDV	0.108464	3.03561	5.82672	7.19924
7	SDMSYMDY	-0.891536	3.22825	5.93565	7.63072
8	GEYYSLALDY	1.10846	2.55019	5.40222	8.16576
9	SDSEAFDY	1.69343	0.228261	4.15429	6.9229
10	VASTAFDY	1.10846	3.55019	5.15429	7.22547
11	YSYYSSRNYAMDV	2.43039	3.55019	6.85473	9.33493
12	DHMKSYGYSAMSYYSMDV	-0.891536	1.81322	4.24175	6.36179
13	NYSYYSFDY	0.108468	1.55019	5.17666	6.50787
14	DMYYSSYAVDV	0.108464	1.81322	4.85473	6.9229
15	NKYTSFSHGAFDY	1.10846	3.68769	6.42107	8.36179
16	YNVSTGMEGAFDY	1.69343	3.39818	6.15429	8.66467
17	YHWYSYYAFDY	1.10846	1.81322	4.61372	6.38524
18	GYYSAMDY	-1.21346	-1.09367	1.32422	2.67898
19	NYGGYAFDY	0.108464	2.81322	5.769	8.2576
20	GPYYSDQYFDY	-0.891536	1.81322	5.43969	7.63072
21	SDSYAFDY	-0.891533	-2.64621	-0.135215	1.77898
22	QIYPYDGAYAMDY	0.108464	2.55019	5.01227	7.46447
23	VPYSSYAFDY	0.108464	1.22826	3.47622	5.98564
24	SAEYYAMDY	-0.891536	2.22826	4.79815	7.73483
25	TSSKYAFDY	0.69343	-1.77173	3.06118	4.89048
26	YQYRYSAFDY	-0.891536	-0.771739	3.15429	6.10347
27	VVSSEYYAMDY	2.69343	1.81322	5.10849	7.46447
28	FNGYYGYMDY	-0.891536	0.228261	4.96164	7.49714
29	HAQYAFDY	2.10846	3.03561	4.47622	6.53957
30	YSYDAMDY	-0.891536	-0.186778	2.79815	5.12918
31	EYGSAMDY	3.01536	3.55019	6.09681	8.43667
32	YSLYSAMDY	2.10846	3.39818	6.59723	8.54999
33	YTQKSKAFDV	-0.891536	1.81322	5.51184	6.93885
34	EMAHDSYAMDV	-0.891536	-0.771739	3.15429	5.47544
35	NYSSYAFDY	-0.476491	1.81323	3.92689	5.59429
36	GGGSSASSYGSAFDY	-0.891536	2.81322	5.32421	7.2384
37	ESVYAFDY	1.10846	2.22826	6.03693	7.69783
38	DMLYEDGFDV	1.69343	-0.771739	3.15429	5.92291
39	GSQYYFDY	0.69343	3.13515	5.10849	6.45342
40	SSYYYAFDY	-0.126	-1.39323	-0.523781	1.90354
41	WERYSISMDY	1.10846	4.39818	7.37346	9.60847
42	SSYYAYSAMDY	1.10846	4.68769	6.34412	7.13149
43	MYYFAMDY	-0.891536	3.68769	5.43969	7.41974
44	EYAYAFAV	-0.891536	3.55019	5.70888	7.43105
45	SSWYAYSAFDY	1.10846	5.18245	6.86854	8.30757
46	YHYMYYSVDY	-0.891536	1.22826	3.73925	6.36179
47	DDFEAFDY	0.108464	0.228261	3.73925	5.47544
48	GDWYFSGSMDY	-0.891536	2.81322	4.79815	6.23841
49	SEYWSMAFDY	-0.891536	3.68769	5.06118	6.45341
50	GSIYYNAFAY	1.10846	3.03561	5.769	7.1453
51	EEYYSYAFDY	-0.891536	3.39818	5.19868	6.82337
52	DYWSYAFDY	1.10847	0.813225	3.54661	4.92291
53	GNYYYAAFDY	1.10846	0.228261	3.15429	5.0749
54	AEYYSSALDY	1.10846	2.81322	5.54661	7.50786
55	GEYYSSAMDY	1.69343	4.55019	6.89576	8.34394
56	YWYDAFDV	-0.891536	1.22826	4.15429	5.7886
57	YNHYYALDY	1.10846	6.39818	9.38311	11.2392
58	NGYASNSGYYTFDY	0.108464	1.81322	2.15429	6.13149
59	NYESYAFDV	0.108464	2.22826	4.54661	6.49714
60	SFSYPSYAFDY	-0.891536	2.55019	4.24175	5.60098
61	DPHYLSYFDY	-0.891536	5.03561	7.22038	8.03838
62	TAVGYHAMDV	0.108464	3.68769	6.36374	8.44228
63	PNYGYAYFDY	3.10847	6.51366	9.17388	10.5693
64	DYSYYAMDY	-0.254105	-0.356699	0.376684	2.1191
65	DNYKYMAY	-0.891536	1.81322	4.54661	6.36179
66	YIYYSAMDV	0.108464	0.228261	4.06118	6.69784
67	DKSTYESAFDY	0.108468	4.13515	5.59724	7.5132
68	NGGPYSFDY	0.108464	1.81322	4.85473	6.75298
69	AMRYYSYYMDY	1.10846	5.03561	8.37346	11.0893
70	AYMSHAFDY	-0.891536	2.22826	4.54661	6.21241
71	PEYFTYAFDY	-0.891536	2.22826	3.85473	5.23841
72	NYSKYAMDY	-0.891536	0.228261	3.73925	5.89048
73	PEYYSYAFDY	-0.891536	3.22825	5.01227	6.71645
74	SSRSMALDY	3.43039	1.81322	5.24175	7.7886
75	ASYYAYSALDY	0.108464	3.68769	5.15429	5.67898
76	SYGEYAFDY	0.108464	1.22826	2.15429	5.13149
77	YYYPYAFDY	-0.891532	1.22826	2.73926	4.38525
78	NDLSSYHYAMDY	0.108464	2.55019	5.54661	5.23841
79	ADYYFSYAMDY	0.108464	2.22826	5.32421	6.62087
80	YHYMVSFDY	0.108464	3.55019	6.34412	8.34991
81	GQYYEYTYMDY	2.69343	3.55019	5.58055	6.75298
82	GEYWSYAFDY	1.10847	4.31573	6.27324	7.34394
83	GRSFYSNTYTYSYSYFDY	-0.891536	3.22825	5.79815	7.41974
84	ASYDYTYAFDY	-0.891536	0.228261	3.73925	5.51851
85	SAYFSGAFDY	0.108464	2.55019	4.47622	6.49714
86	EYYSAFDY	-0.891536	-0.579098	0.516863	2.53058
87	SYAYYAFDY	1.10847	2.81322	5.20957	6.62088
88	YYYAFDY	0.108469	0.47619	2.28357	3.89866
89	YYMDSFDY	0.108464	1.22826	3.96164	5.43105
90	DFQYYTSYSAFDY	0.108464	2.55019	4.47622	6.40833
91	GYSYYYSGSYHYEAFDY	-0.891536	3.03561	4.32422	6.07491
92	DSMYTAFDV	-0.891536	1.22826	4.61372	6.07491
93	DLYYSSYAMDY	-0.891536	2.22826	4.73925	5.6405
94	IASFSSYSSYRHPYAFDY	-0.891536	-0.771739	3.32421	5.23841
95	SDGSSYAMDY	-0.891536	2.55019	2.47622	5.33794
96	GEYYSRSFDY	-0.891536	2.55019	5.54661	7.03096
97	AEYWSYAFDY	-0.891536	3.81322	5.32421	7.00091
98	ANYFYNAFDY	0.108464	1.81322	3.85473	5.0749
99	GYYSGYSFDY	0.108464	1.22826	4.32422	6.26394
100	YSYTAFDY	-0.615899	-1.4347	-0.570075	0.737718
101	GLYDSWYSAYTSAFDV	1.10846	5.43771	6.58055	7.31369
102	YAYEAFDY	0.69343	0.813225	3.90918	6.17252
103	IKLYSYYAFDY	-0.891536	0.228261	3.73925	5.56033
104	GEYYSHAMDY	-0.891536	0.228261	4.54661	5.82336
105	GSHYWAMDV	1.69343	4.98315	7.46717	8.29524
106	GQSTSEMSSYSYAMDY	-0.891536	1.81322	4.61372	5.95461
107	SHSYSAMDY	-1.47649	0.450659	2.61373	3.51852
108	VAYSSIYYLAMDY	-0.891536	2.81322	5.43969	6.85732
109	QHSMYDGALDY	-0.891536	2.55019	4.32422	5.7886
110	GGASTYSAYVDY	-0.891536	0.228261	2.15429	5.13149
111	ESGMSMDY	1.10846	3.39818	6.24175	7.75298
112	SNYWEYMDY	-0.891536	4.22826	6.36374	8.17252
113	NELGSKLSGFDY	3.8089	7.04844	10.4374	12.3376
114	HRGYAMDY	-0.891536	1.22826	3.61372	5.67898
115	GLLHHSSGVALDY	2.43039	5.87212	8.80534	10.8309
116	SYGQYAFDY	-0.891536	2.22826	5.10849	6.26394
117	QYYQEAFDY	-0.891536	1.22826	3.32421	5.13149
118	SYSAYAFDY	1.4304	1.55019	4.85474	6.59093
119	ESEYAFDY	-1.89153	2.03562	3.85473	5.01602
120	SYSEYAFDY	-0.628497	0.713686	3.2074	5.10348
121	SIHYAGAFDY	-0.891536	-0.771739	3.61372	5.47544
122	YSFYYALDY	0.108464	1.81322	3.96164	6.33794
123	GYSHLAMAY	-0.891536	1.81322	4.24175	5.01601
124	SEYYSGSFDY	-0.891536	2.22826	5.06118	7.07491
125	STSYEYMDY	-0.891536	0.228261	3.15429	6.38524
126	GVSSGQHAFDY	0.108464	2.22826	5.36374	7.72567
127	DYSSSYMDV	-0.891536	4.03561	6.32422	6.93885
128	SGTGYYYFDV	0.108464	2.22826	4.90918	6.45341
129	MNRLSSYAFDY	-0.891536	1.81322	4.32422	6.43105
130	GEYSSYAFDY	0.108468	3.39819	4.28358	5.82337
131	GEFYSAALDY	-0.891536	0.228261	3.32421	4.60098
132	MEYFSTAFDY	0.108464	2.81322	5.90918	7.00091
133	YHSYSMDY	-1.6285	-0.771739	1.58725	3.51851
134	GEYYTYYFDY	0.108468	3.39819	5.66208	5.73484
135	SYGYYAFDY	0.330862	0.965235	3.18404	4.32183
136	FYNTSMDY	0.108464	2.22826	3.15429	5.47544
137	NYKAYAFDY	-0.891536	1.22826	2.15429	5.01601
138	GSTYALDY	-0.891532	1.22826	3.90918	5.6405
139	SSRYYFDY	2.27839	2.22826	3.90918	5.73484
140	DEYYSHSMDV	0.108464	2.22826	5.06118	6.62087
141	GSYKRYMDY	-0.891536	-0.771739	4.06118	5.89048
142	DEYYSYAMDY	-0.891536	3.22825	6.22038	7.15897
143	MRWGYALDV	1.10846	2.55019	5.67785	7.79737
144	SLFSYQYAFDY	2.10846	4.39818	6.90918	8.20584
145	SYSSYAMDY	1.69343	1.39818	2.96165	3.28903
146	DMYYSSYYMDY	0.108464	3.22825	6.30404	8.03838
147	GDLQYGSAFDV	-0.891536	1.22826	4.24175	6.60098
148	KMSSAYALDY	-0.891536	-0.771739	2.73926	5.01601
149	GHSYGYALAY	0.69343	4.58581	6.99978	8.83619
150	HSSQYAMDY	-0.891536	1.22826	4.47622	6.28903
151	DWSMYDYAMDV	-0.891536	5.35754	6.66208	7.47544
152	GEYYTMAMDY	0.108464	3.03561	5.01227	6.07491
153	NVAHYAFDY	-0.891536	1.81322	3.47622	5.13149
154	WHSTSGYFDY	-0.891536	2.22826	4.40222	6.10347
155	LLTHSSQAQYGGYAAFDV	-0.891536	3.68769	5.10849	5.82336
156	SEYYYFDY	-0.721611	-0.964383	0.476219	2.13149
157	STSHYYASGRSYSYQYAMDV	1.69343	3.39818	4.32422	6.15897
158	SYSYYAFDY	-0.224109	0.185192	1.84819	2.35481
159	SPRYEHLAFDY	-0.891536	0.228261	2.73926	5.6405
160	YSYYSMDY	0.0737014	-0.306076	1.33183	3.58563
161	GERYSGGFDY	-0.891536	1.22826	3.85473	6.6405
162	SGFYAMDY	-2.21346	-0.508711	2.44707	4.59294
163	DVYYSAYYFDY	-0.891536	2.81322	3.47622	5.47544
164	SPHQSSYAFDY	-0.891536	-0.771739	2.15429	5.28903
165	AHDYSYRAFDH	-0.891536	1.81322	4.73925	6.65987
166	GEYYSSSAMDY	-0.891536	2.81322	4.67785	6.53957
167	TLPYSLYAMDV	0.108464	2.81322	4.61372	5.6405
168	YMSSAFDY	-0.306572	-0.771743	1.769	3.66946
169	SSEYYYMDY	-2.89153	-1.77174	1.61372	3.38525
170	SPSYAYFDY	-0.891536	-0.771739	1.15429	4.67898
171	VEYYSHALDY	-0.891536	0.228261	2.96164	4.60098
172	HMGDAMDY	-0.891536	0.228261	3.15429	5.98564
173	YSGWYAFDY	-0.891536	3.68769	4.32422	6.18594
174	DHYYSYGYMDY	3.10847	6.39818	8.80892	10.2368
175	SLTYTWTALDY	-0.891536	-0.771739	1.73925	4.33794
176	GEYWSSYSFDY	-0.891536	1.81322	3.47622	5.47544
177	SYSSYAFDY	0.215381	0.527821	3.20204	4.97854
178	YVIYSDYSYMDV	2.10846	5.68769	7.53799	7.95461
179	SATEYSDGMSVYYYNFYMDY	1.69343	3.55019	3.96164	5.92291
180	SSGYGYSAFDY	-0.891536	3.68769	4.85473	6.10347
181	SYGIYAFDY	-1.89153	2.81323	4.85474	6.38525
182	AHYVYSAAFDY	-0.891536	1.22826	2.96164	5.28903
183	AVYPYAMDV	0.108464	2.55019	4.61372	5.71645
184	WLYKYAFDY	-0.891536	1.81322	4.06118	5.75298
185	FQSSWRSAFDY	-0.891536	1.22826	4.15429	5.23841
186	YMAYAFDY	0.330862	0.813228	2.9956	5.0845
187	YGTMSMDY	-0.891536	4.39818	7.28357	9.16576
188	FYGRAFDY	0.108464	2.22826	3.15429	4.75298
189	GEYYSGAFDY	1.10846	4.13515	5.47622	7.08926
190	YKYYMAFDV	-0.891536	3.55019	6.26281	8.0531
191	DLYAYGAFAY	2.43039	4.9287	6.9487	8.91889
192	QSSYAYMDY	1.10846	3.22825	5.51184	8.34394
193	SEFGTMDY	1.10846	3.9287	5.51184	7.25123
194	AEAYSKAFDY	-0.891536	3.03561	5.88221	7.32587
195	HVQSYGAFDY	-0.891536	1.22826	4.73925	6.65987
196	SGSYAFSAMDV	-0.891536	1.22826	3.32421	5.01601
197	AEYYSTAFDY	2.43039	4.87211	7.94871	10.159
198	GDYWSYAFDY	0.108464	4.03561	6.28357	7.0604
199	GYMSYESAMDY	-0.891536	2.22826	4.32422	6.07491
200	YESSYYGYSFDY	-0.891536	3.55019	4.90918	5.85732
201	EYHDAMDY	-0.891536	2.81322	3.73925	5.67898
202	SYSTYAFDY	-1.11392	0.00586974	1.30113	3.08313
203	SYQYAFDY	0.155773	0.813223	1.94784	2.52416
204	GYSYPAFDY	-1.89153	0.228262	2.47622	4.47545
205	NYSPWAFDY	0.108464	0.228261	4.73925	6.23841
206	SYYIYAFDY	-0.56961	-0.449813	0.476214	1.43105
207	GPYYQTYVDY	1.69343	6.43772	7.86165	8.28903
208	AIYNISSASYYTYADGFDY	0.108464	1.81322	4.73925	5.33794
209	GEYYSNAFDY	1.69343	3.55019	4.06118	6.04575
210	YGGSYYSYYAMDV	0.108464	0.228261	3.32421	4.60098
211	SYSIYAFDY	1.10846	1.22826	4.54661	6.04575
212	STSYAMDY	-0.650526	0.353789	1.15429	1.52621
213	GYQYGAFDV	0.108464	3.81322	5.79815	7.96243
214	GMSYGSAYMDY	-0.891536	2.55019	3.73925	4.51851
215	GSYDTYAFDY	-0.891536	3.03561	4.40222	5.01601
216	AQGSYSYAMAV	-0.891536	-0.771739	3.15429	5.13149
217	DAYYDSYYMDY	-0.891536	-0.771739	2.47622	4.82337
218	AHFSSYVDY	2.10846	3.22825	3.85473	6.07491
219	GPYYDYHGGYYFDY	-0.891536	1.22826	4.24175	5.67898
220	YHSSSYSAFDY	-0.891536	-0.771739	3.61372	5.75298
221	YTVYSYSASYAMDY	-0.891536	2.81322	4.54661	6.5808
222	YHVYAFAFDY	0.108464	4.03561	6.36374	7.71645
223	TGNHNAFAY	1.10846	5.22826	7.53799	8.62581
224	ALYSSYAFDY	2.10846	1.22826	3.61372	6.04575
225	LGVSYYYYAMDY	-0.891536	2.81322	4.85473	5.71645
226	METYSSAFDY	-0.891536	1.81322	4.24175	6.01601
227	ARYTSFDY	-0.891536	0.228261	2.15429	4.82337
228	DFSGSYALDY	-0.891536	1.22826	5.24175	6.31369
229	SRVSAFDY	-0.891536	0.228261	2.96164	4.75298
230	YYYMYSFDY	-0.891536	1.22826	3.32421	4.75298
231	ARYSYMDY	0.108464	2.81322	5.73925	7.19924
232	MSSMTAMDY	-0.891536	4.62058	6.40222	7.89048
233	STPYSSYSEYYSSYAFDY	-0.891536	2.22826	3.47622	5.28903
234	YYYDSMDY	-0.891534	1.22826	2.32422	4.36179
235	ANSYYGGHARTYYHAMDY	-0.891536	0.228261	0.154288	4.2384
236	AMHNYSYQRSAWSWAFAY	-0.891536	2.22826	2.47622	5.43105
237	QEMYSYAFDY	-0.891536	-0.771739	2.47622	4.60098
238	SIMSYPTFDY	-0.891536	2.81322	3.96164	5.71645
239	SYGEHSFDY	-0.891536	-0.771739	1.73925	3.43105
240	GNGSAFDY	2.43039	6.79812	9.22307	10.7608
241	ERYYYGAVDV	-0.891536	3.39818	5.10849	6.90678
242	AEYYSSAFDY	1.10846	4.03561	6.22038	6.82337
243	AEYYSYSFDY	0.108464	3.68769	5.32421	6.15897
244	WSSGYNSFDY	0.108464	1.22826	2.47622	5.01601
245	GAYTSYPWYAMDY	0.108464	1.22826	2.96164	3.89048
246	GEYYSYAMDY	2.43039	6.72011	8.64213	10.0476
247	HQTASTSSYYYLYYSFDY	1.10846	5.13515	7.31416	8.46447
248	SYQSYAFDY	-0.891532	2.39819	5.17666	6.48633
249	GNMAYHDYAMDY	-0.891536	1.22826	3.32421	5.6405
250	GGSHSLQYAFDY	-0.891536	1.81322	2.96164	3.75298
251	GDYYYAYYFDY	-0.891536	1.81322	4.61372	5.60098
252	YYYSYYAFDY	-0.891532	1.55019	3.15429	4.51852
253	GEYHSYAMDY	0.108464	1.81322	4.61372	6.04575
254	SRYSYSVDV	0.108464	1.22826	4.61372	6.40833
255	GDAVYIRYNDHSYSFDY	-0.891536	0.228261	2.73926	5.0749
256	SEYYSQAFDY	-0.891536	1.81322	4.47622	5.60098
257	YYYYSFDY	0.125145	-1.44311	-1.36508	-0.568944
258	MMPSSHGSVAFDY	-0.891536	0.228261	4.15429	5.01601
259	SYGSYAFDY	0.69343	0.228262	3.40222	4.82337
260	YSNYTAMDY	-0.891536	0.228261	4.06118	5.38525
261	EVFYSYAMDY	0.108464	-0.771739	3.32421	4.01601
262	GMDPSYWYDYGFDY	-0.891536	5.18245	6.66208	7.53957
263	GESYSGAFDY	0.108464	4.03561	5.85473	6.85732
264	GGYYFSSLSYSYWPYYMDY	-0.891536	1.22826	4.24175	4.75298
265	GKVMMASWYYHPGDMAFDY	-0.891536	-0.771739	3.61372	4.67898
266	SSYEAMDY	-3.47649	-0.0347654	1.37669	3.36966
267	AEYYSQALDY	0.108464	2.55019	5.61372	7.21241
268	PGSVLAFDY	-0.891536	3.55019	4.40222	4.33794
269	WKYYYAFDY	-0.891532	2.22826	4.40222	4.75298
270	SYGSYAFDV	-0.891536	1.81322	5.10849	6.36179
271	YDYSYMSALDY	-0.891536	3.68769	5.24175	5.56033
272	YMSYAFDY	0.162913	-2.47218	-0.458684	1.22247
273	YSYYESHYLDY	-0.891536	2.55019	4.40222	5.33794
274	ASYASGFDY	-0.891536	-0.771739	1.73925	4.75298
275	SQSSISESYAFDY	0.108464	2.22826	3.61372	5.18594
276	SYGTYAFDY	0.69343	2.68769	3.90918	4.89048
277	WHYKSAFDY	-0.891536	1.22826	4.32422	5.89048
278	FHYYYTYFDY	0.108464	1.81322	4.32422	5.01601
279	GHVSYYSDGYTSLYFYSAFDY	1.10846	7.14712	6.70888	5.23841
280	FPYGSAYYMDY	-0.891536	2.55019	5.73925	6.95461
281	AMYYKYHSSSYYSYALDY	-0.891536	0.228261	2.15429	4.75298
282	MEYYSRAFDY	-0.891536	2.22826	4.90918	6.5808
283	YYYDAMDY	1.50078	4.03561	6.69539	8.8662
284	AKTSSYSTSKHYTYPYYAFDV	-0.891536	2.55019	3.61372	5.6405
285	ASVYSYFDV	0.108464	2.22826	3.96164	5.0749
286	GYKYGALDY	0.108464	1.22826	2.47622	3.89048
287	WYYAYSMDY	-0.891536	1.22826	3.15429	4.75298
288	GPSAYSIAMDY	0.108464	3.03561	5.43969	7.69783
289	SYYSAFDY	0.483504	-1.31231	-1.03835	-0.66206
290	AGGDTYFDY	-0.891536	2.81322	4.67785	6.26394
291	DSTTAMDY	0.108464	2.55019	3.61372	5.98564
292	SYASYAFDY	-0.891536	-0.286314	2.87675	4.44004
293	WYYAYAFDY	2.10846	3.03561	5.43969	6.97021
294	NYRYYAFDY	0.108464	2.22826	4.24175	6.10347
295	SSIPAFDY	0.108464	0.228261	4.06118	6.21241
296	AYSYSGQPSYAFDY	-0.891536	3.03561	5.40222	6.07491
297	SYMGYMDY	-0.891536	3.03561	4.90918	4.75298
298	FVAYPGYAFDY	0.108464	2.55019	5.15429	5.60098
299	SYFYSAMDY	1.10846	2.81322	4.40222	4.82337
300	INASSSNAFDY	0.108464	0.228261	3.32421	5.23841
301	GEYYSYYMDY	-0.891536	1.81322	4.73925	5.47544
302	YYSYAMDY	-0.450963	-2.06813	-1.78516	-0.653836
303	YTYHSYGFDY	-0.891536	1.22826	3.15429	4.2384
304	AYYSAFDY	-0.476496	-0.356699	2.19382	4.04249
305	APYYGASTYSFDY	-0.891536	1.81322	3.96164	5.01601
306	DNGYLQAFDY	-0.891536	2.81322	4.24175	6.01601
307	GDYYYEYALDY	-1.89153	1.22826	1.47623	4.60098
308	SYQTYAFDY	0.108468	-1.77173	0.154292	3.33795
309	GVYQYYAMDY	1.10846	4.13515	5.79815	8.07491
310	AEYYSYAFDY	2.4304	6.81322	8.44431	10.0056
311	SDSYAMDY	-0.891532	-3.09367	-3.16764	-1.08352
312	QYDYSSMDY	-0.891536	2.22826	4.32422	5.82336
313	TDYYYYSHYYYYYFDV	-0.891536	0.228261	2.73926	4.51851
314	DFYYVSYYMDY	3.69343	7.53204	9.95519	10.4451
315	VESPWSSQSYAFDV	-0.891536	2.22826	6.32422	7.91486
316	TGFSTWYALDV	-0.891536	2.22826	3.85473	4.89048
317	MPYGGYAMDY	0.108464	2.81322	4.61372	6.21241
318	YYSYSLDY	0.108468	-2.3567	-0.693706	1.78469
319	PTGYSYSALDY	-0.891536	1.81322	4.32422	4.2384
320	GSYIYALAY	-0.891536	3.39818	2.73926	5.13149
321	TNYDKASGMDY	-0.891536	-0.771739	3.61372	4.67898
322	GDYWSQAMDY	0.108464	3.22825	5.54661	6.18594
323	GHSYYYAMDV	-1.89153	-1.77173	0.739257	3.01602
324	VEAYSYAMDV	-0.891536	3.68769	5.47622	6.47544
325	ADYYYDYAMDY	-0.891536	-0.771739	3.61372	5.75298
326	GDAYYYYAMDY	-0.891536	3.39818	5.01227	6.5808
327	SYGYYAMDY	-0.891536	3.55019	4.79815	4.95461
328	DHSMSSRAYAFDY	-0.891536	-0.771739	2.15429	4.13149
329	DQFYSSYYMDY	-0.891536	0.228261	3.61372	3.60097
330	SSDYAFDV	0.108468	3.55019	5.54661	6.11755
331	GPWYALDY	3.10847	7.04844	8.27323	8.81907
332	ASYSSYFDY	-0.891532	-0.771735	0.154292	2.43105
333	GDYYYASFDY	0.108464	2.22826	4.61372	5.18594
334	SDHMQYMDY	-0.891536	-0.771739	2.15429	2.01601
335	SGYYAFDY	0.347258	-1.60824	-2.48957	-1.51237
336	HDSYHFWYYFDY	2.43039	4.87211	6.52933	7.9229
337	AQSYAYGSYGFDY	-0.891536	0.228261	2.73926	4.89048
338	SSYTYFDY	-0.569605	-2.77174	-1.84571	-0.247018
339	GEYYSYALDY	2.10846	4.9287	5.93565	6.36179
340	GQSSGHAFDY	-0.891536	0.228261	2.73926	3.75298
341	PEYYSSAMDY	-0.891536	1.81322	6.22038	6.82337
342	YHWSNYYAFDV	-0.891536	3.03561	4.61372	4.33794
343	AERWSYSFDY	0.108464	-0.771739	3.15429	5.75298
344	SRYSYFDY	0.108464	1.81322	4.06118	5.18594
345	VSGYSYSAFDY	-0.891536	1.81322	1.73925	4.43105
346	NYDYYAFDY	-0.891536	2.22826	3.61372	5.33794
347	ALSDYSYALDY	-0.891536	1.81322	3.61372	5.0749
348	ARFEYMDY	-0.891536	-0.771739	1.15429	4.2384
349	GEYSYAYSGQYFDY	1.10846	0.228261	2.15429	3.89048
350	SKYSYAFDY	0.69343	-0.771735	3.85473	5.62088
351	QERFSGAFDY	-0.891536	-0.771739	3.32421	6.15897
352	AATIIYYAFDY	1.10846	3.03561	4.40222	4.82337
353	GEGWSGSFDY	-0.891536	0.228261	2.15429	4.89048
354	QYGYYPLDY	-0.891536	-0.771739	2.73926	5.13149
355	SYSYYAMDY	0.593889	-0.508711	0.00228375	1.10912
356	VLNSVSDNMYYLDY	-0.891536	2.22826	2.96164	5.67898
357	WEHWSYAFDY	-0.891536	1.81322	4.54661	5.60098
358	DLYYSSGYFDY	-0.891536	0.228261	3.85473	4.43105
359	YDRNVDGMYSYAFDY	-0.891536	-0.771739	2.73926	3.89048
360	DNYSSYAFDY	0.108464	3.81322	6.01227	7.65022
361	DWPYRQLDKHYYSYVHYFDY	-0.891536	1.81322	3.96164	4.89048
362	GQRYSMYFDY	-0.891536	1.81322	3.73925	3.23841
363	GRTDYSSYYYSYAFDY	-0.891536	1.22826	0.154288	4.2384
364	SLLQYSHSSYMQMGFDY	-0.891536	1.22826	2.15429	3.75298
365	YDYSRSFDY	-0.891536	-0.771739	3.15429	5.13149
366	QNYYSAMDY	1.69343	3.39818	6.34412	7.19924
367	YSWPYMDY	-0.891536	1.81322	4.73925	6.21241
368	NYASYAFDY	-1.89153	0.228262	2.32422	3.67898
369	SYGMYAFDY	-0.891536	1.22826	1.73925	3.43105
370	YSYYSSRHYAMDV	-0.891536	-0.771739	-0.845705	-0.568949
371	EYYDAMDY	1.10846	2.81322	5.01227	7.39683
372	TNPGTSYYFDY	-0.891536	2.22826	3.47622	6.01601
373	SYKSYAFDY	-0.891534	0.550191	1.15429	1.75298
374	YPRYALDY	-0.891536	1.22826	3.15429	5.18594
375	AEQSPYEAFDY	0.108464	2.22826	4.67785	6.23841
376	HSMYAFDY	0.69343	2.81323	4.28358	5.874
377	QYESSFDY	-1.89153	2.9287	5.13158	5.1315
378	YYSSVAFDY	-0.891536	0.228261	2.47622	4.43105
379	VDSSYWYIHYAFDY	-0.891536	2.55019	3.73925	4.2384
380	DYSGGYFDY	-0.891536	1.22826	2.96164	4.33794
381	GEYYTGAFDY	0.108464	1.22826	4.15429	5.18594
382	NYYHYAFDY	-0.891532	2.03562	3.90918	4.18594
383	YQVRYYAFDY	-0.891536	3.9287	6.01227	7.36178
384	AEYFSYAMDV	-0.891536	1.81322	4.54661	6.21241
385	ESSSSMDY	1.10846	1.22826	3.61372	3.75298
386	INLYGSSYMDY	-0.891536	3.81322	6.26281	6.15897
387	AYSKYAFDY	0.108468	1.55019	2.15429	3.60098
388	HGYYAFDY	0.693433	1.39818	3.40222	3.6405
389	QYLSYAMDY	0.108464	1.81322	4.85473	5.47544
390	TLYTAYFDY	-0.891536	-0.771739	3.47622	3.43105
391	DQYYGHSFDY	-0.891536	0.228261	1.15429	4.89048
392	GSYYYGYYGAFDY	-0.891536	-0.771739	0.154288	3.60097
393	SDYYYVAFDY	-0.891536	1.81322	3.15429	4.75298
394	GLYTYAMDY	-0.891536	3.22825	3.96164	5.7886
395	GLSRVRYYGYAYMDY	-0.891536	1.22826	3.47622	3.89048
396	SYELYAFDV	0.108464	4.75182	6.24175	7.6405
397	GLWYRENSYYYAFDY	-0.891536	-0.771739	2.15429	3.89048
398	HESYSSAFDY	-0.891536	-0.771739	3.47622	5.71645
399	SYYSYFDY	-0.0841802	-2.03477	-0.57269	0.400682
400	FYPTAFDY	0.108464	1.81322	4.32422	5.6405
401	AYNGYFDY	-0.891536	-0.771739	2.47622	4.43105
402	SERFGSYGFDY	-0.891536	0.228261	1.73925	4.60098
403	VHHYSEYASFDY	1.10846	1.81322	4.47622	6.36179
404	ADWYSYAFDY	-0.891536	2.81322	3.96164	5.56033
405	WDSVSAMDY	-0.891536	1.22826	3.32421	4.95461
406	YWYSYFDY	-0.891538	-0.771744	-0.523779	0.238405
407	DYLYSFDY	-1.89153	2.22826	5.08503	5.95461
408	MEYYSNSFDY	0.108464	1.81322	4.54661	5.43105
409	NELVSKLSGFDY	-0.891536	-0.771739	-0.845705	2.01601
410	ETYGHYVGMDY	-0.891536	3.68769	5.15429	5.75298
411	GMYYYVSYYFDY	0.108464	3.03561	3.47622	4.01601
412	GYSGAFDY	-1.89153	-0.77174	0.961641	2.33794
413	MYYYYAFDY	-0.0614558	-1.13431	-1.20828	0.261128
414	SDYYFSSYGVNYMDY	-0.891536	0.228261	2.96164	4.2384
415	SGSGYSYFAY	-0.891536	-0.771739	2.96164	2.43105
416	SYSHHAFDY	-0.891536	0.228261	4.40222	4.60098
417	GDYYYAIAMDY	-0.891536	1.22826	4.24175	5.89048
418	DESYSNAMDY	0.108464	2.22826	3.32421	4.82337
419	GGYSYMDY	-3.47649	-0.771733	0.569331	1.43106
420	DSGYAYSAMDY	-0.891536	1.81322	4.15429	4.60098
421	ANYYYAAFDY	-0.891536	-0.771739	4.61372	5.92291
422	AEYSYTSAFDY	0.108464	2.22826	2.73926	4.2384
423	QDYSSSYAFDV	-0.891536	-0.771739	2.47622	4.51851
424	QRYHSKAEAFDY	-0.891536	-0.771739	2.15429	4.2384
425	DKSSYSSQPYYSYAAMDY	-0.891536	0.228261	3.61372	5.18594
426	GDGPYAFDV	-0.891536	1.22826	2.47622	3.89048
427	GYSGSYYFAMDY	-0.891536	2.55019	2.15429	3.43105
428	TYGSNTMDY	0.108464	0.228261	1.15429	2.43105
429	GEYYTNAFDY	-0.891536	1.81322	3.61372	6.15897
430	YGGYYQAMDY	0.108464	3.03561	4.40222	5.23841
431	YMSADSGSFDY	-0.891536	-0.771739	1.73925	3.60097
432	QDQYYSYYPGYYFDY	-0.891536	1.22826	4.79815	5.43105
433	GGVHYGAMDY	-0.891536	3.68769	6.63002	8.00848
434	SDHSAFDY	1.69343	5.62057	7.63002	8.67898
435	GLSHGYSGLDY	-0.891536	2.22826	4.79815	6.26394
436	YDYMLSNAFDY	2.43039	6.378	6.82671	6.89048
437	SEYYSGAMDY	-0.891536	2.22826	5.79815	7.39683
438	AEYWSLAFDY	-0.891536	1.81322	2.47622	4.75298
439	GDYYFSYYMDY	-0.891536	1.81322	4.61372	5.89048
440	NHGIGFDY	-0.891536	0.228261	3.47622	4.89048
441	PGYEPYAFDY	-0.891536	-0.771739	3.73925	4.33794
442	PIYTQSAYAFAY	-0.891536	2.81322	4.06118	5.51851
443	SYYDAFDY	0.43039	0.687687	0.476214	1.75298
444	YSSQSYYMDY	-0.891536	-0.771739	2.15429	4.82337
445	YTSSAMDY	0.915819	-1.77174	1.15429	2.33794
446	NYWYYAFDY	-0.891536	2.22826	2.96164	5.13149
447	AWSWAFDY	-0.891536	1.22826	3.15429	4.60098
448	ENYMYSYFDY	-0.891536	3.22825	4.67785	5.28903
449	GEYYSGALDY	1.10846	2.55019	4.79815	5.18594
450	GFHIYSFDY	-0.891536	1.81322	2.73926	4.2384
451	SIYYSYTSQGPLSHYMDY	-0.891536	-0.771739	2.73926	4.95461
452	GQYYTSYSLDY	-0.891536	3.81322	4.06118	3.23841
453	GLSSQAGFDY	-0.891536	1.81322	5.32421	6.7709
454	SSWNFFDY	0.108464	3.9287	5.85473	6.97021
455	GNGYYAFAMDY	-0.891536	1.22826	2.73926	3.23841
456	YYYYAMAY	0.430396	-0.393228	0.355926	0.632688
457	APQYYYSVHDYYTSEYMDY	-0.891536	3.03561	4.15429	5.51851
458	DVRYSYYAMDY	-0.891536	1.22826	3.15429	3.60097
459	GENYSYSESYPYSYYAMDY	-0.891536	0.228261	2.15429	3.01601
460	HGELGYMDY	-0.891536	-0.771739	2.15429	3.01601
461	AEYYSNAFDY	0.108464	0.228261	3.61372	5.01601
462	AERYYYAFDY	-0.891536	2.55019	5.28357	6.75298
463	SHPKSSSYAMDY	-0.891536	-0.771739	2.73926	4.43105
464	YYKDAFDY	-0.891534	-2.77174	0.961641	3.7886
465	PDWSSEYYLAY	-0.891536	4.13515	6.10849	6.73483
466	GGYYYYGVDGEYYTSSFDY	-0.891536	2.55019	3.32421	2.43105
467	AERYTDAFDY	-0.891536	0.228261	3.61372	4.13149
468	AYYYAFDY	0.25049	-0.344315	-1.05983	0.273516
469	SYYYTAFDY	0.108468	4.84298	5.10849	5.56034
470	GEYNISYGSYVSMDY	-0.891536	4.75182	5.36374	5.23841
471	GHTYHVYHGSYSVSSFDY	0.108464	3.03561	4.73925	4.43105
472	GTYSHYYFDY	-0.891536	-0.771739	2.96164	4.51851
473	LSQWTAMDY	-0.891536	1.22826	2.96164	4.82337
474	VFYDSFDY	0.108464	2.55019	3.73925	4.01601
475	YYYSYALDY	1.10847	2.9287	4.56368	4.60098
476	LYYYATMDY	0.108464	3.39818	5.10849	6.80609
477	ADYSSGFDY	-0.891536	1.22826	2.47622	4.43105
478	APYVYSQYMDY	-0.891536	1.22826	3.15429	4.13149
479	SPAYAFDV	0.108464	-0.771739	0.154288	3.75298
480	SSYSAFDY	-0.0752458	-2.2953	-2.78431	-1.44866
481	GEYYSYAFDY	1.69344	5.28716	6.46718	6.74091
482	GHSYSALDY	-0.891536	2.55019	3.96164	4.75298
483	QERYSSAFDY	-0.891536	0.228261	1.15429	3.43105
484	SDYYYSYAMDY	-0.891536	0.228261	2.96164	5.28903
485	GDAYYSMAFDY	-0.891536	1.81322	4.15429	5.71645
486	TYQYHTFFDY	-0.891536	-0.771739	2.15429	2.75298
487	VWYPYAFDY	-0.891536	-0.771739	1.73925	1.43105
488	WSNLYTMDY	0.108464	0.228261	2.73926	4.82337
489	YEGSSSYYSFDY	-0.891536	1.81322	4.24175	4.82337
490	ADYYYVYAFDY	-0.891536	2.81322	5.01227	6.01601
491	ANYYYMAMDY	-0.891536	-0.771739	2.47622	3.01601
492	DDHYAYAMDY	0.108464	-0.771739	1.73925	2.75298
493	DQYMYYFDY	-0.891536	-0.771739	1.73925	3.43105
494	DRKRYAFDY	-0.891536	0.228261	2.73926	3.23841
495	EEYYSGAFDY	-0.891536	2.22826	4.15429	5.23841
496	ENSASSSGMDY	-0.891536	-0.771739	2.47622	3.75298
497	GEYYTGAMDY	-0.891536	-0.771739	1.73925	3.01601
498	QEYYSRAFDY	-0.891536	2.81322	4.47622	5.75298
499	FEQYSTAMDY	-0.891536	1.22826	3.85473	5.6405
500	DGYAYAMDY	2.10846	4.81322	6.32422	6.04575
501	PEYYSGAFDY	0.108464	1.22826	5.01227	5.47544
502	SEYYSSAFDY	-0.891536	3.55019	5.36374	6.73483
503	DYYSSAFDY	-0.406111	-1.50871	0.832362	1.19658
504	YEYYYFDY	1.01535	-0.449813	-0.523779	0.60097
505	YSGVFAMDY	-0.891536	-0.771739	1.73925	3.60097
506	YSYYSFDY	-0.461853	-1.86289	-2.55353	-1.18366
507	YLYYAFDV	-1.89154	-0.186785	1.61372	3.40833
508	ADWYSLSEFYYSMDY	-0.891536	-0.771739	2.15429	2.75298
509	GRSFDDYGYSYAMDY	0.108464	1.22826	2.15429	4.01601
510	NHYSATGAFDV	1.10846	-0.771739	1.73925	3.23841
511	NYQYYAFDY	0.108464	2.55019	3.73925	4.13149
512	YHIASTHSAFDY	-0.891536	0.228261	2.73926	3.75298
513	SYYSRQGSQYAFDV	-0.891536	1.22826	1.73925	4.43105
514	AVSYAMYQSAMDY	-0.891536	2.22826	3.47622	3.60097
515	DLYYNSYYFDY	-0.891536	1.22826	3.61372	4.89048
516	GQHSYSAMDY	-0.891536	0.228261	2.15429	3.01601
517	SDPYAFDY	0.108464	-0.771739	1.15429	3.23841
518	STYYFYAFDV	-0.891536	2.81322	2.73926	4.51851
519	YYYPAFDY	0.195929	-0.449808	-0.260746	1.47545
520	EDSYSFGKYYSAMDY	0.108464	2.81322	2.15429	3.23841
521	GEFYSSAFDY	-0.891536	-0.771739	2.15429	3.43105
522	SMLYPMPSSVSAYSFDY	-0.891536	0.228261	1.73925	3.01601
523	SSYYAYSSYSYYYAMDY	-0.891536	3.55019	5.43969	6.23841
524	GYYSSAYMDY	-0.891536	1.22826	3.73925	4.95461
525	ESYYSSYMDY	-0.891536	-0.771739	3.32421	5.28903
526	HKWGWAGFDY	-0.891536	-0.771739	2.73926	3.89048
527	SSYGDSYSSYAFDY	0.108464	1.22826	4.90918	5.60098
528	DAHSAYFDY	-0.891536	2.81322	3.85473	4.67898
529	HHGGYYAMDY	-0.891536	0.228261	3.47622	4.01601
530	SRYIYMDY	-0.891536	3.03561	3.73925	4.60098
531	LEGSMYAFDY	-0.891536	2.22826	4.85473	6.21241
532	GWSSEYSYNYFDY	0.108464	3.68769	6.49414	7.76196
533	AEYYSYAMDY	-0.891532	3.03562	3.90918	4.23841
534	NYGYYAFDY	-0.891536	0.228261	2.73926	3.01601
535	SYELALDY	-0.891536	0.228261	1.15429	3.01601
536	ADYYYSYKYSSSYFDY	-0.891536	2.81322	3.96164	4.95461
537	GDYYSTMYFDV	-0.891536	-0.771739	4.15429	5.33794
538	NYALYAFDY	0.108464	-0.771739	3.47622	5.01601
539	QEWSSGAFDY	-0.891536	2.55019	3.85473	5.23841
540	GDYYYSSYMDY	-0.891536	2.55019	4.47622	5.60098
541	HSGNYAFDY	-0.891536	3.03561	2.73926	4.75298
542	DWASTSGYHYLDY	-0.891536	1.81322	1.15429	3.23841
543	GGQHSRQGSNYNEYFYSMAY	0.108464	5.03561	6.03693	6.26394
544	GHASSYSFDY	-0.891536	-0.771739	2.47622	2.75298
545	HYYYSEPAFDY	-0.891536	0.228261	2.15429	3.75298
546	SHFRAMDY	-0.891536	3.03561	4.24175	5.56033
547	SYLRYAMDY	-0.891536	0.228261	2.73926	3.23841
548	YQYYAMDY	-0.306572	-1.44981	-1.38628	-1.10952
549	SAYSAMDY	2.10846	4.03561	4.90918	5.13149
550	GDYYSSYAMDY	-0.891534	2.87212	5.47622	6.27025
551	AYKDYAMDY	-0.891536	-0.771739	3.15429	4.2384
552	GEYYSQAMDY	-0.891536	1.22826	1.73925	5.6405
553	GNYNYSAALAV	-0.891536	-0.771739	1.15429	2.43105
554	SQYSSYYMDY	-0.891536	-0.771739	2.47622	4.13149
555	AEYYSGAFDY	-0.891536	1.22826	3.61372	5.38525
556	AKYPFYAGFDY	1.10846	4.47619	5.32421	5.92291
557	GESPSSMAY	-0.891536	0.228261	3.85473	4.60098
558	SKYYVYAMDY	-0.891536	1.81322	3.96164	4.67898
559	YAYGYMDY	-0.891532	0.228262	-1.8457	3.60098
560	PGNMYDSYFDY	0.108464	3.22825	4.67785	5.60098
561	TYYSMHYAFDY	-0.891536	1.81322	4.96164	5.85732
562	AHYYYYKGFDY	-0.891536	2.22826	6.03693	7.47544
563	MESYSSAFDY	0.108464	3.9287	6.85473	8.84468
564	GHSHHSSFDY	1.10846	3.68769	5.85473	7.65987
565	GSQQHYFDY	-0.891536	0.228261	3.47622	4.01601
566	GWSYYYGYYKSSYYRYAFDY	-0.891536	2.22826	2.47622	3.23841
567	SSKHYSLDY	1.69343	3.68769	5.79815	7.76196
568	SYGAYAFDY	-0.891536	2.81322	2.73926	4.13149
569	YFYGSYTSGMDY	0.108464	1.22826	2.96164	4.2384
570	SFYSYSSYYAMAY	-0.891536	3.39818	5.19868	5.7886
571	GEYYSYSMDY	0.108464	4.62058	5.90918	5.51851
572	YATYAFDY	-0.306571	-1.18678	2.10848	4.50786
573	AHYSYQYAMDV	-0.891536	1.22826	2.73926	4.82337
574	ASFYAYSAMDY	-0.891536	3.03561	3.15429	3.60097
575	GSAYAMDY	-1.4765	-0.186778	1.15429	0.75298
576	NESRSDYQYAFDV	0.108464	0.228261	2.73926	5.18594
577	WSGYTAFDV	-0.891536	0.228261	2.96164	4.01601
578	GISYSYFDY	0.108464	0.228261	0.154288	4.75298
579	AEYYTYAMDY	1.10846	5.27265	6.43969	6.98564
580	GDYYEFAMDY	-0.891536	-0.771739	2.47622	4.43105
581	MEYYSQAFDY	-0.891536	-0.771739	2.73926	4.51851
582	NQGSSFDV	-0.891536	-0.771739	-0.845705	2.01601
583	VEKYSSALDY	-0.891536	-0.771739	-0.845705	4.43105
584	YVYSAMDY	-1.4765	-3.3567	-1.10874	0.75298
585	YYYSYAMDV	0.108464	3.22825	4.32422	5.13149
586	DYRYIDYAFDY	-0.891536	1.81322	3.32421	5.43105
587	GARWGWYALSMDY	0.108464	2.81322	2.15429	3.23841
588	GFRYFGYAFDY	0.108464	2.81322	4.40222	5.75298
589	GVYYTMYAFAY	-0.891536	0.228261	3.32421	5.0749
590	HESYSHAFDV	-0.891536	-0.771739	1.15429	3.01601
591	SNYYYYAFDY	0.108464	1.81322	3.61372	4.43105
592	YSGYYSAFDY	-0.891536	-0.771739	2.15429	4.51851
593	ADYLLGSAFDY	-0.891536	1.81322	4.06118	4.95461
594	SKQYYDYEKAMDY	0.108464	-0.771739	2.96164	5.01601
595	SASYYMDY	0.430393	0.643297	2.83611	3.9229
596	YHALAYSAFDY	0.108464	3.68769	6.30404	8.10347
597	AEYYSYALDY	0.108464	4.68769	6.42107	7.53957
598	AQWSSYYAFDY	-0.891536	1.22826	3.32421	4.01601
599	DASYYYYMDY	-0.891536	2.55019	3.73925	5.6405
600	DSSYYYFDY	0.330856	-1.77174	-1.84571	0.168018
601	NYRDYAFDV	-0.891536	-0.771739	0.154288	2.75298
602	TPHSYGAAFDY	-0.891536	2.22826	4.24175	4.75298
603	KSAYYAFDY	0.108464	1.22826	2.15429	3.43105
604	SPISHSYPYWSYAMDY	0.108464	-0.771739	1.73925	4.60098
605	AAYYYGAMDY	-0.891536	1.22826	1.15429	2.75298
606	NYRSYAFDY	-0.891536	1.22826	3.61372	2.75298
607	VPYYTTKSFDY	-0.891536	-0.771739	3.32421	4.67898
608	YNSEWSAFDY	-0.891536	-0.771739	0.154288	2.01601
609	ASYNYGWAYAFDY	-0.891536	1.81322	4.79815	4.82337
610	AEWYSHAFDY	-0.891536	2.22826	3.85473	4.89048
611	ANKYLQYAMDY	-0.891536	1.81322	2.73926	4.2384
612	GDSSYSYHPYYSSAMDY	-0.891536	2.22826	3.15429	4.95461
613	GYSYYYAFDY	-1.89153	-1.77174	0.739259	1.60097
614	HHMYSSYFDY	-0.891536	3.03561	4.67785	5.13149
615	WRHYSYYYYGAVDY	-0.891536	1.22826	3.15429	4.43105
616	YNSYSSISSAEYSYYAVDY	-0.891536	0.228261	2.15429	2.75298
617	AESLSYYSYYMDY	-0.891536	1.81322	3.61372	4.2384
618	DHLPSANSYSYMDY	-0.891536	4.31572	4.79815	4.60098
619	GPYITYAFDY	-0.891536	2.22826	3.47622	3.43105
620	NYNSYAFDY	0.108464	4.22826	5.32421	5.38525
621	PTHYTGYSAFDY	-0.891536	1.22826	2.73926	3.01601
622	YKEAAFDY	-0.891536	0.228261	3.61372	4.43105
623	YSAQYAFDY	-0.891536	1.81322	2.15429	4.2384
624	QDRSYHYVDY	-0.891536	1.22826	2.47622	4.01601
625	GQSFSYYSYKPAMDY	-0.891536	4.13515	6.13157	7.03096
626	ISPYQAAYGYSMDY	1.10846	2.81322	5.36374	7.07491
627	AYSSYPHASSYEAFDY	-0.891536	-0.771739	2.47622	2.75298
628	GSYWTALDY	-0.891536	0.228261	2.96164	4.67898
629	MWYSYAFDY	-0.891536	-0.771739	3.15429	3.43105
630	PGYYYYSHYYQDHYYYYFDY	-0.891536	0.228261	1.73925	3.89048
631	ADYYYRYYMDY	0.108464	2.55019	5.15429	6.40833
632	APSYYGALDY	-0.891536	2.22826	3.47622	4.82337
633	DAVYGGIYLAY	-0.891536	1.22826	3.73925	4.43105
634	GEYYSFAFDY	-0.891536	1.22826	3.47622	4.67898
635	LVYDYYSDYAYAFDY	-0.891536	3.22825	3.32421	2.01601
636	QRYTHGAPHAMDY	3.43039	3.22825	6.10849	7.27654
637	SSVDGYYYGFDY	-0.891536	-0.771739	2.15429	3.43105
638	VEDTYYFDY	-0.891536	1.81322	2.15429	3.60097
639	YAYYSFDY	0.956462	0.0762549	1.5328	2.06332
640	YNYSYGYAFDY	-0.891536	0.228261	3.61372	5.38525
641	HKYDSGAAMDY	-0.891536	2.55019	4.40222	5.6405
642	AEYYSKAFDY	-0.891536	1.81322	3.61372	4.82337
643	GEYYSYAFDV	-0.891536	4.31572	6.01227	5.51851
644	GQYLYYNYSYYYYAMDY	-0.891536	1.22826	3.15429	3.89048
645	SEYYSMAFDY	-0.891536	1.81322	3.32421	4.43105
646	SRAPYAFDY	-0.891536	-0.771739	2.15429	3.75298
647	TYSYYYMDY	1.69343	2.55019	1.15429	3.89048
648	VQYSYASHYIYKYSFYQAFDY	0.108464	-0.771739	4.40222	4.51851
649	YEYYSTHGFDY	-0.891536	1.81322	3.32421	3.75298
650	YMYGGYAVDY	-0.891536	-0.771739	3.61372	3.23841
651	GSVSGYFDY	-0.891536	2.81322	4.15429	5.01601
652	ATYSRNYAMDY	-0.891536	-0.771739	0.154288	2.75298
653	EYQYAMDY	0.108464	1.22826	3.15429	3.60097
654	GWKQSHYTYSYWAAAFAY	-0.891536	-0.771739	-0.845705	2.75298
655	LYYYYAMDY	2.43039	2.55019	3.32421	4.89048
656	SVSYAYMDY	-0.891536	-0.771739	3.73925	3.43105
657	YDSYAFDY	-0.669141	-2.94167	-2.43067	-0.931521
658	YSSQAFDY	-0.476495	-0.771744	0.0287587	0.431053
659	HPYSSYYFDY	-0.891536	-0.771739	2.15429	3.89048
660	HQSYTSQAMDY	-0.891536	0.228261	2.73926	4.33794
661	SSYYSAFDY	2.5679	1.55019	2.15429	2.89048
662	SYYSYGAMDY	-0.891536	-0.771739	2.96164	4.13149
663	WSSSAFDY	-0.476491	-3.35669	-1.43067	-0.568943
664	YAYYYFDY	0.108464	0.412684	-0.39825	0.141544
665	YYMGSAFDY	0.108464	-0.771739	2.15429	3.89048
666	PEYYSQAMDY	-0.891536	0.228261	1.73925	3.43105
667	GEYYFSYYMDY	-0.891536	5.22826	6.66208	7.26394
668	GYLQYPYAMDY	-0.891536	1.22826	3.15429	5.18594
669	QDGYSSAFDV	1.10846	4.87211	6.769	8.12454
670	AEHYSYAMDY	-1.89153	1.81322	2.85473	4.13149
671	ARYSTQYAFDY	0.108464	1.81322	3.47622	3.23841
672	DYYGYAFDY	-0.891538	-0.449813	0.32421	1.01601
673	FTYYYTTAMDY	-0.891536	-0.771739	1.73925	4.01601
674	NALHGDYAMDY	-0.891536	0.228261	2.47622	4.01601
675	SGYWGYSAMDY	-0.891536	0.228261	0.154288	3.01601
676	HGYTTAMDY	1.69343	2.55019	4.67785	5.47544
677	HTPYYMDY	-2.89153	-2.77174	0.476225	2.75298
678	FYSYSYMDY	-1.89153	0.228262	1.73926	2.60098
679	GERYSWAFDY	-0.891536	-0.771739	0.154288	2.01601
680	MNNYGYYGAFDV	-0.891536	0.228261	2.47622	4.43105
681	PNYVYAYFDY	-0.891536	0.228261	-0.845705	-0.568949
682	SDSHSYSALDY	-0.891536	1.22826	3.61372	4.43105
683	SNYGSMDY	-0.891536	1.22826	3.32421	4.89048
684	SQSISSSFDY	-0.891536	-0.771739	1.15429	2.43105
685	YHVWYSAMDY	-0.891536	0.228261	1.73925	3.60097
686	SEYYSGAFDY	-0.891536	3.68769	4.32422	5.82336
687	GHHYSGYMDY	-0.891536	-0.771739	3.73925	5.47544
688	YSYYAFDY	-0.150067	-1.29061	-0.938816	-0.188127
689	DTDSYQYDYQSAFDY	-0.891536	2.81322	3.32421	3.23841
690	GHKHHAMDY	2.10846	4.22826	6.19868	6.97021
691	HHSTHAQYFDY	1.69343	3.81322	5.67785	7.41974
692	THSKHAYGSYFDY	-0.891536	-0.771739	3.15429	4.51851
693	YNVYSNSALDY	-0.891536	-0.771739	2.47622	3.23841
694	YTYYYKSSDHYTHHAFDY	-0.891536	-0.771739	2.47622	2.75298
695	GEYYTSAFDY	0.108464	4.55019	6.51185	7.72567
696	PERYSYAMDY	1.10846	4.39818	6.28357	7.76196
697	AEHYSSAFDY	0.108464	3.03561	5.47622	6.5808
698	DAFYSSYYLDY	-0.891536	-0.771739	-0.845705	2.01601
699	DHQTYRSSFAY	-0.891536	1.22826	3.15429	4.51851
700	DNYYSSYAMDY	-0.891536	-0.771739	0.154288	2.75298
701	EFDDGYTYYSYFDY	-0.891536	1.22826	2.47622	3.60097
702	FSGEAFDY	-0.891536	2.22826	2.73926	4.2384
703	QYYSSAMDY	-0.891536	0.228261	3.47622	4.01601
704	YYFPAMDY	-0.891536	0.228261	2.47622	4.33794
705	IHYIQSSSFDY	-0.891536	3.9287	5.61372	6.23841
706	SEYYSYAFDY	1.10846	4.31572	6.10849	5.85732
707	DRVNSWAFFDY	0.108464	3.55019	4.67785	6.6405
708	AEGGYMDY	0.108464	1.81322	5.06118	6.26394
709	YSYDALDY	-0.891532	2.22826	4.32422	5.23841
710	AFSTMPRISMSSYYYNYAFDY	-0.891536	1.22826	2.73926	1.43105
711	DDHHRYAMDY	1.69343	3.55019	6.47621	7.45342
712	DFTHYYAYSKWDYYMDY	-0.891536	-0.771739	0.154288	0.431051
713	GDQSSQYFYYYWSSAFAV	-0.891536	2.55019	2.73926	3.89048
714	GNRYRQYYYYATAFDY	-0.891536	0.228261	1.15429	3.60097
715	IPYYGSAFDY	-0.891536	-0.771739	-0.845705	0.431051
716	SDYYADYFDY	-0.891536	0.228261	2.47622	3.43105
717	SEYSYSQGYGTMYMDY	-0.891536	1.22826	0.154288	3.01601
718	STYNPGAFDY	-0.891536	2.22826	2.96164	2.75298
719	SYGLGMDY	-0.891536	-0.771739	3.85473	4.2384
720	SYSSYMDY	-0.370701	-3.2953	-1.90984	-0.507547
721	YQPSYTTYYYFDY	0.108464	2.55019	5.10849	5.18594
722	AEYYSSSFDY	0.108464	3.03561	4.32422	5.43105
723	ANYYYYAFDY	0.108464	3.55019	5.28357	5.7886
724	GDYYWSYYMDY	-0.891536	2.22826	4.47622	4.67898
725	GMSYSSYSYVYAMDY	-0.891536	-0.771739	1.73925	3.75298
726	GNSSHYGAMDY	-0.891536	1.81322	3.32421	5.13149
727	GSMVSAMDY	-0.891536	1.22826	3.15429	3.60097
728	GSRSNNYAMDY	-0.891536	-0.771739	-0.845705	2.43105
729	GTANIYMDY	-0.891536	1.22826	2.73926	4.95461
730	LMVRSFKGHHYYQYAMDY	-0.891536	1.22826	2.15429	3.23841
731	RDYTAQGFDY	-0.891536	-0.771739	2.73926	4.51851
732	SYYSSYYMDY	-0.891536	0.228261	2.47622	5.38525
733	NYSYYAFDY	0.693433	-0.77174	1.96165	3.18594
734	NTSYYAMDY	1.10846	5.27265	6.72415	6.69784
735	ALASHTGFDY	-0.891536	-0.771739	2.96164	3.89048
736	AMRYYSYYIDY	-0.891536	-0.771739	1.15429	1.43105
[truncated: 69,934 more rows]

## Sheet: Figure 3A
Figure 3A
RBD					S1					FL
[truncated: 84,472 more rows]

## Sheet: Figure 3B
Figure 3B
[truncated: 41 more rows]

[truncated: 18 more sheets: Figure 3C, Figure 3D, Figure 3E, Figure 4B, Figure 4C, Figure 4D, Figure 4E, Figure 5A, Figure 5B, Figure 5C, Figure 6A, Figure 6B, Figure 6C, Supp Figure 2A, Supp Figure 2B, Supp Figure 4, Supp Figure 5A, Supp Figure 5B]
